# Supplementary material for: Transcriptome profiling of genes related to light-induced anthocyanin biosynthesis in eggplant (Solanum melongena L.) before purple color becomes evident
Source: BMC Genomics. 2018 Mar 20;19:201. doi: 10.1186/s12864-018-4587-z (PMC5859761; doi:10.1186/s12864-018-4587-z)
Supplement: Supplementary file 3 — Table S3. All the assembled genes in this project. Gene_id: gene ID number; FPKM: FPKM value of this gene; the differentially expressed genes (DEGs) were annotated by overstriking. (XLS 5248 kb) [file 12864_2018_4587_MOESM3_ESM.xls]

## Sheet: def-fpkm
Additional file 3: Table S3 All the assembled genes in this project. Gene_id: gene ID number; FPKM: FPKM value of this gene; the differentially expressed genes (DEGs) were annotated by overstriking.
gene_id	0h-1_FPKM	0h-2_FPKM	0h-3_FPKM	0.5h-1_FPKM	0.5h-2_FPKM	0.5h-3_FPKM	4h-1_FPKM	4h-2_FPKM	4h-3_FPKM	8h-1_FPKM	8h-2_FPKM	8h-3_FPKM
Sme2.5_00001.1_g00021.1	49.35	41.19	36.14	107.96	188.8	194.47	368.3	450.61	468.88	631.35	487.2	466.97
Sme2.5_00001.1_g00022.1	32.64	28.01	24.16	56.54	78.44	102.19	185.13	220.74	256.3	385.84	293.16	271.25
Sme2.5_00001.1_g00025.1	19.94	30.72	23.04	32.87	38.74	41.08	94.06	69.67	75.35	65.79	74.11	60.49
Sme2.5_00001.1_g00036.1	55.26	58.19	42.48	49.93	50.53	71.39	139.39	151.33	169.73	147.01	133.55	132.03
Sme2.5_00001.1_g00045.1	147.2	84.87	128.54	95.65	47.58	46.5	46.4	32.79	40.88	29.38	25.85	30.26
Sme2.5_00001.1_g00047.1	40.66	38.44	41.63	247.43	163.72	211.53	1247.96	1250.17	869.47	118.37	204.79	123.79
Sme2.5_00001.1_g00048.1	48.05	39.94	34.57	256.94	110.55	216.67	323.28	264.09	203.74	63.2	124.09	55.35
Sme2.5_00003.1_g00016.1	8.97	9.95	8.74	25.91	48.49	78.7	35.24	30.19	46.07	13.89	11.5	17.43
Sme2.5_00003.1_g00041.1	1321.41	1483.03	1411.42	440.2	447.71	447.64	2225.86	2147.43	2017.25	2433.92	3004.85	2347.81
Sme2.5_00003.1_g00060.1	303.23	325.78	236.98	680.85	625.19	949.24	191.49	225.66	329.43	303.99	221.85	465.42
Sme2.5_00004.1_g00016.1	6.71	5.92	8.6	0	0.88	0	0	0	0	7.93	8.65	5.15
Sme2.5_00004.1_g00028.1	410.15	485.55	273.95	1243.76	872.54	973.36	248.91	263.47	389.77	576.79	278.47	605.93
Sme2.5_00007.1_g00027.1	174.3	51.3	103.42	274.31	234.53	372.38	105.99	364.43	327.61	96.53	77.07	109.79
Sme2.5_00009.1_g00006.1	12.42	11.76	23.95	93.89	90.36	25.84	11.39	17.68	11.89	11.28	16.04	27.25
Sme2.5_00009.1_g00008.1	366.7	330.07	240.58	531.74	806.66	709.03	264.68	1708.76	595.52	706.13	518.09	547.4
Sme2.5_00011.1_g00001.1	56.75	68.45	50.51	41.51	36.55	36.86	118.52	186.87	87.9	77.01	121.3	70.96
Sme2.5_00011.1_g00046.1	26.25	18.96	20.9	217.95	41.73	49.91	17.47	14.93	11.44	14.31	18.16	19.62
Sme2.5_00013.1_g00007.1	0	0.37	0.19	0.19	0.56	0.56	17.72	21.98	12.53	2.1	11.57	3.34
Sme2.5_00013.1_g00010.1	26.26	37.83	23.34	7.43	18.69	13.98	10.7	16.45	18.25	51.59	65.64	49.82
Sme2.5_00013.1_g00016.1	80.16	104.4	88.49	406.34	135.63	112.28	51.46	57.63	48.45	54.9	94.49	67.78
Sme2.5_00013.1_g00022.1	6.91	5.62	2.11	60.91	49.3	39.75	130.01	132.08	83.18	57.19	59.61	66.93
Sme2.5_00013.1_g00024.1	4.2	1.93	3.57	47.67	12.43	10.1	6.24	4.22	4.1	6.8	9.3	6.84
Sme2.5_00013.1_g00025.1	6.44	0.98	4.76	276.72	19.26	40.49	0.33	0.35	0.33	0.34	1	0.49
Sme2.5_00013.1_g00036.1	15.33	13.04	8.58	65.8	30.16	17.36	3.06	4.56	2.03	4.66	4.62	3.27
Sme2.5_00014.1_g00012.1	32.64	36.48	16.47	124.17	67.79	60.83	23.17	31.34	16.54	33.78	21.08	37.61
Sme2.5_00014.1_g00027.1	24.66	18.71	29.87	120.34	71.09	45.04	17.6	17.26	17.72	9.9	6.7	6.57
Sme2.5_00015.1_g00002.1	344.1	518.89	433.43	251.84	308.02	219.89	130.5	213.05	138.98	294.33	304.95	244.56
Sme2.5_00015.1_g00007.1	2.66	4.62	3.88	3.51	3.91	5.8	30.54	29.3	42.87	49.76	46.43	44.9
Sme2.5_00015.1_g00020.1	1.27	0.32	0	9.27	7.76	7.25	941.31	863.05	547.1	150.81	439.11	173.24
Sme2.5_00015.1_g00027.1	54.59	58.7	55.68	46.23	54.49	62.9	240.11	214.18	244.63	298.46	263.06	279.76
Sme2.5_00015.1_g00042.1	0	0	0	12.17	8.99	1.94	0.99	1.66	0.98	0.2	0	0
Sme2.5_00016.1_g00002.1	27.01	39.9	36.15	12.58	21.86	13.97	64.72	64.15	59.63	45.09	46.54	26.48
Sme2.5_00016.1_g00004.1	54.03	57.39	56.21	150	95.26	145.67	19.2	29.14	40.73	26.59	17.5	30.08
Sme2.5_00016.1_g00008.1	8.26	10.56	8.3	16.72	19.17	16.95	51.95	43.14	53.05	27.39	27.2	26.71
Sme2.5_00016.1_g00010.1	421.83	417.7	442.86	234.3	236.11	277.96	138.53	122.89	162.75	151.82	118.78	157.89
Sme2.5_00017.1_g00017.1	0	0.24	0	15.97	3.86	2.4	0	0	0	0	0	0
Sme2.5_00017.1_g00022.1	15.52	16.08	9.01	17.76	12.34	7.9	42.56	50.96	47.05	45.48	69.11	38.82
Sme2.5_00017.1_g00023.1	11.23	9.71	9.05	4.95	3.35	2.45	100.74	96.33	52.92	54.79	60.41	44.35
Sme2.5_00017.1_g00026.1	7.91	7.35	9.02	9.03	9.9	8.69	78.78	58.26	55.74	19.45	29.64	18.99
Sme2.5_00018.1_g00015.1	0	0	0	10.82	2.09	18.96	0	0.44	2.08	0.42	0	0.41
Sme2.5_00018.1_g00029.1	0	0.87	0.44	26.11	11.11	1.75	0.89	1.87	0.88	0.45	1.78	0
Sme2.5_00020.1_g00016.1	13.31	24.61	12.53	71.89	48.85	90.31	101.26	123.21	100.66	134.74	98.22	94.36
Sme2.5_00021.1_g00011.1	4.56	14.46	10	22.07	18.26	23.84	129.36	129.07	150.02	108.61	100.16	97.13
Sme2.5_00021.1_g00019.1	66.96	72.29	92.29	219.23	303.07	178.02	80.49	90.85	81.12	22.31	31.85	23.77
Sme2.5_00021.1_g00028.1	1.64	2.5	2.1	39.3	428.66	77	0.85	4.02	6.33	0.86	7.24	1.68
Sme2.5_00021.1_g00029.1	138.55	197.34	169.79	1360.28	6426.86	2179.31	364.61	1095.93	1145.32	114.26	190.81	118.23
Sme2.5_00022.1_g00001.1	137.42	183.73	294.5	894.34	84.52	272.56	1055.98	523.61	501.27	180.06	247.59	429.88
Sme2.5_00025.1_g00018.1	25.55	36.67	31.08	331.65	165.16	311.85	16.27	19.48	43.48	33.04	7.05	26.01
Sme2.5_00025.1_g00026.1	181.37	29.9	44.47	163.46	49.04	38.94	69.74	53.64	66.43	12.61	9.74	10.74
Sme2.5_00026.1_g00023.1	0	0	0	7.52	3.85	0	0	0	0.2	0	0	0
Sme2.5_00026.1_g00024.1	0	0	0	6.45	5.23	0	0	0	0	0	0	0
Sme2.5_00027.1_g00021.1	1.83	2.24	1.03	7.78	6.49	9.24	3.39	3	7.87	30.83	18.37	21
Sme2.5_00027.1_g00029.1	2.18	1.77	2.81	4.03	2.37	5.32	3	1.1	1.78	16.88	14.03	24.79
Sme2.5_00027.1_g00033.1	4.27	7.57	4.13	5.07	6.37	7.47	6.56	9.26	7.18	39.7	39.54	26.94
Sme2.5_00029.1_g00006.1	6.67	2.26	8.33	793.45	26.37	103.42	13.52	6.97	7.1	2.85	3.08	5.03
Sme2.5_00029.1_g00022.1	62.7	43.19	30.51	254.1	104.33	74.11	56.73	60.58	40.98	62.29	57.3	55.89
Sme2.5_00029.1_g00026.1	10.47	9.89	10.67	81.83	24.6	17.65	6.88	6.07	6.39	8.64	6.6	7.52
Sme2.5_00030.1_g00012.1	71.64	61.18	63.93	158.13	167.86	157.92	469.36	437.46	381.26	163.64	234.61	166.83
Sme2.5_00030.1_g00022.1	0.86	0.17	0.18	43.94	24.23	0.35	5.14	1.12	79.67	0.18	0	3.32
Sme2.5_00033.1_g00021.1	32.69	36.37	32.23	119.13	72.02	66.84	31.24	31.04	32.65	21.93	17.98	26.22
Sme2.5_00034.1_g00014.1	9.9	6.82	9.08	59.03	31.52	53.43	34.14	22.53	31.42	30.15	19.26	27.77
Sme2.5_00036.1_g00008.1	1.04	0.11	0.43	12.33	2.76	1.43	0.27	0.11	0.05	0.11	0.05	0.05
Sme2.5_00036.1_g00029.1	31.23	35.07	33.78	154.24	136.17	54.16	42.73	40.54	37.32	36.28	39.59	34.54
Sme2.5_00037.1_g00002.1	233.04	103.12	94.45	315.5	389.08	907.03	48.91	67.32	364.16	23.45	10.52	66.87
Sme2.5_00037.1_g00011.1	11.46	6.76	4.02	33.17	60.87	29.22	149.56	110.81	152.35	31.22	40.73	40.43
Sme2.5_00037.1_g00016.1	11.94	10.61	9.1	37.61	42.75	54.02	66.86	74.68	59.35	34.37	28.76	28.62
Sme2.5_00037.1_g00022.1	2.94	0	1.81	3.63	3.35	1.2	3.94	10.25	5.75	25.3	28.26	27.63
Sme2.5_00037.1_g00027.1	0.2	0.81	0.41	2.25	1.22	2.03	8.23	12.11	8.58	2.71	6.83	5.88
Sme2.5_00038.1_g00007.1	2.68	8.73	6.21	15.82	3.11	5.83	160.57	90.46	58.68	18	23.62	29.85
Sme2.5_00038.1_g00008.1	0.34	0.34	0.17	35.72	19.59	36.59	39.55	31.07	22.23	31.61	10.22	12.07
Sme2.5_00038.1_g00022.1	17.6	15.93	12.63	61.58	40.5	20.2	10.81	10.17	6.15	19.24	12.81	6.49
Sme2.5_00039.1_g00025.1	101.22	78.86	110.03	147.64	99.91	80.5	20.3	18.52	31.33	22.3	24.83	34.32
Sme2.5_00041.1_g00025.1	7.63	15.45	17.34	5.23	9.18	11.22	31.91	32.72	52.67	63.12	50.49	47.12
Sme2.5_00043.1_g00021.1	19.33	16.82	17.07	144.54	74.84	116.66	75.51	71.2	63.12	78.37	44.74	64.06
Sme2.5_00043.1_g00024.1	165.89	196.53	230.44	832.49	1067.95	567.25	82.3	90.68	99.05	16.98	16.01	16.65
Sme2.5_00044.1_g00012.1	15.22	22.26	29.65	1.27	2.78	2.14	1.15	0.94	0.89	1.43	2.44	1.13
Sme2.5_00047.1_g00001.1	13.27	23.83	15.38	20.99	14.14	22.09	7.9	22.44	10.21	62.06	54.59	63.14
Sme2.5_00047.1_g00010.1	285.07	295.38	425.25	999.51	211.72	385.1	1601.16	802.43	684.49	545.46	545.96	720.74
Sme2.5_00048.1_g00004.1	1.3	0.38	0	1.52	0.76	1.32	8.6	10.24	20.29	20.75	13.08	18.26
Sme2.5_00049.1_g00011.1	22.22	20.11	21.73	38.89	22.66	31.08	204.14	145.11	133.3	59.39	104.86	79.44
Sme2.5_00049.1_g00012.1	12.67	14.46	19.46	46.62	27.02	43.79	62.16	58.84	55.43	21.95	25.69	21.31
Sme2.5_00049.1_g00018.1	93.63	101.71	100.43	397.21	289.84	217.84	66.28	74.24	66.78	53.17	43.95	49.47
Sme2.5_00049.1_g00026.1	7.91	2.65	2.7	7.22	11.02	6.26	18.98	38.39	11.78	8.31	14.49	12.6
Sme2.5_00057.1_g00010.1	4.17	3.85	3.46	51.58	14.65	8.99	3.51	3.16	2.09	3.25	3.84	3.06
Sme2.5_00057.1_g00018.1	67.75	75.61	80.49	272.11	268.75	197.03	155.42	175.59	174.19	78.07	49.96	69.4
Sme2.5_00057.1_g00033.1	8806.13	6544.1	9778.43	789.84	770.33	630.13	1167.25	1121.96	1346.32	224.11	920.55	663.47
Sme2.5_00058.1_g00011.1	2	0.51	1.19	36.78	7.83	11.01	2.58	2.53	2.22	2.27	1.21	1.86
Sme2.5_00058.1_g00019.1	6.92	5.13	7.9	23.52	46.23	26.88	62.4	65.24	69.32	24.45	35.27	27.66
Sme2.5_00059.1_g00006.1	2.35	6.65	2.4	44.89	9.79	7.01	4.33	2	3.61	2.46	1.05	1.88
Sme2.5_00059.1_g00010.1	17.67	21.28	17.29	46.72	37.85	48.02	84	84.96	76.18	32.39	29.48	24.77
Sme2.5_00059.1_g00016.1	39.5	38.83	58.01	39.74	33.09	40.11	15.37	8.81	15.56	27.47	25.63	34.48
Sme2.5_00061.1_g00012.1	4.22	4.65	4.3	6.98	6.74	6.74	103.74	68.26	71.56	7.85	16.28	9.69
Sme2.5_00061.1_g00013.1	0	0	0	6.68	1.08	4.83	11.42	4.38	7.91	2.02	1.09	1.61
Sme2.5_00065.1_g00016.1	1.03	2.42	2.09	2.11	2.11	0	5850.08	5313.51	2601.08	20.36	195.23	20.18
Sme2.5_00065.1_g00018.1	4.06	3.8	4.47	3.85	2.25	0.32	9423.29	11163	6842.91	249.15	1398.15	288.84
Sme2.5_00066.1_g00002.1	61.85	48.13	71.36	6.28	24.46	24.44	1.17	2.85	7.92	3.64	2.07	4.98
Sme2.5_00066.1_g00009.1	770.86	45.87	5.27	2.5	476.96	2.47	3.13	106.49	12.46	115.19	4.72	2.78
Sme2.5_00066.1_g00010.1	19261	571.87	758.69	450.67	1578.88	84.11	234.42	149.7	152.9	264.03	226.36	65.19
Sme2.5_00066.1_g00011.1	93.56	24.15	35.44	109.13	131.63	66.7	584.11	601.52	504.89	114.98	146.05	97.84
Sme2.5_00066.1_g00012.1	64.83	2.37	2.79	41.35	55.14	25.84	183.66	142.2	221.72	116.29	10.12	34.24
Sme2.5_00066.1_g00013.1	98	9.74	12.97	15.74	11.74	7.57	117.28	78.49	70.1	34.41	18.58	16.51
Sme2.5_00066.1_g00025.1	3.48	3.05	1.13	10.25	11.97	25.29	26.79	32.42	47.32	16.24	12.83	16.09
Sme2.5_00066.1_g00029.1	2.61	4.18	2.94	5.21	9.38	7.12	63.14	62.87	54.34	18.38	20.53	17
Sme2.5_00066.1_g00034.1	9.76	12.25	13.32	15.67	15.7	20.04	41.46	40.17	45.27	37.59	44.02	45.22
Sme2.5_00066.1_g00036.1	3.45	0.23	0.23	0.69	4.45	0.23	10.65	62.78	38.64	9.95	11.74	2.04
Sme2.5_00070.1_g00003.1	143.9	117.22	132.13	57.74	66.91	83.83	41.17	37.72	53.15	60.61	55.14	85.79
Sme2.5_00070.1_g00009.1	27.9	76.78	38.92	129.05	118.46	62.94	31.5	74.99	49.93	32.42	31.65	32.29
Sme2.5_00072.1_g00013.1	25.41	56.64	19.55	234.93	94.9	79.38	16.8	15.86	24.33	27.65	21.5	38.1
Sme2.5_00075.1_g00006.1	0.19	0.78	0.39	6.74	5.9	10.4	4.78	5.53	11.35	11.81	3.61	10.48
Sme2.5_00075.1_g00008.1	11.45	12.69	13.57	10.16	12.65	12.88	123.02	90.88	111.47	35.91	54.02	36.31
Sme2.5_00075.1_g00014.1	35.5	29	31.89	192.36	50.75	39.28	18.52	17.58	18.58	39.01	30.47	31.59
Sme2.5_00075.1_g00020.1	16.03	9.12	10.96	59.92	28.1	19.9	8.91	7.83	11.19	7.93	5.49	6.63
Sme2.5_00076.1_g00004.1	0.29	0	0	25.62	1.32	3.21	0	0	0	0	0	0
Sme2.5_00076.1_g00009.1	14.99	16.44	11.67	27.17	21.22	25.84	116.08	98.78	75.4	46.83	79.03	41.96
Sme2.5_00076.1_g00013.1	2.31	3.81	11.81	63.6	4.45	12.07	38.18	26.06	19.87	10.61	10.2	24.14
Sme2.5_00076.1_g00014.1	32.41	75.04	22.88	499.53	143.98	106	20.85	22.4	15.02	23.26	22.83	22.36
Sme2.5_00077.1_g00024.1	21.16	21.79	21.01	24.61	26.17	31.47	90.41	71.84	70	40.97	48.35	48.25
Sme2.5_00079.1_g00003.1	31.18	12.85	20.58	35.18	43.01	69.44	4.6	9.41	25.47	4.67	3.41	5.25
Sme2.5_00079.1_g00013.1	1.61	4.04	0.99	7.08	8.57	8.84	3.39	6.3	8.17	26.19	12.38	12.48
Sme2.5_00081.1_g00006.1	3.33	1.38	2.31	34.81	32.45	17.24	4.53	9.18	4.96	1.74	2.2	1.23
Sme2.5_00081.1_g00007.1	25.27	12.54	15.33	225.42	43.99	46.05	14.19	15.97	10.88	12.5	20.66	16.81
Sme2.5_00081.1_g00008.1	56.15	67.53	63.33	72.34	65.06	65.44	237.67	226.89	151.06	124.34	172.82	138.01
Sme2.5_00083.1_g00004.1	0	0	0.32	0.64	0.79	2.53	10.41	4.71	7.31	0.16	1.29	1.42
Sme2.5_00083.1_g00009.1	0	0	0	15.65	9.35	7.46	3.49	4.3	3.48	5.32	2.91	3.46
Sme2.5_00085.1_g00020.1	228.99	293.68	214.46	1082.4	674.45	947.03	146.25	244.33	335.64	337.34	208.85	375.17
Sme2.5_00085.1_g00024.1	46.8	46.83	35.04	108.41	206.84	226.71	534.41	521.28	575.85	244.79	198.3	207.09
Sme2.5_00085.1_g00028.1	312.84	256.68	251.2	187.57	339.31	313.01	525.28	623.92	604.16	876.06	724.28	791.21
Sme2.5_00085.1_g00036.1	36.75	36.55	35.75	136.45	66.89	140.06	114.87	96.16	98.18	39.19	49.06	44.39
Sme2.5_00085.1_g00039.1	0	0.43	0.43	1.74	4.81	3.02	27.97	11.98	15.67	6.22	7.9	4.76
Sme2.5_00085.1_g00040.1	2.05	1.39	1.63	4.33	6.98	7.54	40.34	25.06	24.26	7.28	15.76	5.9
Sme2.5_00087.1_g00002.1	80.51	94.57	83.58	116.68	110.54	124.87	319.42	291.74	289.82	116.84	161.12	124.02
Sme2.5_00087.1_g00005.1	15.56	10.35	12.73	15.54	14.23	19.01	46.3	54.15	52.52	42.43	44.66	42.18
Sme2.5_00087.1_g00009.1	0.06	0.19	0.06	0.32	1.61	2.25	68.69	48.76	52.32	9.51	15.35	12.42
Sme2.5_00087.1_g00013.1	6.48	2.87	46.78	0.83	2.92	0.41	0.84	0.44	0.42	0	0	0.41
Sme2.5_00087.1_g00019.1	76.61	38.29	40.63	115.14	221.54	244.56	416.09	556.02	630.09	769.46	567.2	576.52
Sme2.5_00088.1_g00010.1	70.4	84.85	75.41	61.56	68.98	65.7	535.69	488.94	432.41	174.62	236.76	162.93
Sme2.5_00088.1_g00017.1	112.78	84.81	97.29	171.86	148.08	151.2	40.6	43.24	39.01	60.2	57.29	69.95
Sme2.5_00089.1_g00015.1	2.7	1.37	3.9	53.83	2.99	3.2	2.78	0.73	2.3	0.71	1.63	1.83
Sme2.5_00089.1_g00022.1	0.51	0	0.1	11.89	4.53	3.29	0	0	0	0.11	0	0
Sme2.5_00091.1_g00008.1	4.48	3.45	2.95	1.57	0.61	1.06	8.59	6.34	9.18	14.95	21.86	14.49
Sme2.5_00091.1_g00016.1	3.99	9.87	4.33	20.25	29.16	24.63	59.46	61.45	57.54	65.61	78.73	51.54
Sme2.5_00091.1_g00022.1	236.61	275.89	288.28	206.68	385.99	370.64	24.77	67.46	104.12	26.7	24.78	38.72
Sme2.5_00094.1_g00003.1	5.2	3.25	2.59	4.94	36.38	10.46	15.7	37.17	35.11	40.95	23.72	24.41
Sme2.5_00094.1_g00025.1	50.28	51.88	51.65	20.02	25.67	25.74	71.08	52.07	72.14	78.59	78.72	71.92
Sme2.5_00095.1_g00010.1	15.84	19.92	12.07	102.57	51.63	39.48	12.93	15.4	18.91	6.19	7.12	10.83
Sme2.5_00095.1_g00012.1	5.06	5.47	2.41	44.74	38.87	21.29	13.23	21.26	18.35	7.78	5.6	5.16
Sme2.5_00095.1_g00014.1	8.82	5.91	12.25	110.7	19.78	38.39	70.5	42.94	42.48	17.1	16.57	36.26
Sme2.5_00095.1_g00016.1	0.34	0.23	0	3.63	1.4	2.32	20.94	16.05	26.12	4.53	4.74	5.9
Sme2.5_00096.1_g00005.1	39.82	33.82	41.84	45.3	59.37	98.89	12.04	19.07	28.93	8.36	7.14	19.52
Sme2.5_00096.1_g00006.1	57.82	19.89	61.58	17.29	34.26	34.6	2.53	4.95	10.79	2.2	1.09	3.57
Sme2.5_00096.1_g00007.1	12	22.46	14.81	23.63	38.31	32.54	84.12	95.56	50.05	50.01	57.53	42.49
Sme2.5_00096.1_g00011.1	2.88	1.43	1.31	43.14	9.11	7.36	0.38	0.73	0.31	0.64	0.57	0.68
Sme2.5_00096.1_g00020.1	2.94	4.55	1.14	120.53	73.62	36.19	2.31	2.73	4.87	4.98	2.91	11.81
Sme2.5_00097.1_g00010.1	20.42	21.31	19.92	8.24	8.18	9.05	21.31	17.61	18.77	52.42	49.1	40.71
Sme2.5_00097.1_g00013.1	53.36	72.37	54.66	98.12	97.12	90.82	141.99	151.95	138.41	182.78	190.53	135.49
Sme2.5_00098.1_g00013.1	13.47	13.92	18.25	20.14	17.58	17.21	69.27	56.09	48.97	21.3	23.65	20.94
Sme2.5_00099.1_g00018.1	78.55	127.09	185.83	224.68	10.83	30.06	483.93	192.52	211.52	43.73	107.97	219.65
Sme2.5_00099.1_g00022.1	0.23	0.69	0.58	4.54	2.43	2.88	24.43	7.24	17.62	5.93	4.12	4.37
Sme2.5_00099.1_g00023.1	81.83	77.46	82.51	85.73	96.88	104.34	643.83	480.17	523.23	119.64	274.8	159.83
Sme2.5_00100.1_g00022.1	39.56	37.58	37.29	121.91	93.4	114.31	28.93	24.29	38.51	32.45	29.62	55.01
Sme2.5_00100.1_g00023.1	8.96	15.59	12.52	102.91	34.84	93.6	56.13	42.66	93.14	28.23	20.15	20.84
Sme2.5_00102.1_g00009.1	44.28	44.02	33.31	10.57	13.59	13.06	11.87	12.85	13.87	50.3	59.77	63.93
Sme2.5_00106.1_g00012.1	50.67	36.68	46.35	65.65	50.64	63.14	98.59	98.55	95.8	131.38	136.16	106.93
Sme2.5_00112.1_g00010.1	72.2	52.89	60.17	14.71	28.46	13.13	114.65	99.95	119.39	51.9	88.62	57.57
Sme2.5_00112.1_g00028.1	0.51	1.3	2.09	5.54	1.32	1.31	25.67	19.21	15.52	9.68	7.72	5.22
Sme2.5_00112.1_g00029.1	0	0	0	2.13	1.21	0.9	17.37	16.68	24.24	30.65	36.47	20.46
Sme2.5_00112.1_g00036.1	15.39	9.02	10.76	17.07	23.39	29.68	99.41	106.11	85.25	101.93	77.63	80.95
Sme2.5_00113.1_g00004.1	42.48	60.48	52.03	271.08	194.4	421.7	83.28	140.86	205.18	129.24	101.52	139.85
Sme2.5_00113.1_g00011.1	13.1	12.64	9.14	13.47	17.41	19.85	43.53	36.45	50.17	43.89	54.7	37.44
Sme2.5_00113.1_g00012.1	7.19	8.5	4.33	57.17	69.53	86.26	25.19	23.37	60.21	22.34	15.44	28.98
Sme2.5_00113.1_g00014.1	5.28	7.77	4.91	49.31	27.27	20.51	0.99	1.57	3.94	3.52	2.98	4.41
Sme2.5_00113.1_g00015.1	103.05	110.74	85.76	371.22	183.28	178.62	74.37	92.66	75.49	90.2	78.27	87.06
Sme2.5_00114.1_g00018.1	14.12	14.46	12.64	7.73	7.36	7.96	21.71	20.81	26.42	34.36	32.97	34.58
Sme2.5_00115.1_g00013.1	35.66	60.11	36.2	126.22	107.4	123.33	30.17	41.27	35.97	61.05	51	36.08
Sme2.5_00115.1_g00014.1	60.21	140.32	56.89	481.19	336.5	425.32	40.77	58.21	46.7	137.02	66.56	68.53
Sme2.5_00116.1_g00011.1	30.82	35.81	28.61	35.14	36.25	40.22	121.43	106.47	128.16	128.04	111.66	109.84
Sme2.5_00121.1_g00004.1	2.13	1.64	2.45	14.68	19.21	17.71	25.32	31.55	32.19	22.22	17.78	16.51
Sme2.5_00123.1_g00002.1	9.27	7.71	11.17	1.08	3.76	2.79	0.22	0.34	1.19	0.55	0.66	2.46
Sme2.5_00125.1_g00004.1	0.19	1.18	1.19	3.2	37.99	1.98	18.65	24.66	23.1	0.61	3.03	0.59
Sme2.5_00125.1_g00009.1	122.4	94.83	111.68	77.55	74.85	69.63	305.8	319.1	238.1	183.14	273.68	162.29
Sme2.5_00125.1_g00011.1	22.81	25.5	22.51	40.84	24.32	40.44	208.92	182.14	157.5	99.4	164.26	101.46
Sme2.5_00125.1_g00014.1	42.28	45.96	44.89	20.83	20.41	28.02	48.66	44.55	50.36	96.33	97.54	93.69
Sme2.5_00125.1_g00017.1	22.38	24.9	19.65	130.12	58.87	57.89	37.64	42.15	30.82	38.9	35.96	36.09
Sme2.5_00125.1_g00021.1	14.23	15.17	12.34	32.35	36.56	38.38	63.15	62.1	77.97	87.18	63.2	85.35
Sme2.5_00127.1_g00025.1	0.37	0	0.56	0.38	0.56	0.37	5.3	4.97	8.26	8.44	9.33	6.52
Sme2.5_00130.1_g00007.1	5.58	2.64	2.28	30.96	49.41	74.2	89.76	141.45	192.4	143.88	92.13	136.85
Sme2.5_00131.1_g00008.1	11.61	11	14.54	9.24	10.8	11.82	45.19	50.46	60.73	47.11	39.2	38.55
Sme2.5_00133.1_g00004.1	26.42	26.57	34.7	23.04	38.56	44.28	3.72	5.35	12.3	12.02	4.16	13.02
Sme2.5_00133.1_g00014.1	110.4	149.04	135.89	27.51	59.79	41.56	22.39	23.02	36.91	42.15	46.01	55.79
Sme2.5_00135.1_g00019.1	0	0.62	0	16.07	11.85	8.06	0	0.22	0.21	0.64	0	0.83
Sme2.5_00135.1_g00020.1	1.64	18.76	0.63	119.85	29.85	24.24	0.42	0.89	1.26	1.94	2.13	1.88
Sme2.5_00135.1_g00021.1	7.91	16.74	15.41	147.11	61.05	156.11	41.51	37.11	37.49	28.25	25.29	52.61
Sme2.5_00136.1_g00012.1	11.38	12.67	17.7	1.01	0.9	1.3	2.53	1.59	4.22	39.45	50.63	53.53
Sme2.5_00136.1_g00024.1	28.02	20	12.61	86.17	160.92	221.45	509.8	657.44	716.95	766.94	485.56	554.9
Sme2.5_00139.1_g00003.1	0.76	1.53	0	137.94	24.5	28.55	0.78	0	0	0	0	0
Sme2.5_00140.1_g00011.1	627.95	417.54	360.64	166.09	137.37	111.98	967.53	741.6	599.63	1085.55	1306.48	981.92
Sme2.5_00140.1_g00012.1	26.33	47.55	25.94	40.89	31.64	54.64	88.46	78.39	139.93	337.71	219.02	302.69
Sme2.5_00141.1_g00004.1	7.26	4.42	3.85	11.94	16.31	31.48	23.83	40.44	102.13	97	43.61	92.81
Sme2.5_00141.1_g00011.1	52.55	56.47	52.97	44.23	72.6	70.36	180.8	201.94	159.61	183.75	186.11	163.53
Sme2.5_00141.1_g00013.1	5.2	4.14	4.91	3.15	3.06	5.16	48.62	30.38	34.08	12.26	13.94	12.14
Sme2.5_00142.1_g00003.1	7.66	6.67	6.47	10.79	13.3	14.03	34.56	29.78	27.35	14.01	14.57	12.74
Sme2.5_00142.1_g00007.1	92.79	109.37	94.35	36.59	57.71	52.9	19.59	27.57	45.05	83.07	62.89	103.81
Sme2.5_00142.1_g00014.1	9.66	4.38	6.52	8.45	14	10.23	131.69	116.32	120.45	139.19	121.9	126.71
Sme2.5_00145.1_g00001.1	2	0.95	1.09	1.5	2.72	0.81	7.01	11.54	20.99	55.62	46.64	59.79
Sme2.5_00145.1_g00005.1	0	0	0	37.05	0.62	3.67	0.62	0	0.62	0	0	0
Sme2.5_00145.1_g00009.1	11.11	7.58	4.86	85.46	34.55	26.98	17.36	11.7	26.49	3.32	3.46	5
Sme2.5_00145.1_g00010.1	3.06	3.84	1.47	51.61	29.86	18.34	2.03	1.76	4.25	0.76	0.56	1.28
Sme2.5_00146.1_g00006.1	1.33	14.13	2.05	128.79	86.62	133.62	10.98	30.51	35.68	49.68	23.41	40.21
Sme2.5_00146.1_g00007.1	4	17.49	6.83	201.4	99.78	181.09	18.53	42.14	29.5	81.87	36.48	55.2
Sme2.5_00146.1_g00021.1	0.71	1.15	0.58	1.45	3.46	2.58	2.04	3.06	6.38	11.23	8.44	11.18
Sme2.5_00155.1_g00016.1	1.52	1.53	7	21.04	15.02	4.63	64.01	28.13	502.29	2.39	7.04	22.5
Sme2.5_00157.1_g00007.1	26.51	19.49	19.78	8.54	8.91	10.07	46.36	43.13	48.65	51.61	52.41	43.87
Sme2.5_00161.1_g00002.1	16.61	18.05	15.32	425.05	84.36	97.7	38.84	24.66	20.79	15.71	9.65	14.87
Sme2.5_00161.1_g00022.1	10.24	2.48	3.32	16.74	11.52	21.32	31.95	21.94	37.88	26.32	30.49	65.96
Sme2.5_00162.1_g00005.1	60.3	54.98	52.53	133.71	101.83	65.44	224.02	161.03	167.95	157.94	194.47	157.4
Sme2.5_00162.1_g00009.1	3.63	5.4	5.02	15.85	6.22	6.73	44.03	18.97	21.77	10.59	12.4	12.65
Sme2.5_00162.1_g00011.1	51.69	12.68	44.74	20.98	14.22	9.38	4.08	3.22	4.05	6.21	15.37	8.39
Sme2.5_00162.1_g00022.1	6.7	8.21	19.66	0.12	0.5	0.36	0.12	0	1.09	0	0.12	0.24
Sme2.5_00163.1_g00012.1	2.41	1.05	2.11	51	67.06	36.72	24.08	17.3	16.93	2.77	2.63	1.4
Sme2.5_00165.1_g00009.1	6.36	7.71	5.39	49.97	37.74	48.38	36.08	33.55	24.68	26.81	21.4	23.87
Sme2.5_00165.1_g00018.1	64.56	55.92	53.3	102.91	77.09	91.08	24.53	30.71	33.39	29.08	17.68	29.11
Sme2.5_00166.1_g00001.1	0.2	0.41	0.61	0.62	0.61	0.2	25.81	29.07	21.32	9.22	14.96	5.9
Sme2.5_00166.1_g00002.1	0	0	0	0.2	0	0	178.75	156.74	139.27	44.74	130.07	38.88
Sme2.5_00166.1_g00003.1	34.06	30.07	32.46	15.87	18.71	13.93	50.27	48.14	53.95	54.84	71.96	55.49
Sme2.5_00166.1_g00008.1	30.11	35.42	35.03	15.75	12.25	16.67	35.63	24.83	29.59	58.3	66.43	61.25
Sme2.5_00166.1_g00027.1	10.67	8.07	12.29	23.29	13.17	18.99	45.99	51.58	27.44	32.19	17.9	14.31
Sme2.5_00169.1_g00004.1	48.09	54.46	48.48	32.1	29.53	29.56	111.16	113.28	117.26	134.21	141.57	127.88
Sme2.5_00169.1_g00011.1	2.06	0	1.06	12.2	2.14	2.63	12.76	11.79	10.61	9.2	16.55	10.01
Sme2.5_00170.1_g00016.1	5.99	10.37	6.12	41.3	27.3	33.68	32.77	32.04	17.98	26.05	22.37	25.07
Sme2.5_00171.1_g00005.1	1181.49	948.84	1203.75	424.59	569.83	634.33	247.35	263.67	304.31	790.37	677.36	770.55
Sme2.5_00171.1_g00007.1	14.05	15.73	9.24	19.08	23.36	11.23	2.07	2.18	4.64	1.58	2.08	3.07
Sme2.5_00171.1_g00011.1	96.26	103.1	96.94	248.31	234.67	206.2	158.16	166.39	235.6	74.06	59.01	97.53
Sme2.5_00171.1_g00019.1	74.51	71.77	70.63	11.97	19.51	12.07	27.53	20.9	21.91	58.32	68.6	44.14
Sme2.5_00172.1_g00021.1	2.72	1.64	3.3	93.24	9.36	13.92	0.53	0.42	0.26	0	0	1.29
Sme2.5_00172.1_g00024.1	0	0	0	0.32	0.63	0.63	46.56	23.34	18.58	4.18	13.7	9.69
Sme2.5_00173.1_g00010.1	152.81	145.04	149.17	34.29	87.83	58.74	847.81	1020.55	1171.83	357.75	535.32	369.52
Sme2.5_00175.1_g00007.1	4.38	5.33	6.27	18.32	28.81	20.82	11.46	13.01	11.99	3.68	3.64	3.87
Sme2.5_00175.1_g00013.1	45.55	41.52	40.59	279.89	130.77	169.5	183.45	106.92	205.67	71.39	69.57	91.74
Sme2.5_00177.1_g00012.1	6.41	5.62	5.64	16.16	22.28	22.63	44.3	45.96	34.28	13.21	14.34	9.96
Sme2.5_00179.1_g00003.1	6.43	12.39	8.54	31.72	41.65	22.91	42.45	73.33	45.52	32.01	17.34	21.94
Sme2.5_00179.1_g00007.1	7.76	5.04	3.5	36.35	95.98	110.72	101.91	158	208.65	228.34	103.44	179.42
Sme2.5_00179.1_g00031.1	35.76	50.47	48.26	101.7	75.55	121.31	208.51	224.98	143.98	85.68	100.9	75.71
Sme2.5_00183.1_g00007.1	39.07	32.25	32.64	24.96	23.11	23.08	272.44	177.17	191.83	77.16	144.11	90.4
Sme2.5_00186.1_g00002.1	80.27	79.32	63.97	48.85	43.61	46.84	133.09	193.95	124.37	79.88	133.17	83.84
Sme2.5_00186.1_g00015.1	14.47	14.56	17.01	13.74	15.91	16.13	65.17	44.52	45.87	32.33	44.42	30.12
Sme2.5_00187.1_g00002.1	253.83	188.66	226.18	27.45	64.32	59.97	83.03	167.95	211.75	243.63	233.87	202.24
Sme2.5_00187.1_g00013.1	287.27	248.49	235.75	1587.57	861.71	1097.92	264.17	269.92	216.6	256.63	173.58	263.38
Sme2.5_00187.1_g00017.1	11.04	9.21	11.6	76.17	27.16	32.05	40.26	27.17	37.99	18.27	16.54	28.84
Sme2.5_00187.1_g00020.1	5.15	4.33	3.63	8.34	7.88	7.06	44.98	35.4	39.53	16.07	24.2	21.12
Sme2.5_00187.1_g00021.1	6.66	3.38	4.57	40.29	14.91	23.6	44.7	43.32	30.04	13.15	10.12	11.46
Sme2.5_00187.1_g00023.1	22.1	38.89	22.99	39.06	39.16	41.05	115.58	127.7	132.16	134.57	119.75	102.78
Sme2.5_00187.1_g00024.1	0	0	0	0	0	0	15.23	6.48	9.17	9.35	10.17	1.01
Sme2.5_00188.1_g00018.1	36.51	12.95	30.75	6.3	19.9	10.65	53.21	77.58	29.05	36.38	139.4	82.37
Sme2.5_00188.1_g00020.1	0.3	0.3	0	0.61	0	0.61	110.61	122.9	83.62	76.37	201.38	78.16
Sme2.5_00188.1_g00022.1	0.23	0	0	0.48	0.24	1.18	18.63	12.56	12.1	5.34	13.7	4.71
Sme2.5_00191.1_g00001.1	13.84	11.55	10.32	259.35	51.55	62.99	14.17	13.17	14.17	10.37	9.13	14.4
Sme2.5_00191.1_g00004.1	881.46	623.09	861.88	277.03	443.62	386.16	250.8	313.56	311.33	311.95	306.71	342.15
Sme2.5_00192.1_g00006.1	346.61	276.36	387.24	189.18	206.27	253.82	92.79	76.86	121.37	197.29	194.12	262.03
Sme2.5_00192.1_g00017.1	26.75	25.48	20.7	103.71	58.32	30.04	17.9	13.6	13.8	25.31	23.19	21.38
Sme2.5_00194.1_g00001.1	3.44	1.21	0.81	16.2	31.65	38.03	0.41	1.87	10.85	7.91	6.89	16.56
Sme2.5_00195.1_g00010.1	6.74	8.01	4.73	56.69	17.59	15.51	4.88	5.41	4.39	3.94	5.92	6.85
Sme2.5_00196.1_g00008.1	75.45	63.52	119.18	38.78	39.36	33.65	20.54	31.8	28.3	14.22	19.32	16
Sme2.5_00196.1_g00009.1	16.39	16.54	17.1	0.13	0.13	0.64	7.49	2.03	4.49	46.66	71.84	54.18
Sme2.5_00196.1_g00017.1	31.44	25.95	32.41	14.91	19	16.32	89.72	65.21	78.48	91.64	108.94	96.99
Sme2.5_00204.1_g00011.1	6.3	7.09	5.62	6.24	7.92	7.9	45.19	36.57	37.89	20.85	22.82	16.12
Sme2.5_00204.1_g00017.1	4.18	0.38	1.16	31.61	14.47	1.16	38.38	15.27	20.27	4.38	11.41	3.1
Sme2.5_00208.1_g00015.1	60.73	58.01	49.8	113.87	80.27	71.39	244.91	223.38	171.68	80.68	71.75	61.29
Sme2.5_00209.1_g00001.1	13.46	8.5	12.43	51.53	27.96	211.05	81.13	58.56	80.45	19.79	20.45	17.3
Sme2.5_00209.1_g00005.1	59.24	40.71	42.56	5.8	11.14	11.69	117.93	104.7	143.5	209.62	206.82	179.75
Sme2.5_00209.1_g00019.1	31.12	25.79	16.85	295.67	387.82	290.04	89.14	204.38	229.72	17.3	2.2	3.45
Sme2.5_00211.1_g00005.1	28.18	46.89	20.82	100.23	126.02	158.47	33.95	35.83	74.83	106.55	77.28	134.55
Sme2.5_00211.1_g00009.1	39.54	17.42	38.51	27.81	22.15	9.8	3.76	2.54	2.13	1.91	8.91	3.44
Sme2.5_00214.1_g00005.1	0.52	0.52	1.06	1.59	1.6	4.2	37.76	24.14	25.99	13.53	18.15	3.69
Sme2.5_00216.1_g00023.1	4.99	7.77	6.09	21.23	49.19	63.31	1033.34	981.46	766.1	36.75	53.45	40.33
Sme2.5_00225.1_g00001.1	6.68	31.9	3.32	1.18	1.25	1.34	5.19	6.03	3.79	11.21	2.38	1.79
Sme2.5_00225.1_g00004.1	884.32	580.29	523.41	717.42	1079.75	828.26	1688.84	1912.1	2823.69	581.6	797.85	845.89
Sme2.5_00225.1_g00030.1	67.9	48.83	65.91	73.46	117.55	170.38	135.67	185.57	282.77	321.4	192.32	275.64
Sme2.5_00225.1_g00032.1	66.73	44.79	39.23	117.98	235.99	282.98	584.54	684.85	748.61	491.43	344.8	364.83
Sme2.5_00225.1_g00034.1	26	43.24	36.43	62.01	38.74	85.15	14.1	16.65	20.18	13.63	11.75	15.96
Sme2.5_00225.1_g00039.1	44.74	51.95	35.46	94.49	88.91	98.65	64.95	58.53	57.95	120.02	114.63	140.4
Sme2.5_00226.1_g00009.1	53.84	58.33	67.12	131.34	195.37	142.24	75.34	75.88	67.99	48.26	49.64	43.58
Sme2.5_00226.1_g00033.1	17.79	10.83	15.04	96.37	78.18	28.71	15.99	15.72	22.4	8.79	11.87	13.19
Sme2.5_00228.1_g00013.1	0.23	1.42	0.95	1.19	0.95	0	264.34	178.31	116.5	10.23	62.51	21.52
Sme2.5_00228.1_g00016.1	2.03	0.85	1.7	166.53	19.14	26.13	12.94	10.22	8.8	6.25	5.34	7.16
Sme2.5_00230.1_g00009.1	10.42	1.32	0.89	7.58	4.48	0.88	0	0	0	0	0	0.44
Sme2.5_00230.1_g00010.1	25.93	0.57	4.04	0	0	0.57	0	0	0	0	0	0
Sme2.5_00232.1_g00001.1	111.62	168.35	130.7	707.49	614.29	436.96	281.11	315.83	295.18	128.88	82.63	124.85
Sme2.5_00234.1_g00004.1	58.8	55.1	59.95	61.04	69.02	76.38	307.55	236.54	224.78	49.14	95.88	63.81
Sme2.5_00234.1_g00008.1	3.48	5.44	3.55	5.2	4.55	5.79	33.9	27.45	28.84	14.9	23.92	18.99
Sme2.5_00234.1_g00013.1	358.43	448.96	337.63	1648.41	1098.08	803.98	416.73	489.6	538.78	474.42	368.14	423.54
Sme2.5_00234.1_g00018.1	58.34	53.45	55.6	20.27	26.41	23.77	58.8	56.05	63.68	71.46	85.17	78.53
Sme2.5_00235.1_g00015.1	0	0	0	0	0	0	1.13	4.83	7.98	3.48	0	3.4
Sme2.5_00235.1_g00016.1	41.47	37.68	34.56	12.2	13.11	18.19	6.95	10.21	11.27	12.69	11.2	11.94
Sme2.5_00235.1_g00017.1	8.23	7.92	22.53	0	0	0	0	0	0	0	0	0
Sme2.5_00235.1_g00018.1	52.66	45.78	43.22	1.4	6.36	7.12	0	1.69	2.39	0.2	0.4	2.17
Sme2.5_00236.1_g00007.1	19.23	20.45	18	136.55	51.84	29.27	11.35	12.76	10.55	16.85	13.06	11.76
Sme2.5_00237.1_g00012.1	2.1	2.13	0.54	1.62	0	0.54	29.81	30.91	19.46	4.41	23.94	6.44
Sme2.5_00238.1_g00003.1	16.17	11.31	16.92	19.79	20.23	23.12	30.58	38.08	46.25	90.02	65.84	98.92
Sme2.5_00238.1_g00006.1	1.48	9.17	3.76	26.91	23.11	25.33	27.73	36.32	25.02	57.09	63.71	39.48
Sme2.5_00239.1_g00006.1	0	0	0	0	0.13	0.07	17.34	15.18	23.4	15.64	27.86	26.58
Sme2.5_00239.1_g00012.1	0	0.56	0	1.15	1.73	1.14	336.97	352.39	235.84	32.79	43.28	26.79
Sme2.5_00240.1_g00013.1	603.1	674.91	453.74	629.05	777.41	500.7	1584.02	1643.42	1028.81	1474.8	1808.47	1245.52
Sme2.5_00250.1_g00006.1	82.54	5.27	41.74	0.17	0.16	0	0.08	0	0.25	0	0.08	0.08
Sme2.5_00250.1_g00013.1	0	0	0	7.98	6.42	0.77	0	0	0	0	0	0
Sme2.5_00254.1_g00006.1	13.79	1.83	4.38	267.73	25.07	54.73	1.44	1.08	0.72	1.26	0.62	0.71
Sme2.5_00257.1_g00011.1	7.53	5.53	5.91	13.57	27.67	26.54	122.96	87.76	110.42	51.2	59.52	50.97
Sme2.5_00264.1_g00017.1	5.56	4.09	4.89	195.74	42.55	39.01	1.19	2.7	1.37	4.01	1.39	1.95
Sme2.5_00275.1_g00009.1	288.91	355.85	247.58	1792.76	1243.16	1462.08	449.88	618.8	453.72	269.39	208.56	335.47
Sme2.5_00275.1_g00010.1	2.43	3.39	2.94	32.44	13.34	22.15	29.04	15.65	14.56	21.05	12.71	21.13
Sme2.5_00276.1_g00004.1	2.16	2.61	1.84	8.88	4.46	8.44	6.39	5.12	12.25	39.18	33.3	30.77
Sme2.5_00276.1_g00021.1	5.1	8.48	9.94	13.67	12.49	11.65	58.74	66.22	45.77	61.06	91.94	46.53
Sme2.5_00276.1_g00022.1	8.74	5.72	6.15	296.8	73.59	41.15	5.21	7.38	6.37	5.29	4.24	3.76
Sme2.5_00281.1_g00012.1	2.94	4.79	4.1	6.86	6	9.09	35.76	28.39	25.61	25.99	28.17	21.33
Sme2.5_00282.1_g00003.1	31.48	30.22	29.94	15.63	19.52	18.1	52.39	50.88	55.97	65.97	75.41	56.43
Sme2.5_00287.1_g00007.1	4346.11	3412.88	4603.28	845.95	688.92	736.05	725.64	601.85	815.88	453.08	849.96	756.43
Sme2.5_00289.1_g00018.1	34.24	47.26	37.78	44.51	50.86	56.12	124.96	120.49	132.66	149.84	143.48	125.3
Sme2.5_00289.1_g00019.1	1.36	3.64	1.22	48.4	12.56	14.76	0.88	0.55	0.52	2.14	0.35	0.87
Sme2.5_00294.1_g00011.1	13.34	10.51	15.27	71.06	20.71	22.58	16.02	12.39	14.91	8.98	8.21	9.82
Sme2.5_00294.1_g00012.1	2.74	1.16	1.63	56.14	19.44	44.2	20.99	22.57	19.44	15.32	8.78	15.11
Sme2.5_00295.1_g00014.1	14.46	14.09	10.53	8.64	12.81	8.56	57.72	45.1	51.21	45.58	62.87	39.14
Sme2.5_00295.1_g00017.1	2.49	1.69	2.4	98.95	50.65	17.63	1	0.6	2.27	2.76	1.44	1.97
Sme2.5_00297.1_g00002.1	0.85	0.43	0	2.61	5.69	6.04	30.6	27.19	30.91	18.22	19.32	17.73
Sme2.5_00297.1_g00004.1	0	1.86	2.52	8.84	6.38	6.25	40.5	31.45	46.77	35.46	22.85	31.39
Sme2.5_00297.1_g00009.1	77.71	83.72	81.82	245.36	303.45	207.81	74.39	66.17	74.71	40.29	34.82	45.04
Sme2.5_00297.1_g00010.1	32.62	27.13	30.43	16.86	24.37	25.18	224.69	174.69	201.23	64.11	85.56	82.46
Sme2.5_00297.1_g00013.1	2.55	4.45	3.67	41.49	19.13	52.58	1.42	4.49	6.92	5.05	2.38	7.4
Sme2.5_00297.1_g00014.1	3.08	1.21	0	26.83	4.16	27.84	0.84	0.64	1.25	1.08	0.54	1.15
Sme2.5_00297.1_g00018.1	220.17	199.83	217.12	342.35	421.6	357.16	182.77	217.24	218.16	104.46	113.07	116.39
Sme2.5_00298.1_g00010.1	43.83	46.62	38.94	48.74	41.37	54.05	261.32	269.05	225.9	151.41	196.69	149.87
Sme2.5_00298.1_g00011.1	93.47	79.88	79.57	45.15	56.62	46.35	173.56	146.23	132.64	171.49	187.64	158.41
Sme2.5_00298.1_g00013.1	13.42	8.47	9.49	24.81	34.79	35.82	42.14	38.83	34.8	22.22	16.55	16.94
Sme2.5_00298.1_g00014.1	0.33	0.66	0.66	0	1.67	0.99	11.41	8.83	13.35	24.89	19.91	13.59
Sme2.5_00306.1_g00011.1	8.84	11.7	9.23	9.97	10.33	14.54	33.45	28.98	34.58	38.16	57.75	31.61
Sme2.5_00310.1_g00015.1	48.64	49.27	64.74	55.81	83.5	59.87	14.78	18.44	22.84	37.55	27.75	43.82
Sme2.5_00311.1_g00001.1	0.13	0	0	0.52	0.13	1.66	8.56	5.17	11.13	0.66	0.39	1.4
Sme2.5_00311.1_g00006.1	9.15	7.75	5.88	46.56	48.56	65.74	76.01	50.16	71.46	8.1	7.93	12.28
Sme2.5_00317.1_g00002.1	147.1	141.63	118.18	714.76	292.71	212.49	1399.02	1303.28	1088.78	203.77	287.99	203.79
Sme2.5_00317.1_g00006.1	1.69	0.94	0.47	5.37	3.93	3.91	16.98	9.34	12.76	13.53	11.51	10.94
Sme2.5_00322.1_g00015.1	25.17	31.06	26.08	17.91	15.46	19.32	61.16	54.6	62.69	70.18	80.87	61.44
Sme2.5_00323.1_g00008.1	5.95	7.52	7.28	9.24	15.25	19.51	35.61	27.79	40.19	30.86	27.62	29.14
Sme2.5_00323.1_g00013.1	163.04	155.03	87.26	1396.16	1222.78	1797.19	190.83	392.53	366.11	248.24	83.23	126.84
Sme2.5_00323.1_g00015.1	12.37	11.46	6.18	87.5	89.5	117.52	11.89	25.59	26.94	18.79	6.05	9.86
Sme2.5_00323.1_g00016.1	324.85	327.08	201.48	2608.69	2502.4	3890.43	266.87	484.82	644.41	437.25	169.25	261.24
Sme2.5_00325.1_g00012.1	6.45	4	4.01	1.94	1.29	1.92	6.17	5.63	9.34	39.21	27.31	25.91
Sme2.5_00325.1_g00013.1	7.92	9.63	7.29	7.38	4.68	7.82	14.65	9.36	16.66	46.22	39.19	33.87
Sme2.5_00325.1_g00016.1	79.04	90.65	76.4	422.75	323.66	451.61	207.92	191.78	272.54	203.58	176.37	265.46
Sme2.5_00326.1_g00001.1	6.15	14.02	11.62	10.94	12.41	13.43	29.41	26.5	19.5	44.76	57.83	44.81
Sme2.5_00326.1_g00010.1	64.75	74.9	60.55	36.12	48.29	43.54	186.95	158.07	150.09	133.6	152.34	134.07
Sme2.5_00333.1_g00012.1	17.19	25.81	25.05	56.75	106.21	67.85	32.75	53.85	51.4	25.68	26.4	17.02
Sme2.5_00339.1_g00007.1	104.46	102.89	111.79	23.49	28.19	42.36	92.58	83.84	70.39	102.26	161.07	111.1
Sme2.5_00345.1_g00001.1	0	0.1	0.1	29.2	4.81	20.45	0	0.43	0	0	0	0
Sme2.5_00345.1_g00007.1	1.41	4.38	2.22	17.59	13.17	42.84	2.39	3.43	3.55	24.81	8.96	12.63
Sme2.5_00345.1_g00012.1	12.9	11.95	13.88	40.51	29.69	29.73	6.29	6.61	8.71	4.01	4.27	7.78
Sme2.5_00345.1_g00015.1	3.12	0	0.8	33.32	4.02	3.18	0	0	0.4	0	0	0
Sme2.5_00345.1_g00022.1	15.57	0.81	0.41	92.71	21.39	12.19	2.06	1.3	0	0.84	0	0
Sme2.5_00346.1_g00021.1	0	0	0	11.86	2.18	6.8	2.19	1.98	2.49	0	0	1.24
Sme2.5_00347.1_g00007.1	315.91	230.11	206.96	50.54	129.59	29.88	68.88	114.83	116.74	63.47	77.97	80.78
Sme2.5_00351.1_g00001.1	30.51	35.76	30.38	22.75	26.26	25.7	80.31	70.29	82.45	92.99	110.13	84.02
Sme2.5_00351.1_g00009.1	7.76	8.23	4.91	18.22	14.46	15.42	59.05	54.99	39.05	17.81	18.38	22.59
Sme2.5_00351.1_g00017.1	183.56	152.57	192.42	61.1	103.25	121.03	50.77	40.32	67.65	81.95	116.28	131.75
Sme2.5_00351.1_g00018.1	212.06	186.59	257.88	42.86	74.43	68.29	28.91	32.67	43.42	54.52	83.37	91.77
Sme2.5_00351.1_g00022.1	22.31	30.81	10.17	22.93	12.94	19.34	149.65	144.33	107.31	79	138.88	75.29
Sme2.5_00358.1_g00007.1	27.16	2.44	1.03	3.76	0.9	0.64	0.78	0.27	0.26	0.66	0.39	0.39
Sme2.5_00358.1_g00011.1	84.3	6.67	5.02	45.85	20.19	15.47	21.56	20.26	32.68	10.99	2.96	4.78
Sme2.5_00361.1_g00011.1	17.21	17.78	16.89	59.3	20.48	19.23	111.03	70.74	59.55	54.47	72.43	67.04
Sme2.5_00365.1_g00001.1	107.87	174.55	148.4	26.92	54.65	21.22	25.87	52.9	30.04	100.66	142.05	74.85
Sme2.5_00367.1_g00003.1	5.17	5.26	6.25	97.22	17.51	18.57	4.36	9	2.79	4.7	5.8	4.01
Sme2.5_00367.1_g00011.1	0.36	0	0	0	2.21	1.09	5.9	15.53	8.8	1.87	0.74	0.73
Sme2.5_00367.1_g00014.1	28.42	25.48	16.46	405.6	101.05	80.76	9.39	14.01	25.36	11.25	2.22	2.74
Sme2.5_00368.1_g00012.1	27.83	42.75	30.88	133.47	75.24	88.51	20.13	18.74	20.84	32.88	25.76	36.01
Sme2.5_00371.1_g00009.1	8.47	12.08	6.15	0.5	3.83	3.98	13.46	17.14	16.36	36.01	39.29	25.68
Sme2.5_00372.1_g00003.1	0.09	0	0	0.94	0.37	1.21	1.6	1.38	5.7	3.15	3.13	5.37
Sme2.5_00372.1_g00004.1	7.68	3.59	3.32	19.43	15.17	29.47	1.83	3.85	4.24	2.79	0.92	1.5
Sme2.5_00374.1_g00002.1	20.64	10.82	15.42	130.19	45.51	28	32.16	31.65	39.22	27.53	36.37	29.13
Sme2.5_00377.1_g00011.1	8.54	6.17	10.06	39.78	13.45	10.72	2.16	2.88	4.08	5.27	4.34	5.4
Sme2.5_00377.1_g00016.1	196.04	201.79	209.97	204.32	139.13	175.92	631.69	479.04	524.19	239.08	350.52	328.5
Sme2.5_00381.1_g00012.1	5.4	11.97	7.93	37.11	20.13	17.86	3.48	3.3	1.73	6.72	5.6	7.22
Sme2.5_00386.1_g00004.1	1.74	0.63	1.27	0.7	0.89	0.44	6.56	8.64	5.99	11.81	16.28	5.06
Sme2.5_00388.1_g00002.1	11.42	16.44	20.76	355.78	61.45	91.95	53.58	31.54	29.15	29.8	22.86	38.02
Sme2.5_00388.1_g00008.1	1.38	0.4	0.4	0.2	1.22	1.61	34.51	27.9	36.9	33.58	39.67	33.81
Sme2.5_00391.1_g00013.1	14.29	9.89	11.18	376.01	58.1	69.22	5.6	5.34	5.55	7.74	7.94	7.89
Sme2.5_00396.1_g00008.1	17.37	14.82	18.5	59.26	81.33	58.94	8.83	7.38	8	7.39	6.53	4.36
Sme2.5_00398.1_g00034.1	0.37	2.28	0.38	18.09	1.93	3.81	0	0	0	0.39	0.39	0
Sme2.5_00399.1_g00010.1	57.25	70.65	61.9	361.28	290.43	200.91	130.14	133.86	117.52	45.28	46.29	39.72
Sme2.5_00401.1_g00012.1	10.2	6.37	6.4	8.87	8.18	10.22	74	52.04	73.74	65.39	64.08	67.77
Sme2.5_00401.1_g00015.1	0	0	0.17	10.42	2.94	1.38	0	0	0	0	0	0
Sme2.5_00406.1_g00011.1	1.04	0	0	49.27	9.84	10.6	0	0	1.08	0	0	0
Sme2.5_00406.1_g00019.1	33.21	45.53	34.36	37.47	43.85	58.95	84.79	89.82	96.48	135.05	113.3	111.1
Sme2.5_00406.1_g00022.1	37.57	49.9	43.47	13.7	21.93	26.91	39.23	54.75	57.09	102.08	83.72	76.23
Sme2.5_00406.1_g00023.1	6.53	6.21	6.37	1.86	3.55	2.69	19.21	15.51	19.62	66.47	58.33	45.73
Sme2.5_00407.1_g00011.1	7.98	2.88	4.66	269.91	86.22	134.49	12.33	13.65	18.75	13.15	7.07	15.71
Sme2.5_00407.1_g00012.1	1.75	2.35	0	133.93	50.68	50.91	4.2	5.07	4.19	3.66	4.21	6.54
Sme2.5_00407.1_g00013.1	3	3.04	4.92	55.58	13.72	30.57	2.48	1.31	9.27	5.04	3.11	7.37
Sme2.5_00410.1_g00007.1	0.49	0	0	17.45	4.29	2.76	0.25	0.27	0.76	1.29	0.26	0
Sme2.5_00410.1_g00015.1	28.94	23.56	23.88	1.55	5.37	2.13	1.81	3.26	4.79	39.16	10.1	18.1
Sme2.5_00411.1_g00001.1	0.85	13.62	0.37	93.43	45.6	17.82	0.75	0.65	0.87	0.88	0.63	1.23
Sme2.5_00411.1_g00005.1	2.92	1.94	2.52	19.39	3.9	6.4	18.08	13.14	16.78	15.05	17.51	15.06
Sme2.5_00414.1_g00007.1	5.61	6.13	5.72	6.06	6.88	9.14	36.5	30.87	24.28	17.05	20.86	12.98
Sme2.5_00417.1_g00002.1	0	0	0	13.82	2.78	2.74	0	0	0	0	0	0
Sme2.5_00417.1_g00016.1	59.17	105.33	36.47	532.39	208.72	119.54	35.94	26.92	21.46	27.18	38.52	25.47
Sme2.5_00420.1_g00006.1	0.56	0	0	21.33	3.83	3.43	0.19	0.81	0.77	4.9	0.39	0
Sme2.5_00420.1_g00012.1	53.48	87.42	54.14	631.16	506.27	260.49	178.9	278.16	169.36	48.55	42.85	41.75
Sme2.5_00420.1_g00013.1	19.27	22.36	25.22	128.78	46.45	49.48	35.42	26.67	27.49	35.02	34.9	31.58
Sme2.5_00423.1_g00011.1	3.36	4.31	5.23	6.72	7.95	7.55	29.55	28.36	25.88	11.85	14.14	11.5
Sme2.5_00423.1_g00017.1	23.27	39.97	32.16	43.65	44.64	50.32	481.31	501.12	384.12	200.23	282.05	188.4
Sme2.5_00423.1_g00019.1	32.19	31.04	29.44	34.28	56.73	53.26	470.33	403.02	422.04	171.28	248.55	183.64
Sme2.5_00425.1_g00009.1	57.34	47.38	50.63	39.17	46.6	43.88	169.99	180.46	141.9	64.89	74.32	62.88
Sme2.5_00427.1_g00017.1	0.42	0.43	0.21	18.78	4.73	15.18	3.69	3.19	6.24	3.3	2.18	4.7
Sme2.5_00431.1_g00008.1	21.92	21.65	19.23	32.46	27.89	27	122.99	99.57	95.16	30.83	41.6	30.55
Sme2.5_00432.1_g00005.1	7.26	8.25	9.52	54.34	37.46	18.12	14.98	18.73	13.1	9.41	6.82	12.47
Sme2.5_00433.1_g00012.1	0	0	0	51.67	33.2	2.25	0.57	0	0	0	0	0
Sme2.5_00437.1_g00005.1	25.82	37.82	33.05	4.57	14.96	17.67	2.62	6.43	6.29	8.65	7.26	10.77
Sme2.5_00440.1_g00010.1	8.65	6.76	8.06	4.56	7.76	5.94	56.02	38.51	45.38	27.93	42.53	36.7
Sme2.5_00441.1_g00005.1	58.07	55.99	51.74	4.51	3.42	3.94	40.16	31.04	41.21	110.36	122.72	127.24
Sme2.5_00441.1_g00010.1	0.47	0.16	0.16	4.97	2.55	9.84	2.25	1.86	2.24	14.54	3.89	1.9
Sme2.5_00442.1_g00016.1	14.81	16.79	15.81	45.49	33.11	33.49	136.71	108.13	109.91	46.18	61.93	41.15
Sme2.5_00446.1_g00003.1	3.91	2.61	3.87	4.59	8.65	9.2	39.86	27.69	39.18	23.84	23.21	19.27
Sme2.5_00446.1_g00019.1	7.68	5.91	23.52	147.69	3.79	32.82	174.85	45.68	67.71	21.88	26.12	70.67
Sme2.5_00447.1_g00001.1	20.09	13.54	17.47	87.12	20.57	23.06	13.26	9.33	8	9.1	9.13	10.85
Sme2.5_00450.1_g00002.1	1.12	1	0.14	19.03	6.45	14.14	4.78	3.35	3.02	9.85	5.4	5.7
Sme2.5_00457.1_g00008.1	15.54	17.53	61.02	14.2	15.7	6.59	5.12	5.85	3.32	3.84	2.91	2.42
Sme2.5_00468.1_g00007.1	7.22	37.82	4.81	139.02	66.1	63.62	10.75	6.92	10.67	9.31	8.95	15.53
Sme2.5_00468.1_g00019.1	3.94	9.47	0.5	55.2	44.84	10.03	0	1.07	0.51	1.03	2.04	0
Sme2.5_00474.1_g00003.1	2138.42	2154.97	1861.35	893.39	966.99	1141.13	1327.4	1576.33	2133.86	6382.96	7622.13	6552.05
Sme2.5_00474.1_g00017.1	11.77	10.62	12.27	43.36	41.64	81.56	83.79	60.43	101.14	79.68	30.46	57.06
Sme2.5_00479.1_g00009.1	0.58	0.59	0.3	5.8	5.32	6.19	3.59	2.67	5.78	13.04	9.63	8.09
Sme2.5_00484.1_g00001.1	0.47	0	0	2.16	2.03	1.9	137.41	118.39	86.13	37.32	67.56	36.45
Sme2.5_00484.1_g00015.1	135.44	114.87	119.09	14.73	37.52	25.95	33.19	49.57	85.8	44.68	77.51	77.1
Sme2.5_00488.1_g00025.1	137.87	95.02	121.72	38.73	53.79	52.77	39.47	38.08	37.67	43.52	42.6	44.87
Sme2.5_00490.1_g00001.1	7.21	12.95	8.92	138.77	42.58	22.41	9.43	7.53	6.72	4.18	5.75	5.62
Sme2.5_00492.1_g00010.1	41.33	48.93	39.96	205.81	81.42	102.95	48.47	47.99	43.56	38.38	47.15	42.41
Sme2.5_00495.1_g00004.1	17.75	15.51	19.09	127.94	59.98	57.14	22.07	18.84	21.13	18	18.25	24.08
Sme2.5_00495.1_g00010.1	1.71	1.74	2.19	1.62	4.38	4.95	11.21	14.09	34.38	39.66	32.38	50.68
Sme2.5_00495.1_g00014.1	92.8	83.5	87.61	20.96	34.63	21.74	48.73	47.35	43.58	67.6	83.44	73.61
Sme2.5_00498.1_g00005.1	38.51	28.67	31.21	97.41	75.84	145.9	31.56	34.7	65.8	44.02	24	49.41
Sme2.5_00498.1_g00011.1	48.13	45.38	46.43	12.89	24.23	13.38	8.56	11.41	10.98	19.92	20.17	16.25
Sme2.5_00499.1_g00004.1	1100.09	1045.71	1031.33	333.91	372.64	436.45	310.84	328.68	462.94	902.98	1048.94	979.9
Sme2.5_00499.1_g00010.1	1.2	2.27	1.31	1.06	2.27	1.4	96.45	89.76	63.29	37	56.13	30.84
Sme2.5_00499.1_g00026.1	1.05	0	0	15.26	8.14	11.29	0.86	0.91	0.21	0.6	0.43	1.92
Sme2.5_00502.1_g00013.1	26.73	31.55	31.4	17.72	18.11	21.69	46.42	48.19	54.23	81.01	76.09	75.73
Sme2.5_00505.1_g00002.1	1.17	1.43	0.96	24.34	12.49	11.69	5.56	11.7	7.21	5.65	0.73	2.15
Sme2.5_00512.1_g00006.1	15.75	19.14	18.41	24.68	18.22	25.23	31.74	34.55	36.77	59.74	77.33	54.64
Sme2.5_00514.1_g00007.1	11.67	28.87	25.74	11.8	10.02	17.25	13.8	12.86	10.61	4.14	4.89	4.79
Sme2.5_00514.1_g00008.1	12.62	11.22	12.39	16.86	18.38	19.43	43.97	35.24	54.78	43.62	37.55	42.98
Sme2.5_00514.1_g00009.1	1.57	0.6	1.2	19.51	2.6	3.79	0.61	1.06	0.2	0	0.41	0.4
Sme2.5_00515.1_g00002.1	9.55	9.67	13.31	7.58	11.2	12.37	53.7	43.89	49.03	28.67	40	33.2
Sme2.5_00518.1_g00007.1	516.77	679.9	422.66	1429.68	829.23	1789.77	472.95	379.61	560.62	2038.03	1281.78	2587.95
Sme2.5_00519.1_g00012.1	21.48	24.38	20.27	18.59	18.55	19.84	73.36	59.98	71.39	78.68	96.45	85.97
Sme2.5_00524.1_g00007.1	0	0.32	0	18.3	162.41	22.57	5.16	11.19	26.91	0.33	4.21	1.59
Sme2.5_00527.1_g00008.1	18.8	18.07	20	110.2	27.85	30.14	14.45	17.79	12.91	9.43	11.43	12
Sme2.5_00528.1_g00022.1	214.31	146.72	195.15	72.89	122.26	93.55	43.54	50.2	50.9	52.32	56.06	65.54
Sme2.5_00529.1_g00006.1	1.16	1.17	0.24	5.23	6.88	7.54	123.97	133.6	103.2	70.81	76.43	46.39
Sme2.5_00531.1_g00007.1	291.18	386.53	302.09	1253	879.47	1391.54	322.54	336.77	504.35	627.48	513.22	937.62
Sme2.5_00531.1_g00017.1	42.74	55.14	40.27	52.55	49.57	54.88	240.37	241.45	146.45	77.76	122.94	70.93
Sme2.5_00531.1_g00021.1	0	0	0	0.18	0	0	40.28	35.14	36.49	7.69	16.18	7.1
Sme2.5_00536.1_g00014.1	10.08	12.17	15.53	38.13	27.26	23.05	47.92	49.52	41.52	45.44	41.71	43.73
Sme2.5_00537.1_g00009.1	2.03	1.72	1.03	19.63	12.96	21.51	10.64	11.36	18.35	7.97	1.76	2.92
Sme2.5_00538.1_g00004.1	134.35	105.7	129.99	1328.52	168.01	300.18	295.85	175.83	176.2	126.93	161.34	186.12
Sme2.5_00540.1_g00005.1	0.84	5.43	0.86	23.16	19.08	14.91	0.29	0.92	0.58	2.07	2.05	6.31
Sme2.5_00544.1_g00006.1	15.7	9.04	3.47	79.36	76.71	184.12	6.35	13.19	53.74	8.09	3.13	27.93
Sme2.5_00545.1_g00013.1	9.94	4.61	13.13	7.66	9.4	14.76	32.89	36.93	46.79	58.21	58.4	58.72
Sme2.5_00549.1_g00004.1	1.47	1.08	0.82	51.98	73.04	57.46	35.96	30.95	25.14	0.42	0.55	0.54
Sme2.5_00549.1_g00015.1	12.16	9.44	4.87	93.41	29.83	21.85	23.63	15.53	14.67	7.25	7.68	6.31
Sme2.5_00553.1_g00007.1	15.02	16.83	9.82	37.74	40.78	26.14	98.37	76.54	66.39	45.59	49.4	45.54
Sme2.5_00553.1_g00011.1	169.18	275.28	164.02	512.72	459.04	303.67	106.24	152.89	114.71	128.78	156.82	100.59
Sme2.5_00555.1_g00001.1	57.4	68.35	57.83	440.28	341.17	131.59	91.26	89.34	108.03	103.5	105.78	102.7
Sme2.5_00556.1_g00015.1	9.32	5.63	4.31	40.16	80.07	114.14	75.85	118.27	172.71	130.03	55.34	96.45
Sme2.5_00557.1_g00002.1	37.43	3.88	38.49	2.25	3.93	1.11	3.1	1.19	1.96	0.57	0.28	0.28
Sme2.5_00558.1_g00010.1	7.8	7.48	7.04	5.8	8.78	6.28	36.76	28.9	29.43	12.29	15.23	11.02
Sme2.5_00559.1_g00010.1	213.92	270.29	167.33	75.12	111.58	65.02	42.91	57.39	78.08	230.47	237.43	240.06
Sme2.5_00559.1_g00012.1	15.37	12.81	4.16	28.34	29.4	15.64	17.71	24.58	16.25	55.46	49.14	40.12
Sme2.5_00565.1_g00014.1	49.07	49.8	40.33	49.52	46.86	51.98	176.9	178.74	187.05	180.51	178.24	155.19
Sme2.5_00569.1_g00004.1	69.17	71.02	68.04	152.1	129.37	117.32	60.23	72.95	62.29	29.81	46.03	32.3
Sme2.5_00569.1_g00014.1	3.83	0.26	0	12.33	3.14	2.86	0	0	0	0.54	0	0
Sme2.5_00571.1_g00007.1	16.38	13.57	23.24	1.35	1.73	1.15	3.11	4.9	3.28	3.16	5.28	1.53
Sme2.5_00571.1_g00009.1	3.66	2.3	2.67	11.29	8.92	4.44	123.49	78.33	89.2	34.72	46.49	29.27
Sme2.5_00574.1_g00003.1	5.19	7.68	11.01	229.31	527.03	207.17	11.52	23.86	25	6.28	12.41	8.55
Sme2.5_00574.1_g00007.1	4.74	0.37	0	20.23	1.5	2.6	0	0	0.37	0.38	0	0
Sme2.5_00575.1_g00002.1	28.88	17.69	18.05	123.12	38.91	55.13	35.6	32.74	28.19	17.97	14.41	16.07
Sme2.5_00575.1_g00007.1	6.83	5.54	7.33	4.57	6.68	5.56	20.79	28.95	29.45	37.25	28.34	21.58
Sme2.5_00580.1_g00002.1	12.92	28.31	10.64	65.51	16.84	40.63	4.76	0.75	5.14	1.75	1.92	5.04
Sme2.5_00581.1_g00005.1	0	2.23	7.56	8.34	6.92	9.76	16.72	31.39	25.84	28.68	23.61	33.22
Sme2.5_00581.1_g00008.1	91.69	132.64	118.99	279.73	544.33	340.6	335.98	425.82	412.74	96.08	135.71	94.56
Sme2.5_00584.1_g00006.1	9.83	15.73	8.7	92.9	48.57	30.4	14.47	19.39	10.38	48.58	40.2	36.12
Sme2.5_00584.1_g00016.1	2.05	1.04	0.6	0.45	3.89	5.36	11.93	28.55	44.81	106.67	49.29	79.57
Sme2.5_00584.1_g00020.1	84.59	104.95	62.94	543.09	157.96	163.31	54.62	45.82	49.47	42.47	40.48	50.86
Sme2.5_00590.1_g00005.1	0	0.09	0	0	0	0.18	18.81	16.31	16.06	4.53	5.63	3.48
Sme2.5_00590.1_g00012.1	7.55	1.69	5.16	19.82	16.64	33.28	45.74	52.2	26.8	22.03	10.38	23.19
Sme2.5_00592.1_g00005.1	0.17	0	0	0.09	0.26	0	8.11	3.7	4.81	0.36	2.75	1.82
Sme2.5_00595.1_g00001.1	35.26	38.5	31.33	116.47	104.68	115.62	88.87	109.27	78.93	27.08	17.88	20.55
Sme2.5_00595.1_g00006.1	18.09	18.58	18.9	92.53	70.64	31.6	9.98	10.57	9.71	12.63	12.55	13.33
Sme2.5_00595.1_g00009.1	0.25	0.25	0	20	2.05	3.3	0	0	0	0	0	0
Sme2.5_00597.1_g00009.1	14.83	14.03	18.39	6.93	11.54	13.89	118.27	72.72	113.91	43.77	58.14	49.17
Sme2.5_00599.1_g00008.1	116.88	118.57	197.33	6.98	8.93	7.19	2.24	1.18	5.3	5.41	13.54	25.18
Sme2.5_00601.1_g00013.1	11.19	11.21	5	25.21	12.22	14.52	16.3	31.42	24.65	26.5	44.79	45.98
Sme2.5_00606.1_g00004.1	1113.38	1204.14	1185.2	2119.73	2084.6	906.57	503.93	684.35	995.36	311.71	338.76	397.19
Sme2.5_00606.1_g00007.1	125.64	160.22	133.38	563.32	409.13	564.46	101.29	109.23	136.59	349.15	254.86	386.37
Sme2.5_00609.1_g00005.1	69	9.3	12.03	7.35	12.16	13	42.67	17.8	30.47	15.01	0.53	5.22
Sme2.5_00612.1_g00008.1	13.68	17.58	14.08	254.27	70.25	140.46	35.02	33.28	36.66	24.01	22.86	20.03
Sme2.5_00615.1_g00003.1	0.29	0	0.3	18.09	2.47	2.26	0	0.42	0.2	0.1	0	0
Sme2.5_00622.1_g00022.1	5.57	4.4	5.2	24.79	21.49	42.19	20.75	15.93	25.5	35.79	20.57	25.47
Sme2.5_00629.1_g00004.1	166.75	215.05	236.98	141.44	186.53	144.62	152.05	113.59	125.7	52.18	72.41	75
Sme2.5_00629.1_g00009.1	20.31	6.92	2.25	113.83	67.78	135.68	25.04	21.55	32.97	53.35	17.86	34.22
Sme2.5_00632.1_g00004.1	569.85	734.77	608.83	1674.87	1448.55	1401.76	1826.22	2064.75	1923.87	1033.2	691.8	961.03
Sme2.5_00632.1_g00022.1	4.2	3.54	2.55	70.01	12.38	14.09	4.7	4.26	3.29	6.82	4.09	3.72
Sme2.5_00638.1_g00010.1	6.48	10.25	9.52	55.37	33.41	49.06	5.01	4.4	4.16	18.69	13.85	19
Sme2.5_00646.1_g00010.1	6.48	0.24	2.57	38.95	23.01	80.46	1.49	3.9	12.77	1.26	1.12	2.19
Sme2.5_00646.1_g00017.1	8.16	7.13	6.71	6.06	20.2	9.92	69.23	72.05	77.82	36.57	38.13	38.97
Sme2.5_00646.1_g00020.1	822.87	596.85	833.96	281.34	239.05	263.68	182.3	166.38	291.02	203.01	282.75	343.54
Sme2.5_00650.1_g00013.1	4.45	3.3	3.04	6.66	7.51	9.06	8.34	4.27	9.17	21.3	19.05	18.01
Sme2.5_00653.1_g00016.1	0	0	0.16	0.17	0	0	14	7.53	4.63	4.74	2.01	3.45
Sme2.5_00653.1_g00018.1	0.87	1	1.67	2.92	1.56	1.67	29.97	18.45	19.66	16.23	37.68	13.86
Sme2.5_00661.1_g00002.1	55.02	45.19	51.51	95.4	114.89	152.42	136.52	126.42	106.31	25.57	19.08	15.87
Sme2.5_00661.1_g00003.1	16.69	23.07	16.74	59.75	36.88	61.55	11.44	10.53	12.19	37.82	24.46	31.97
Sme2.5_00661.1_g00006.1	5.79	3.24	1.92	61.45	30.62	11.79	4.78	6.12	3.26	2.58	3.01	3.38
Sme2.5_00669.1_g00003.1	23.72	17.11	18.43	31.7	43.23	40.14	76.16	63.78	64.07	31.59	38.42	36.27
Sme2.5_00669.1_g00006.1	18.85	22.66	15.07	43.3	75.7	87.03	578.91	510.91	526.04	277.09	324.2	272.75
Sme2.5_00669.1_g00015.1	23.44	15.64	20.42	108	40.78	38.33	78.44	71.82	50.49	34.78	44.64	48.55
Sme2.5_00669.1_g00017.1	0	0	1.17	52.91	5.32	7.32	0.3	1.56	0.29	1.21	0.9	2.34
Sme2.5_00671.1_g00002.1	2.86	1.24	1.25	3.36	5.47	5.81	9.26	10.2	16.34	17.54	16.91	17.89
Sme2.5_00676.1_g00014.1	4.74	4.16	3.87	4.55	6.17	9.33	26.07	27.11	29.82	31.79	21.96	26.71
Sme2.5_00678.1_g00003.1	91.81	92.04	82.16	101.79	148.7	155.91	210.79	194.04	228.37	295.07	218.17	258.56
Sme2.5_00678.1_g00013.1	20.02	20.32	28.99	194.38	57	108.11	141.39	65.15	80.51	50.26	37.08	57.11
Sme2.5_00678.1_g00014.1	35.15	47.12	37.21	165.96	749.6	153.19	181.78	295.56	519.33	95.34	230.78	123.77
Sme2.5_00678.1_g00015.1	36.24	66.99	43.95	211.64	236.45	181.46	51.88	118.9	99.36	77.05	63.67	65.49
Sme2.5_00678.1_g00016.1	1.84	3.61	1.07	17.57	23.23	7.23	0.41	1.43	0.67	5.37	3.83	4.01
Sme2.5_00681.1_g00001.1	193.16	210.64	232.13	513.57	420.98	405.73	195.6	177.48	184.78	54.31	44.95	67.91
Sme2.5_00690.1_g00005.1	8.01	0	0	10.66	2.92	2.4	0	0.51	2.91	0	0	0
Sme2.5_00694.1_g00012.1	6.32	7.33	8.48	112.16	23.88	23.37	15.23	15.38	10.33	6.85	8.65	5.97
Sme2.5_00699.1_g00005.1	0	0	0	12.78	3.03	11.33	0	2.13	0.67	0.69	0.34	1.33
Sme2.5_00700.1_g00003.1	4.21	2.13	2.58	0	0	0.43	3.9	8.23	6.05	7.06	4.79	8.58
Sme2.5_00704.1_g00013.1	4.27	3.05	2.9	11.55	5.98	7.57	12.09	20.41	23.17	29	14.97	13.99
Sme2.5_00705.1_g00004.1	0	0.81	0.27	98.68	222.88	65.87	1.92	7.49	5.44	2.5	1.1	1.08
Sme2.5_00712.1_g00004.1	3.29	1.8	1.29	7.8	18.94	26.26	21.14	34.59	39.93	31.8	21	24.71
Sme2.5_00712.1_g00005.1	0.99	0.14	0.29	23.23	4.07	1.01	0.44	0.31	0	0.45	0.15	0.14
Sme2.5_00713.1_g00004.1	0.8	0.41	2.47	4.13	4.14	6.55	164.19	156.02	124.66	37.52	58.32	40.59
Sme2.5_00714.1_g00013.1	30.13	26.93	31.22	98.68	45.8	51.63	18.3	17.29	19.76	15.98	14.96	18.41
Sme2.5_00721.1_g00007.1	0.28	0.86	0.29	3.18	4.31	6.59	72.03	57.64	40.33	6.04	12.72	8.01
Sme2.5_00721.1_g00011.1	59.79	67.38	84.8	227.58	180.55	234.73	46.49	47.77	72.29	86.65	63.15	95.88
Sme2.5_00723.1_g00013.1	18.48	22.54	17.73	41.47	31.46	50.28	7.78	4.51	7.35	24.9	16.02	29.59
Sme2.5_00736.1_g00010.1	0.11	0	0.11	0	0	0	56.88	22.61	20.17	3.55	12.56	3.44
Sme2.5_00736.1_g00012.1	39.5	47.12	29.53	27.59	29.86	35.56	77.25	90.92	94.72	116.33	96.93	86.33
Sme2.5_00736.1_g00017.1	4.47	5.22	6.3	33.7	4.26	8.13	0.1	0.31	0.39	0.4	0.4	0.68
Sme2.5_00737.1_g00004.1	161.98	143.01	180.95	85.77	125.6	122.37	102.15	122.28	163.71	53.54	52.91	57.82
Sme2.5_00737.1_g00009.1	19.07	35.06	19.31	118.49	86.84	131.41	35.88	23.39	34.29	99.06	50.48	101.22
Sme2.5_00739.1_g00005.1	16.22	26.93	32.74	21.69	23.01	25.39	5.94	2.46	14.29	2.38	3.81	11.71
Sme2.5_00739.1_g00008.1	4.1	5.46	6.06	4.51	11.84	8.35	58.83	53.34	42.42	20.88	22.93	17.1
Sme2.5_00742.1_g00004.1	7.21	9.04	7.42	71.67	22.16	25.24	101.98	73.69	66.44	58.22	52.26	41.84
Sme2.5_00743.1_g00005.1	42.3	13.78	27.12	56.49	19.36	10.37	1.27	1.34	2.85	1.94	2.24	0.94
Sme2.5_00743.1_g00007.1	23.97	23.65	32.97	31.87	32.53	34.49	62.32	67.69	64.27	88.11	73.93	84.98
Sme2.5_00744.1_g00001.1	3.19	1.62	2.04	3.69	3.7	1.62	183.57	187.85	113.92	57.33	93.46	50.87
Sme2.5_00747.1_g00004.1	163.61	487.5	197.38	588.2	643.03	542.76	575.89	227.86	423.34	51.86	31.6	133.93
Sme2.5_00747.1_g00010.1	7.37	14.63	12.81	111.19	57.7	21.82	17.46	24.15	21.61	10	20.54	20.09
Sme2.5_00747.1_g00015.1	16.69	14.2	13.06	0.59	1.43	1.35	28.42	17.82	19.37	64.56	87.71	69.75
Sme2.5_00748.1_g00001.1	0.1	0.49	0.49	2.39	0.2	0.79	35.66	19.91	18.61	8.31	18.82	8.06
Sme2.5_00749.1_g00003.1	33.13	40.93	35.24	358.3	311.67	66.53	79.95	71.26	65.59	46.54	71.07	46.88
Sme2.5_00750.1_g00011.1	0	0.2	0.2	20.43	2.06	3.07	0	0.44	0	0.84	0	0
Sme2.5_00755.1_g00009.1	11.78	9.95	4.35	32.3	40.05	62.63	95.55	120.51	145.74	180.8	107.26	142.04
Sme2.5_00756.1_g00001.1	117.91	117.7	123.3	124.16	144.07	156.53	174.08	180.45	238.54	357.54	279.09	374.68
Sme2.5_00776.1_g00002.1	106.32	80.67	90.61	38.35	64.51	45.18	22.15	39.7	35.25	27.34	25.32	26.06
Sme2.5_00776.1_g00010.1	8.88	7.89	5.08	8.4	9.39	7.03	38.86	26.81	23.97	5.08	10.48	7.71
Sme2.5_00776.1_g00015.1	7.1	3.97	3.02	60.22	9.79	9.52	1.22	0.77	0.85	0.74	1.35	1.56
Sme2.5_00779.1_g00015.1	8.3	8.19	7.22	9.28	8.85	7.95	55.84	33.21	40.37	10.87	17.77	10.92
Sme2.5_00779.1_g00017.1	4.59	7.19	10.67	6.44	9.04	9.35	33.57	39.03	34.29	26.7	32	24.26
Sme2.5_00787.1_g00007.1	0.44	0	0	2.25	3.61	7.12	2.26	5.23	11.68	4.13	1.81	5.36
Sme2.5_00795.1_g00008.1	4.76	8.18	3.89	58.39	45.71	61.47	12.26	17.07	22.48	48.38	16.74	26.69
Sme2.5_00795.1_g00009.1	3.33	13.47	1.95	71.63	47.68	92.44	10.3	15	22.48	33.92	14.28	25.24
Sme2.5_00797.1_g00002.1	34.22	61.67	50.14	1178.63	490.28	935.33	542.4	505.69	307.52	673.33	544.23	531.78
Sme2.5_00798.1_g00004.1	1.02	0	0.15	15.41	2.53	3.11	0	0	0	0.15	0	0
Sme2.5_00798.1_g00007.1	16.32	14.25	16.9	2.36	3.65	4.28	24.22	15.34	26.89	46.47	44.68	50.79
Sme2.5_00798.1_g00008.1	35.5	45.32	43.52	20.43	17.54	19.15	94.83	96.42	95.81	106.43	117.03	100.21
Sme2.5_00803.1_g00009.1	0.44	0.23	0	0	0.23	0.23	31.62	23.37	19.57	6.98	11.53	8.81
Sme2.5_00805.1_g00004.1	0	0	0	8.27	1.08	6.03	0.22	0.92	0.65	0.89	0	0
Sme2.5_00810.1_g00002.1	1.87	2.04	2.34	8.41	14.66	27.18	10.81	8.72	14.41	5.57	5.41	6.42
Sme2.5_00810.1_g00008.1	36.94	37.12	45.5	6.91	13.18	8.04	12.35	15.62	11.26	13.75	21.88	17.25
Sme2.5_00816.1_g00012.1	98.66	26	27.85	30.38	36.03	13.42	25.85	27.77	25.46	11.44	9.39	8.04
Sme2.5_00820.1_g00008.1	8.36	3.59	0.99	75.68	34.05	18.65	5.31	9.43	20.78	10.45	4.33	7.21
Sme2.5_00822.1_g00006.1	1794.78	1797.88	2650.37	401.89	702.61	270.53	295.45	408.02	1282.12	308.35	304.19	402.4
Sme2.5_00832.1_g00002.1	1.49	1.08	0	1.97	11.32	7.14	452.25	512.24	496.52	340.18	306.58	268.71
Sme2.5_00833.1_g00001.1	57.67	56.26	54.38	143.81	261.16	141.3	74.89	87.18	73.86	37.31	32.36	33.71
Sme2.5_00834.1_g00006.1	20.91	24.32	17.43	11.08	7.52	11.78	8.42	8.41	8.08	46.96	37.19	41.96
Sme2.5_00836.1_g00004.1	2030.8	1910.55	2252.7	2992.02	5277.61	4520.77	933.74	1349.77	1966.01	948.21	758.64	1135.95
Sme2.5_00837.1_g00012.1	78.98	76.31	38.38	415.85	197.3	166.09	55.15	41.31	34.42	41.87	31.67	37.3
Sme2.5_00843.1_g00005.1	0.89	1.01	0.1	3.37	3.04	3.64	72.54	46.51	46.49	15.92	51.89	25.74
Sme2.5_00848.1_g00010.1	1.38	2.62	2.72	125.56	27.58	82.51	25.93	9.57	15.72	28.03	9.95	27.29
Sme2.5_00853.1_g00007.1	33.76	31.97	25.87	26.4	41.56	51.54	88.93	111.24	152.52	185.02	122.46	162.3
Sme2.5_00853.1_g00008.1	56.94	96.23	51.91	486.62	407.33	389.22	316.65	401.33	214.78	480.23	389.67	341.95
Sme2.5_00853.1_g00009.1	43.62	62.68	54.73	411.04	251.26	215.68	280.99	243.61	162.43	343.65	226	247.99
Sme2.5_00854.1_g00008.1	0	0	0	20.91	3.92	2.39	1.55	0.86	0	0	0	0
Sme2.5_00855.1_g00011.1	2.03	2.05	0.41	42.45	17.19	8.47	8.35	11.77	6.24	1.59	2.94	1.65
Sme2.5_00858.1_g00005.1	0	0	0	0	0.4	0	4	8.85	5.18	20.33	10.45	10.67
Sme2.5_00864.1_g00006.1	29.03	29.99	30.18	97.39	95.05	95.11	57.19	49.28	61.97	82.15	39.72	58.03
Sme2.5_00864.1_g00009.1	5.98	1.06	1.41	16.04	5.13	44.23	24.09	18.6	25.92	4.72	8.3	4.05
Sme2.5_00867.1_g00009.1	4.37	0.28	0.56	90.14	15.7	17.24	4.23	1.19	1.4	2	0.28	0.28
Sme2.5_00876.1_g00014.1	70.58	72.54	86.25	112.15	219.49	141.28	60.08	54.13	61.5	47.26	47.63	54.9
Sme2.5_00876.1_g00016.1	9.23	12.41	11.25	144.01	97.79	35.98	3.95	2.76	3.91	6.22	5.96	9.06
Sme2.5_00877.1_g00008.1	2.79	1.89	1.74	7.17	7.77	7.26	33.94	27.24	25.57	22.09	23.21	21.28
Sme2.5_00883.1_g00005.1	5.15	7.48	5.75	11.72	10.01	10.24	102.55	82.93	69.56	47.9	79.32	48.35
Sme2.5_00885.1_g00004.1	28.45	28.36	27.21	102.36	57.12	40.19	20.38	25.84	21.86	17.14	10.16	16.64
Sme2.5_00889.1_g00003.1	18.51	20.31	18.97	20.84	23.08	22.53	249.49	190.7	187.08	113.64	193.78	120.49
Sme2.5_00896.1_g00003.1	0.75	0	0	96.89	11.26	11.51	0	0	0	0	0	0
Sme2.5_00896.1_g00004.1	1.12	0	0	102.45	7.28	15.14	0	0	0	0	0.39	0
Sme2.5_00899.1_g00003.1	35.08	9.48	7.83	19.79	18.2	7.33	2.68	1.28	12.21	1.61	1.6	2.88
Sme2.5_00899.1_g00005.1	23.86	29.7	25.25	491.56	1000.28	494.02	33.56	61.76	48.11	14.99	22.79	18.65
Sme2.5_00899.1_g00008.1	6.73	4.12	2.34	0.31	0.47	0.23	0.24	0.25	0.23	17.3	13.77	13.28
Sme2.5_00903.1_g00010.1	7.94	3.15	2.96	101.9	16.25	22.48	1.8	3.15	4.56	4.67	2.41	0.98
Sme2.5_00903.1_g00013.1	132.16	176.35	109.42	622.37	556.16	830.56	147.53	159.25	218.62	180.86	120.68	242.18
Sme2.5_00909.1_g00002.1	28.83	30.28	36.51	63.77	51.5	62.33	78.09	73.77	87.77	114.53	91.92	105.23
Sme2.5_00912.1_g00003.1	485.95	427.17	630.51	1331.41	956.69	1435.07	477	889.42	838.06	417.56	394.5	439.88
Sme2.5_00912.1_g00004.1	0.58	0.39	0.4	17.12	5.75	9.86	1.2	1.05	0.6	5.07	3.22	4.14
Sme2.5_00915.1_g00004.1	9.51	8.41	7.22	14.29	4	6.21	7.05	4.5	4.75	1.28	0.25	0
Sme2.5_00917.1_g00007.1	3.44	1.75	15.07	0	1.01	0.25	16.51	13.09	21.69	5.16	5.88	4.26
Sme2.5_00925.1_g00011.1	28.98	37.23	28.76	110.43	116.23	146.49	50.46	63.72	73.52	51.84	51.4	60.35
Sme2.5_00927.1_g00002.1	1.44	0.15	0.29	8.61	5.16	16.32	1.04	2.5	5.77	2.57	0	1.32
Sme2.5_00930.1_g00002.1	36.64	29.4	28.79	119.02	60.55	41.03	15.32	17.29	13.33	14.59	17.71	18.63
Sme2.5_00931.1_g00008.1	574.23	623.82	597.25	1047.63	1655.66	1646.99	177.27	314.53	571.16	286.07	193.13	370.64
Sme2.5_00938.1_g00008.1	12.66	9.71	11.67	7.93	8.57	8.17	31.54	40.91	40.86	31.72	45.16	33.96
Sme2.5_00944.1_g00019.1	83.94	72.47	76.03	1012.78	172.33	184.63	33.92	55.42	57.69	54.01	46.41	58.95
Sme2.5_00954.1_g00001.1	2.57	3.25	3.95	33.05	6.01	7.85	0.66	0	0	0.68	0	0
Sme2.5_00954.1_g00009.1	6.59	6.29	4.96	32.31	48.93	42.84	18.64	25.38	19.51	7.22	4.32	5.77
Sme2.5_00956.1_g00005.1	13.61	12.54	9.75	57.79	19.02	37.66	33.11	33.67	57.26	110.74	79.94	92.4
Sme2.5_00956.1_g00006.1	2.93	0.27	0.72	44.83	7.07	9.5	0.18	0.19	0.55	0	0.09	0.09
Sme2.5_00956.1_g00009.1	19.13	18.73	17.34	18.21	17.96	22.85	139.14	108.41	134.58	127.03	155.87	142.45
Sme2.5_00956.1_g00011.1	10.02	13.55	12.09	27.77	19.96	19.78	19.42	26.38	27.41	3.18	2.2	3.09
Sme2.5_00960.1_g00010.1	23.98	38.95	26.4	166.31	142.8	97.93	28.69	30.95	37.55	45.59	36.82	47.59
Sme2.5_00960.1_g00013.1	434.44	445.61	503.09	3046.07	1158.13	895.8	1794.23	1696.31	1099.89	891.98	828.97	854.92
Sme2.5_00962.1_g00008.1	4.77	4.18	4.2	48.12	18.87	13.68	7.38	5.88	4.44	14.99	15.53	6.61
Sme2.5_00968.1_g00010.1	24.26	27.54	28.74	17.29	25.6	27.32	111.44	135.24	145	144.75	158.32	123.88
Sme2.5_00977.1_g00005.1	151.9	170.54	134.31	118.99	104.19	78.93	341.16	271.92	249.68	367.46	419.75	300.13
Sme2.5_00978.1_g00006.1	4684.29	3591.14	6462.48	185.6	209.8	143.23	368.15	370.15	359.77	94.65	281.91	210.97
Sme2.5_00978.1_g00008.1	18.79	16.97	16.4	12.29	21.09	16.69	75.42	78.31	55.39	28.29	37.55	25.06
Sme2.5_00983.1_g00015.1	46.41	46.33	51.77	136.94	67.97	130.1	351.27	200.63	236.78	36.06	38.21	59.48
Sme2.5_00990.1_g00005.1	99.05	143.39	111.27	103.81	94.34	95.64	31.57	32.14	49.53	56.22	71.84	92.16
Sme2.5_01009.1_g00009.1	0	9.74	0	3.64	0	4.07	10.75	16.84	13.42	1.15	0	0
Sme2.5_01011.1_g00006.1	16.16	5.81	7.72	17.03	20.1	55.38	4.01	3.77	13.41	2.36	0.85	4.99
Sme2.5_01011.1_g00007.1	128.31	145.52	147.17	446.02	242.68	225.64	188.04	129.63	148.56	76.59	87.93	141.47
Sme2.5_01013.1_g00004.1	20.69	26.66	26.63	2.62	3.84	4.17	0.8	1.32	2.38	8.34	2.99	7.31
Sme2.5_01013.1_g00006.1	10.52	8.47	9.44	35.05	13.73	19.94	3.37	2.95	3.9	8.74	7.35	12.36
Sme2.5_01024.1_g00005.1	98.31	101.63	129.14	37.66	62.5	46.8	19.02	22.47	21.69	81.79	89.57	96.1
Sme2.5_01027.1_g00013.1	8.04	7.63	8.2	5.73	8.75	7.75	34.86	27.88	35.88	26.04	26.2	22.65
Sme2.5_01027.1_g00019.1	4.98	6	3.88	26.83	30.68	43.54	21.4	23.75	33.04	12.78	7.78	7.73
Sme2.5_01029.1_g00005.1	42.98	57.67	30.92	11.24	42.23	26.07	39.82	59.51	62.25	103.09	147.49	137.73
Sme2.5_01031.1_g00003.1	161.87	91.67	159.41	22.7	64.54	43.96	16.76	20.65	45.59	39.08	45.85	106.06
Sme2.5_01033.1_g00006.1	38.99	38.91	45.47	40.08	60.26	50.94	266.08	236.39	174.16	86.89	111.16	87.25
Sme2.5_01046.1_g00002.1	252.8	254.54	281.3	166.18	168.53	179.79	90.75	98.36	91.41	217.67	162.26	172.27
Sme2.5_01046.1_g00008.1	71.32	54.98	52.65	38.28	43.7	42.34	173.66	168.39	128.54	95.96	105.92	89.28
Sme2.5_01056.1_g00007.1	0.33	0.23	0.23	0	0.68	0.57	45.99	51.28	34.65	12.48	16.45	6.11
Sme2.5_01059.1_g00001.1	13.94	13.86	13.7	12.36	11.34	9.98	61.55	39.74	45.81	24.65	42.88	28.33
Sme2.5_01062.1_g00001.1	1.23	1.87	1.55	1.23	2.06	2.66	41.07	44.87	30.16	22.02	35.12	18.9
Sme2.5_01069.1_g00001.1	0	0	0	0.46	0	0.45	112.77	90.42	97.73	84.86	282.68	104.77
Sme2.5_01071.1_g00009.1	48.71	39.06	41.17	31.7	39.67	39.95	160.85	134.39	155.71	153.18	140.6	119.62
Sme2.5_01077.1_g00003.1	112.87	82.81	77.83	102.52	164.37	175.88	173.21	254.04	346.43	397.3	289.05	338.27
Sme2.5_01077.1_g00016.1	0	0.49	0	0	0	0.18	21.52	18.66	10.43	13.62	38.64	8.44
Sme2.5_01077.1_g00018.1	51.86	53.08	49.25	131.63	170.82	128.86	201	235.38	182.65	196.04	150.83	152.89
Sme2.5_01078.1_g00012.1	0.99	0.67	0.34	3.75	3.75	4.05	16.4	20.87	26.17	21.53	23.36	16.87
Sme2.5_01081.1_g00012.1	2.1	3.83	0.86	4.32	3.04	2.14	23.42	20.12	19.01	7.06	15.69	6.86
Sme2.5_01081.1_g00014.1	0.67	0.68	0.34	1.71	0.69	0.68	9.97	9.78	7.87	5.59	7.6	3.4
Sme2.5_01087.1_g00007.1	1.87	1.66	0.48	16.18	5.83	18.28	47.55	28.93	36.17	43.59	38.32	52.6
Sme2.5_01099.1_g00009.1	12.59	9.35	0.92	41.58	81.06	114.17	249.37	381.66	484.01	447.91	236.46	295.24
Sme2.5_01110.1_g00006.1	296.86	318.53	231.19	422.44	362.82	414.78	857.86	820.21	608	571.18	572.63	485.2
Sme2.5_01110.1_g00007.1	2.63	2.13	3.22	5.94	2.96	3.48	47.43	51.89	32.05	20.09	28.08	17.38
Sme2.5_01116.1_g00007.1	0	0	0	5.75	2.53	8.75	7.05	3.25	6.68	5.31	4.09	11.46
Sme2.5_01116.1_g00010.1	99.66	49	71.01	1376.54	567.94	713.19	152.04	148.53	107.66	92.9	57	96.09
Sme2.5_01117.1_g00009.1	0	0	0	12.78	0	2.02	5.12	2.7	2.04	2.09	0.51	3.04
Sme2.5_01117.1_g00010.1	34.26	34.99	26.49	190.37	50.6	52.21	30	28.83	18.3	31.54	36.88	37.6
Sme2.5_01118.1_g00007.1	28.33	28.12	29.37	14.23	28.3	18.81	154.82	148.87	111.92	90.17	188.81	96.98
Sme2.5_01119.1_g00002.1	5.77	6.41	5.05	9.31	9.02	13.97	29.75	26.23	30.13	30.21	15.96	22.92
Sme2.5_01130.1_g00005.1	0	0	0.39	0	0.4	0.78	8.74	6.28	6.32	3.63	6.38	2.36
Sme2.5_01130.1_g00009.1	23.55	20.66	30.03	6.97	14.05	8.54	5.71	7.74	8.23	2.24	5.01	5.62
Sme2.5_01139.1_g00005.1	13.83	6.86	9.05	48.25	59.01	29.29	10.58	11.56	10.75	3.84	4.71	4.51
Sme2.5_01139.1_g00008.1	48.42	35.2	43.61	69.19	41.7	68.79	189.97	194.48	187.95	104.73	181.15	110.69
Sme2.5_01146.1_g00002.1	22.06	33.56	24.6	216.78	91.1	75.93	28.23	31.3	32.03	42.52	22.76	38.2
Sme2.5_01146.1_g00003.1	45.28	59.56	73.98	124.83	47.43	35.44	2.82	7.45	8.27	4.57	5.67	6.43
Sme2.5_01148.1_g00003.1	30.1	35.96	25.73	51.4	52.71	80.33	41.12	42.34	77.44	85.5	96.66	142.6
Sme2.5_01169.1_g00005.1	2.05	0.17	0.87	55.41	6.13	11.15	1.06	0.19	0.18	0.18	0.18	0.35
Sme2.5_01170.1_g00003.1	28.26	26.13	27.28	52.98	48.51	17.07	10.89	14.5	11.47	6.51	10.95	10.44
Sme2.5_01170.1_g00010.1	4.01	2.52	3.6	12.6	32	29.15	0.97	7.66	12.19	10.86	5.03	7.9
Sme2.5_01173.1_g00012.1	2.78	0.28	1.42	23.27	4.54	3.68	0.14	0.3	0.85	0.15	0.58	1.27
Sme2.5_01181.1_g00012.1	45.09	35.13	48.79	15.35	22.09	28.57	9.24	12.65	16.54	10.95	6.2	9.43
Sme2.5_01183.1_g00007.1	0.22	1.12	0.22	3.62	2.26	7.62	4.32	5.26	4.29	13.38	5.49	10.53
Sme2.5_01183.1_g00010.1	36.62	31.94	24.14	369.53	98.24	71.58	16.76	23.98	12.03	20.09	18.49	18.27
Sme2.5_01183.1_g00023.1	43.98	61.36	63.28	922.29	1012.57	569.26	45.42	51.03	58.93	3.99	2.61	3.43
Sme2.5_01190.1_g00001.1	6.23	5.86	5.97	4.68	7.11	8.51	23.22	17.32	19.4	27.83	23.2	24.07
Sme2.5_01193.1_g00009.1	0	0	0	0.25	0	0.12	15.94	6.72	5.23	1.65	3.03	1.36
Sme2.5_01194.1_g00004.1	100.91	72.48	69.86	85.54	78.75	99.85	232.6	254.79	300.93	271.48	222.85	229.16
Sme2.5_01194.1_g00005.1	135.73	98.76	91.04	92.35	150.87	147.88	201.5	236.02	241.38	323.49	261.91	274.78
Sme2.5_01196.1_g00012.1	8.98	10	10.19	8.78	10.65	11.05	120.17	91.65	72.06	29.57	59.75	44.44
Sme2.5_01200.1_g00003.1	0.95	0.48	0.48	304.54	30.78	35.63	0.24	1.54	0.73	0.25	0.25	0.24
Sme2.5_01200.1_g00008.1	250.14	433.89	343.71	1877.32	7019.85	2640.23	882.84	1903.48	2076.94	355.13	551.68	393.64
Sme2.5_01216.1_g00005.1	0.53	0	1.09	1.09	1.65	1.62	42.14	32.94	39.3	33.42	52.18	29.28
Sme2.5_01216.1_g00011.1	48.29	38.41	42.91	26.39	36.99	36.97	129.08	103.21	123.67	53.88	67.83	68.6
Sme2.5_01233.1_g00008.1	9.15	4.9	8.3	45.18	23.98	5.43	1.57	4.14	2.34	0.8	1.06	1.03
Sme2.5_01233.1_g00009.1	5.6	4.87	2.45	7.94	10.39	5.7	53.63	64.8	58.21	76.8	59.48	51.82
Sme2.5_01233.1_g00012.1	47.28	44.16	30.95	113.9	171.94	210.18	902.21	980.24	1118.5	813.65	542.55	643.08
Sme2.5_01235.1_g00007.1	85.02	89.88	72.4	262.36	399.26	410.83	1210.78	1405.17	1397.76	1512.45	1095.64	1058.84
Sme2.5_01238.1_g00002.1	5.55	2.68	0.99	37.4	16.88	10.74	8.32	7.83	7.25	1.31	2.74	1.69
Sme2.5_01239.1_g00012.1	1.02	0.34	0.17	11.5	8.67	13.98	13.13	12.13	15.28	3.73	1.76	3.1
Sme2.5_01284.1_g00014.1	219.88	119.33	196.51	41.34	88.26	92.83	43.73	59.93	125.16	34.37	37.86	67.52
Sme2.5_01286.1_g00008.1	9.97	8.3	8.76	127.99	19.67	23.55	4.29	5.26	6.52	4.21	4.03	9.57
Sme2.5_01292.1_g00001.1	4.05	0.16	0.17	26.8	6.79	6.27	0	0	0	0	0	0
Sme2.5_01292.1_g00003.1	90.85	81.25	86.13	297.81	243.11	301.63	242.82	317.01	261.82	177.13	164.86	169.16
Sme2.5_01292.1_g00004.1	30.91	25.5	23.35	103.14	65.37	111.8	65.69	85.36	64.5	61.85	63.5	50.96
Sme2.5_01294.1_g00003.1	0	0	0	0.23	0	0	3.17	3.57	6.07	7.35	3.42	3.12
Sme2.5_01301.1_g00004.1	4.61	5.4	2.54	3.65	10.6	7.23	54.19	38.95	33.15	21.58	36.07	13.38
Sme2.5_01314.1_g00006.1	0	0	0	0	0.25	0.25	37.92	33.5	29.63	41.58	66.89	29.67
Sme2.5_01319.1_g00008.1	8.49	4	7.58	10.75	16.11	12.97	43.83	31.23	36.49	29.06	27.74	26.66
Sme2.5_01319.1_g00010.1	192.86	178.54	161.61	222.81	258.65	238.88	717	652.66	527.39	336.5	453.51	326.32
Sme2.5_01323.1_g00002.1	0	0	0	24.34	14.61	2.29	11.04	1.23	10.44	0	1.75	2.3
Sme2.5_01325.1_g00006.1	121.78	116.74	111.86	90.69	153.33	149.21	191.41	277.42	273.35	401.01	312.59	273.37
Sme2.5_01333.1_g00010.1	347.35	245.49	382.57	67.23	86.14	133.18	1510.24	1091.65	1436.87	704.35	1223.68	842.64
Sme2.5_01341.1_g00008.1	24.49	30.57	20.57	15	16.2	16.8	43.89	40.85	44.31	74.03	76.01	66.29
Sme2.5_01343.1_g00002.1	19.82	6.18	17.03	109.01	17.6	21.24	5.2	6.79	4.81	5.65	3.98	4.6
Sme2.5_01358.1_g00001.1	35.6	30.67	46.75	3.46	15.92	9.3	59.52	49.73	50.43	32.8	50.3	41.74
Sme2.5_01358.1_g00008.1	12.89	14.28	11.25	5.06	7.93	5.49	3.15	2.54	2.4	24.81	20.2	24.57
Sme2.5_01358.1_g00010.1	264.87	131.6	199.81	45.32	78.82	59.42	85.54	99.82	107.99	133.12	120.47	82.23
Sme2.5_01362.1_g00005.1	126.77	133.87	104.44	17.76	40.62	42.75	40.68	62.51	73.45	185.74	190.52	188.17
Sme2.5_01363.1_g00013.1	0.27	0.55	0	59.22	16.65	9.09	0.56	0	0	0	0	0
Sme2.5_01365.1_g00002.1	5.12	3.78	5.48	80.34	45.76	48.85	25.68	28.85	29.71	2.07	2.92	1.04
Sme2.5_01369.1_g00009.1	2553.57	3279.15	2640.68	1942.54	2255.35	1604.95	8154.62	8912.31	6686.18	5636.88	7055.78	5937.59
Sme2.5_01372.1_g00013.1	34.22	29.52	15.35	241.23	78.83	57.22	13.86	9.76	15.56	12.98	11.35	20.09
Sme2.5_01375.1_g00008.1	23.09	25.12	18.04	69.1	97.45	81.56	18.21	125.4	41.46	117.8	80.27	71.95
Sme2.5_01376.1_g00011.1	474.7	298.08	410.7	134.07	269.84	170.63	171.92	263.25	314.02	565.52	649.8	562.94
Sme2.5_01379.1_g00012.1	69.77	53.28	74.94	43.68	124.7	104.13	44.18	47.26	96.28	17.9	11.27	28.37
Sme2.5_01385.1_g00009.1	62.67	82.62	46.01	338.53	152.31	90.33	71.57	88.72	53.56	135.85	137.68	75.07
Sme2.5_01395.1_g00007.1	30.89	37.9	26.94	1.04	7.33	6.18	3.65	11.57	8.85	7.44	5.24	9.31
Sme2.5_01401.1_g00004.1	0.15	0.31	0.31	1.09	0.46	0.77	28.1	15.57	10.38	2.22	9.74	4.46
Sme2.5_01402.1_g00005.1	4.67	11.44	0	32.2	14.55	9.5	2.75	5.09	3.43	1.4	1.38	0
Sme2.5_01402.1_g00006.1	0	7.98	0.74	47.28	24.7	10.24	1.48	2.35	0	0.75	0.74	0
Sme2.5_01402.1_g00007.1	7.1	22.19	2.91	179.38	55.39	38.99	2.92	1.55	1.46	0.74	0.73	0.73
Sme2.5_01402.1_g00012.1	0.25	0.26	0.77	2.34	45.65	1.8	0.26	0.82	1.56	0	0	0.26
Sme2.5_01411.1_g00008.1	0.25	0.26	0.92	7.3	3.23	15.29	76.77	38.26	92.29	6.7	15.16	17.24
Sme2.5_01411.1_g00009.1	22.75	18.9	34.2	3.25	9.09	1.93	4.56	7.89	6.48	7.62	13.44	11.58
Sme2.5_01418.1_g00002.1	2.63	6.51	5.2	9.13	2.35	4.52	73.5	50.99	41.43	16.19	39.99	25.58
Sme2.5_01418.1_g00005.1	45.78	32.34	45.18	14.3	20.49	12.1	12.01	13.45	9.33	17.23	13.92	12.87
Sme2.5_01424.1_g00007.1	21.7	24.09	19.97	256.23	60.18	68.84	50.46	49.65	39.35	41.14	36.37	30.07
Sme2.5_01435.1_g00007.1	1.97	1.99	1.61	2.83	7.3	4	31.24	38.91	54.92	53.2	46.87	52.14
Sme2.5_01439.1_g00003.1	0.05	0.09	0.02	4.47	1.88	16.17	2.14	8.83	13.37	9.01	2.49	7.09
Sme2.5_01441.1_g00006.1	0	0	0	5.46	1.65	8.4	0.23	0.24	0.69	0.71	0	0
Sme2.5_01441.1_g00013.1	0	0	0	1.05	0	0	1.05	1.12	4.23	6.46	5.27	3.15
Sme2.5_01443.1_g00002.1	82.37	88.06	82.69	21.95	35.3	23.72	71.83	67.45	68.55	111.62	137.88	109.57
Sme2.5_01443.1_g00006.1	0	0.09	0	15.05	1.12	2.61	1.13	0.79	1.12	1.15	1.62	0.56
Sme2.5_01443.1_g00008.1	725.21	502.65	604.62	118.13	296.75	237.1	119.86	151.02	233.73	234.93	323.9	410.54
Sme2.5_01445.1_g00006.1	110.05	107.07	112.28	101.12	101.17	98.67	496.91	525.69	416.51	160.78	273.89	183.83
Sme2.5_01445.1_g00015.1	2.81	1.97	1.32	4.66	5.09	3.96	5.35	6.79	6.64	27.37	18.38	14.27
Sme2.5_01446.1_g00005.1	1.45	1.07	0.54	45.99	29.92	8.29	0.95	1.28	1.34	1.72	2.53	4.74
Sme2.5_01455.1_g00008.1	201.06	177.7	185.01	35.72	48.2	39.91	68.64	67.4	81.64	271.43	309.37	279.77
Sme2.5_01459.1_g00008.1	11.03	6.83	8.79	95.44	155.22	48.22	3.89	7.01	9.66	7.05	4.75	1.92
Sme2.5_01466.1_g00005.1	45.18	1.1	5.66	122.03	16.23	21.35	0.32	0.5	0.16	0	0	0.78
Sme2.5_01472.1_g00007.1	26.27	21.8	27.73	30.98	26.66	26.29	87.91	75.38	84.02	64.12	59.31	66.32
Sme2.5_01484.1_g00002.1	16.37	20.6	16.69	275.64	296.28	72.09	24.55	35.35	18.89	11.02	13.51	13.07
Sme2.5_01489.1_g00008.1	41.09	38.74	124.13	94.38	5.15	27.28	179.11	105.21	88.37	64.8	123.35	195.18
Sme2.5_01490.1_g00008.1	3.75	2.83	0.96	0.96	0	0	1.93	5.12	1.93	14.79	10.63	8.65
Sme2.5_01497.1_g00003.1	4.69	3.78	2.89	129.12	24.54	37.21	1.93	0	2.9	0	0	2.88
Sme2.5_01497.1_g00004.1	20.68	19	25.21	26.1	26.63	24.15	80.91	69.82	106.15	80.9	85.83	85.63
Sme2.5_01503.1_g00007.1	0	0	0.32	1.3	0.97	3.22	14.34	12.01	13.94	7.95	6.23	4.83
Sme2.5_01503.1_g00011.1	12.77	9.31	6.54	13.13	13.29	19.49	76.71	61.12	70.87	35.76	86.43	29.03
Sme2.5_01509.1_g00004.1	19.32	19.4	16.72	9.28	11.83	13.26	48.78	47.62	55.53	55.01	62.83	56.84
Sme2.5_01512.1_g00001.1	5.15	4.11	3.75	39.07	11.02	9.74	2.28	2.26	3.01	2.95	3.83	3.24
Sme2.5_01512.1_g00007.1	5.01	2.66	2.19	4.66	7.34	5.58	172.81	177.57	140.84	55.74	109.47	42.72
Sme2.5_01513.1_g00002.1	51.92	53.71	52.62	29.18	31.14	29.11	238.94	180.97	193.07	105.45	192.5	130.93
Sme2.5_01521.1_g00005.1	134.69	118.65	118.78	52.79	94.82	83.49	24.01	32.61	39.72	26.78	28.89	44.68
Sme2.5_01525.1_g00003.1	43.43	45.71	40.12	264.98	245.09	269.65	40.52	53.63	85.76	47.33	32.33	75.7
Sme2.5_01530.1_g00008.1	6.09	4.12	2.76	10.67	22.66	27.34	9.08	16.41	33.77	37.13	19.92	36.05
Sme2.5_01531.1_g00005.1	10.67	14.75	5.86	96.47	72.93	107.29	19.51	34.81	47.17	50.97	30.29	46.97
Sme2.5_01531.1_g00008.1	45.99	62.15	44.38	363.14	222.5	345.8	142	205.62	178.34	138.91	122.24	115.62
Sme2.5_01532.1_g00005.1	82.27	99.88	79.5	178.85	200.52	130.68	88	89.28	62.13	53.61	56.48	47.14
Sme2.5_01534.1_g00008.1	0	0.35	0	13.98	2.99	2.1	0.53	0	0.35	0.36	0	0
Sme2.5_01535.1_g00002.1	73.24	70.37	64.96	356.5	160.29	125.92	115.63	98.25	81.58	62.24	76.45	68.65
Sme2.5_01540.1_g00001.1	5.08	5.41	5.3	47.13	54.59	9.24	2.75	14.69	9.29	8.24	5.28	7.99
Sme2.5_01542.1_g00009.1	0	0	0	33.2	5.47	4.24	0	0	0	0	0	0
Sme2.5_01542.1_g00011.1	6.62	7.59	9.02	144.6	17.76	54.76	90.94	50.36	53.9	28.67	17.81	30.59
Sme2.5_01546.1_g00010.1	2.93	1.62	1.9	3.29	5.74	5.43	34.65	22.28	16.12	14.24	8.02	5.15
Sme2.5_01548.1_g00010.1	51.53	93.54	40.8	74.65	143.1	158.01	52.33	91.73	115.09	19.68	9.84	13.68
Sme2.5_01556.1_g00007.1	22.26	16.65	23.27	22.39	30.02	28.08	78.33	63.71	75.09	35.54	49.59	41
Sme2.5_01559.1_g00002.1	33.19	35.5	25.45	119.52	70.77	127.57	130.16	102.48	138.27	93.42	110.19	139.65
Sme2.5_01561.1_g00002.1	3.11	3.79	4.66	5.76	8.5	8.24	34.5	48.88	44.9	48.73	48.53	40.13
Sme2.5_01569.1_g00002.1	4.11	5.27	5.28	5.65	6.18	7.59	30.41	24.64	24.31	19.25	28.54	22.27
Sme2.5_01569.1_g00006.1	0	0	0	20.9	0.34	23.07	9.28	3.98	8.55	0.7	1.73	3.74
Sme2.5_01570.1_g00007.1	0	3.85	0	6.63	6.26	1.55	0.39	0	0	0	0	0
Sme2.5_01570.1_g00008.1	0	1.05	0	11.74	9.26	2.47	0.36	0	0.36	0	0	0
Sme2.5_01572.1_g00004.1	25.53	23.42	32.85	78.55	119.62	51.99	19.91	19.73	20.93	10.28	10.31	10.34
Sme2.5_01575.1_g00001.1	17.19	26.99	21.55	154	79.12	57.58	33.33	24.65	24.53	14.95	23.59	19.59
Sme2.5_01575.1_g00006.1	1.16	0.59	0	12.56	4.22	7.7	0.6	1.9	1.79	0	0.6	0
Sme2.5_01575.1_g00018.1	2.03	2.05	3.11	16.14	11	15.98	1.04	1.65	2.6	0.53	0.52	0.52
Sme2.5_01585.1_g00006.1	13.35	10.21	9.08	212.47	32.5	40.67	2.36	1.86	2.57	2.27	2.26	3.36
Sme2.5_01588.1_g00001.1	23.46	12.46	12.67	5.04	6.89	9.37	9.81	9.31	14.13	1.28	1.43	2.81
Sme2.5_01597.1_g00004.1	0.21	0.21	0.11	1.51	2.04	1.28	3.47	3.87	2.26	10.98	6.67	5.77
Sme2.5_01604.1_g00012.1	27.96	19.96	25.9	31.4	40.11	42.96	197.45	211.06	174.68	67.56	67.73	45.33
Sme2.5_01617.1_g00007.1	1.81	1.05	0.79	1.6	7.7	3.69	126.38	120.85	99.02	58.33	58.06	31.1
Sme2.5_01618.1_g00012.1	1.56	0.84	1.27	27.29	4.76	9.71	7.18	3.48	4.14	3.58	2.27	5.27
Sme2.5_01620.1_g00003.1	62.39	60.51	56.99	6.22	9.46	8.35	20.03	12.1	24.17	89.78	85.48	78.1
Sme2.5_01620.1_g00013.1	0.97	0	0.43	31.48	4.69	5.95	0.14	0.15	0	0	0	0.14
Sme2.5_01629.1_g00003.1	0	0	0	0	1.63	1.21	0.82	1.94	6.1	7.49	3.92	4.85
Sme2.5_01638.1_g00005.1	0.56	0.43	0	1.59	1.58	1.29	65.63	29.79	26.68	4.56	18.38	8.66
Sme2.5_01638.1_g00006.1	2.56	2.95	2.26	5.26	5.76	7.64	25.01	22.01	24.29	25.73	23.4	26.19
Sme2.5_01638.1_g00010.1	17.04	8.2	13.15	7.86	9.85	5.34	111.16	86.98	63.36	16.48	42.66	20.23
Sme2.5_01643.1_g00012.1	0.67	1.52	1.02	1.03	4.25	2.03	325.75	329.17	226.57	158.64	447.15	166.34
Sme2.5_01645.1_g00009.1	13.02	17.91	10.66	67.45	38.82	22.79	14.49	11.34	12.31	12.02	12.39	6.91
Sme2.5_01649.1_g00002.1	5.43	6.46	5.54	196.04	133.93	55.41	3.36	7.9	4.45	0.97	0.48	0.63
Sme2.5_01649.1_g00008.1	0.54	0.18	0.91	47.13	8.58	10.35	0.55	0.58	1.1	0.37	0.19	0.91
Sme2.5_01666.1_g00001.1	54.39	39.5	42.65	13.64	21.75	22.51	20.54	16.07	23.8	77.61	57.87	77.61
Sme2.5_01666.1_g00005.1	37.56	34.27	41.75	6.3	4.39	4.37	5.54	4.65	3.45	7.36	15.14	14.34
Sme2.5_01674.1_g00002.1	11.79	10	9.79	31.6	46.15	48.38	20.95	27.66	34.96	13.62	8.85	9.01
Sme2.5_01674.1_g00013.1	3.15	2.84	3.22	2.16	5.41	6.42	11.21	24.75	32	40.41	31.24	37.49
Sme2.5_01685.1_g00001.1	0	0.16	0	0	0.16	0.16	9.38	11.24	8.33	3.67	8.78	1.62
Sme2.5_01685.1_g00005.1	67.06	90.03	63.72	129.34	172.87	111.47	38.35	47.41	39.75	50.1	40.12	36.76
Sme2.5_01687.1_g00002.1	10.17	13.28	8.63	16.39	23.41	17.48	66.26	67.04	64.49	85.06	69.67	61.54
Sme2.5_01689.1_g00004.1	8.95	5.17	6.09	81.19	16.52	18.05	6.52	5.71	8.45	5.15	5.47	3.39
Sme2.5_01694.1_g00003.1	32.1	54.95	30.92	177.7	92.29	168.21	41.72	51.06	30.54	53.77	34.55	41.91
Sme2.5_01694.1_g00004.1	0.52	2.88	0	12.71	8.46	19.67	3.19	4.2	2.38	0.54	1.34	1.84
Sme2.5_01694.1_g00006.1	2.38	1.28	1	36.39	3.29	6.84	7.95	10.77	11.32	1.32	1.16	0.85
Sme2.5_01694.1_g00010.1	1.36	1.38	1.11	2.79	4.18	4.7	28.05	30.1	26.48	12.82	11.28	14.39
Sme2.5_01695.1_g00008.1	2.81	0.85	2.33	7.26	8.16	10.79	66.42	49.21	55.64	12.41	14.16	7.39
Sme2.5_01699.1_g00010.1	10.35	0.98	2.97	47.2	10.64	8.23	0	0.35	1.66	0.34	0.34	0
Sme2.5_01701.1_g00010.1	10.24	5.36	6.1	15.22	20.9	17.86	75.7	70.32	62.18	25.27	40.93	25.75
Sme2.5_01711.1_g00002.1	0.67	0.51	0	17.32	6.89	13.21	2.44	4.38	1.55	1.76	1.4	1.54
Sme2.5_01719.1_g00003.1	6.77	10.3	5.67	16.15	16.11	19.93	52.13	53.77	56.99	31.91	26.85	27.06
Sme2.5_01725.1_g00005.1	11.77	8.63	11.67	12.1	17.38	16.14	56.86	50.15	47.21	23.63	26.16	21.1
Sme2.5_01725.1_g00007.1	5.45	11.14	7.2	48.17	25.61	65.45	49.58	46.03	50.04	98.02	46.41	67.1
Sme2.5_01730.1_g00001.1	53.91	86.37	62.91	22.4	39.39	19.46	44.16	57.34	30.61	113.84	138.28	108.74
Sme2.5_01731.1_g00001.1	265.57	168.74	110.85	1737.56	1633.23	2887.81	633.14	746.17	1218.76	635.49	327.41	517.81
Sme2.5_01731.1_g00002.1	35.41	15.98	13.71	336.44	225.78	422.49	125.74	140.73	196.04	100.33	45.65	58.7
Sme2.5_01731.1_g00003.1	12.21	3.86	3.12	856.23	217.04	1166.39	239.82	244.18	307.32	70.29	27.6	39.48
Sme2.5_01731.1_g00006.1	1.48	0.37	0.38	36.45	5.71	5.64	3.05	4.82	3.41	3.49	3.83	1.88
Sme2.5_01731.1_g00007.1	4.76	7.22	0.49	115.84	60.95	101.16	41.18	54.84	57.66	34.42	20.18	29.12
Sme2.5_01731.1_g00009.1	202.05	186.71	253.97	64.48	83.63	90.41	55.01	71.73	93.3	63.15	83.5	77.7
Sme2.5_01733.1_g00001.1	103.84	83.43	76.98	39.31	58.26	41.01	11.26	24.57	26.02	48.77	101.57	87.32
Sme2.5_01735.1_g00014.1	19.98	12.79	14.33	118.16	63.65	103.81	57.96	73.27	74.42	57.39	39.96	47.32
Sme2.5_01750.1_g00004.1	14.14	8.41	9.51	86.81	40.13	24.89	18.32	17.01	16.88	14.22	13.95	13.13
Sme2.5_01750.1_g00006.1	2.9	1.59	2.42	38.89	11.04	6.73	2.81	1.57	2.67	2.61	2.59	2.94
Sme2.5_01754.1_g00005.1	9.15	14.69	11.87	108.23	83.58	32.81	21.01	15.57	18.27	19.09	16.77	20.59
Sme2.5_01757.1_g00007.1	19.72	11.09	60.54	1.45	11.53	0.18	3.82	2.67	1.98	7.38	2.93	1.07
Sme2.5_01758.1_g00009.1	2.51	0.73	0.73	62.21	23.7	13.35	1.85	2.14	2.02	2.82	0.37	1.64
Sme2.5_01762.1_g00007.1	10.33	8.28	8.36	11.06	10.66	10.52	49.28	56.18	34.49	35.22	48.61	20.2
Sme2.5_01764.1_g00007.1	384.55	336.34	250.31	331.79	343.02	256.79	884.31	701.97	654.12	1197.52	1278.71	951.93
Sme2.5_01772.1_g00001.1	0.66	0.67	0.34	12.52	9.82	15.42	20.38	24.32	20.95	10.7	5.12	3.35
Sme2.5_01772.1_g00002.1	9.68	9.44	7.89	18.03	19.23	13	236.82	163.46	114.4	47.42	84.38	45.62
Sme2.5_01772.1_g00003.1	8.27	6.79	9.3	83.06	236.25	78.23	10.31	12.94	12.23	2.12	1.47	1.99
Sme2.5_01774.1_g00010.1	58.84	67.57	56.23	30.84	29.79	30.55	141.53	122.61	129.76	173.17	197.18	152.44
Sme2.5_01775.1_g00002.1	1.83	2.17	0.54	9.32	4.66	8.3	7.55	4.95	11.3	41.48	29.72	29.86
Sme2.5_01775.1_g00009.1	0.79	0.16	0	24.74	2.89	2.4	1.3	2.56	2.26	0.33	0.33	0
Sme2.5_01781.1_g00001.1	0	0.49	0	1.49	1.5	0.99	4.49	3.16	6.47	5.08	6.01	12.35
Sme2.5_01782.1_g00008.1	1.25	2.53	0.92	1.63	1.96	1.84	11.34	7.24	9.27	16.6	33.79	13.69
Sme2.5_01800.1_g00001.1	1.84	6.54	1.88	5.05	7.26	7.81	215.08	208.05	178.57	77.55	111.48	73.17
Sme2.5_01804.1_g00002.1	0	0	0	0	0	0	46.73	29.97	26.92	9.95	41.23	12.93
Sme2.5_01807.1_g00004.1	7.52	6.47	4.92	6.94	9.28	8.84	60.15	67.8	56.34	27.09	36.08	28.85
Sme2.5_01832.1_g00003.1	496.83	242.01	225.62	332.5	824.98	710.37	1695.25	2748.93	2305.92	2384.69	2078.48	1723.24
Sme2.5_01833.1_g00006.1	89.92	85.9	84.04	66.26	83.73	80.29	24.2	38.86	60.04	122.43	129.31	182.01
Sme2.5_01841.1_g00001.1	0.34	0.52	0.17	0.87	0.35	1.04	20.67	18.77	15.3	10.13	15.17	12.25
Sme2.5_01841.1_g00003.1	16.19	22.48	24.19	63.1	32.27	32.27	143.14	122.09	93.07	47.46	79.43	47.6
Sme2.5_01843.1_g00009.1	12.57	18.78	15.24	34.81	47.46	39.45	56.81	62.54	70.44	62.12	42.9	47.36
Sme2.5_01843.1_g00010.1	39.4	43.26	52.17	71.38	97	105.83	16.03	16.27	37.51	40.59	23.1	36.3
Sme2.5_01849.1_g00002.1	4.71	1.49	1.8	59.66	40.29	11.46	65.61	24.97	63.73	9.4	0.92	1.94
Sme2.5_01868.1_g00007.1	36.69	17.75	26.21	222.47	39.13	48.15	12.36	13.93	12.05	30.93	25.52	23.02
Sme2.5_01873.1_g00005.1	9.65	10.74	9.6	14.88	19.93	19.18	36.65	41.83	34.93	21.17	22.1	21.83
Sme2.5_01876.1_g00003.1	4.56	3.71	3.72	9.5	9.31	9.81	66.56	68.47	58.68	37.78	42.39	30.31
Sme2.5_01878.1_g00009.1	17.64	14.29	13.98	16.77	30.05	36.36	100.49	203.34	260.46	424.56	239.76	329.31
Sme2.5_01898.1_g00003.1	1341.12	1618.21	1228.77	4056.77	3632.04	4608.6	3011.03	3609.77	3130.95	3776.5	2324.75	3391.15
Sme2.5_01907.1_g00017.1	150.1	145.88	340.36	447.71	58.48	152.34	750.48	272.19	374.82	61.07	107.84	206.67
Sme2.5_01917.1_g00003.1	34.44	36.29	23.98	75.67	89.02	97.66	184.68	248.42	227.42	211.04	147.19	143.82
Sme2.5_01917.1_g00004.1	36.55	26.99	22.83	74.05	85.18	112.66	312.32	345.69	339.64	218.72	162.88	185.32
Sme2.5_01943.1_g00009.1	1.02	1.73	0.35	6.32	4.92	8	3.17	2.6	8.41	18.98	4.61	11.14
Sme2.5_01955.1_g00005.1	2.33	0.69	1.92	1.62	2.53	1.23	19.5	11.16	14.17	2.84	4.62	3.29
Sme2.5_01957.1_g00003.1	1.55	3.62	2.6	1.43	3.15	1.73	35.87	23.13	25.1	12.8	18.19	13.59
Sme2.5_01957.1_g00007.1	4.98	4.5	1.32	2.37	2.45	5.17	2.48	7.2	8.12	26.19	26.41	31.03
Sme2.5_01962.1_g00002.1	7.43	9.69	6.5	38.16	28.3	15.39	2.74	4.32	5.17	1.67	1.65	4.32
Sme2.5_01971.1_g00017.1	6.55	6.65	5.74	5.9	7.39	9.59	42.34	49.05	34.69	19.73	24.13	16.57
Sme2.5_01975.1_g00007.1	11.85	14.56	11.93	42.49	41.28	47.68	41.48	37.7	38.98	56.75	48.01	45.74
Sme2.5_01976.1_g00003.1	0	0.49	0.33	17.23	4.73	4.87	0	0	0	0	0.17	0
Sme2.5_01976.1_g00004.1	9.58	9.96	13.32	49.14	30.89	13.3	5.62	4.96	6.47	7.18	7.25	5.86
Sme2.5_01978.1_g00006.1	13.85	6.7	8.38	64.32	47.65	100.67	31.57	28.67	50.27	12.11	6.86	17.66
Sme2.5_01978.1_g00008.1	22.63	20.99	14.95	3.39	3.41	2.88	10.21	8.72	3.88	152.79	166.9	115.46
Sme2.5_01980.1_g00004.1	10.01	41.57	11.54	65.3	28.82	47.15	132.27	37.31	81.12	29.69	21.61	44.77
Sme2.5_01983.1_g00003.1	7816.66	9945.41	9903.34	1380.43	3349.38	2789.91	974	2891.55	3853.75	2921.16	3155.8	3158.87
Sme2.5_01983.1_g00007.1	59.93	2.66	4.03	0.9	1.81	0	0.9	2.38	0.45	9.18	8.61	12.5
Sme2.5_01984.1_g00010.1	92.25	16.47	13.09	10.94	16.25	13	44.56	37.14	75.98	20.11	8.06	9.43
Sme2.5_01984.1_g00012.1	19.81	25.58	24.89	41.51	42.02	49.18	67.95	71.2	75.9	55.81	61.53	57.92
Sme2.5_01984.1_g00018.1	17.33	14.32	12.66	61.54	18.35	39.76	10.15	7.99	8.47	22.62	13.98	24.71
Sme2.5_01994.1_g00002.1	4.81	2.55	4.48	4.3	4.93	4.69	35.2	26.56	20.37	11.62	14.78	11.07
Sme2.5_02001.1_g00002.1	9.22	11.3	10.43	64.4	102.54	82.17	30.13	31.08	31.82	15.87	15.24	14.51
Sme2.5_02005.1_g00003.1	15.34	9.83	16.49	19.09	15.47	15.62	57.77	59.89	40.57	25.95	36.32	24.11
Sme2.5_02014.1_g00005.1	14.48	11.09	12.71	85.93	37.53	32.07	14.68	16.82	11.72	15.44	17.41	15.78
Sme2.5_02014.1_g00007.1	210.07	179.49	133.87	518.94	245.76	254.32	123.1	84.67	74.83	103.47	125.19	123.45
Sme2.5_02028.1_g00003.1	12.97	13.9	12.37	101.93	122.16	104.3	64.75	62.63	61.33	1.02	0.94	1.22
Sme2.5_02031.1_g00003.1	76.56	100.45	94.74	21.06	37.11	4.06	0.88	6.49	7	3.28	14.47	8.4
Sme2.5_02047.1_g00008.1	0	0	0	27.1	4.63	5.8	0	0	0	0	0	0
Sme2.5_02047.1_g00011.1	0	0	0.26	10.65	4.52	15.81	0	0.56	1.33	2.44	0	1.58
Sme2.5_02054.1_g00007.1	2.21	2.79	7.92	0	0	0	0	0.6	0	0	0.57	0.56
Sme2.5_02064.1_g00005.1	12.64	19.04	15.71	29.15	40.42	28.52	66.61	89.82	73.62	61.24	66.95	54.65
Sme2.5_02066.1_g00011.1	1.06	1.07	2.16	9.06	3.99	4.31	83	58.58	76.3	18.85	27.25	15.81
Sme2.5_02066.1_g00012.1	7.96	5.89	6.36	29.61	28.19	24.51	94.98	90.74	81.53	33.11	37.74	40.25
Sme2.5_02075.1_g00005.1	11.47	6.7	13.53	140.07	158.43	89.77	101.4	108.39	74.29	28.67	30.6	27.89
Sme2.5_02083.1_g00001.1	21.21	42.18	12.92	162.55	61.66	48.05	8.39	8.27	10.06	13.14	11.83	14.19
Sme2.5_02088.1_g00003.1	97.5	51.45	72.59	61.26	122.56	108.04	248.44	378.22	373.09	571.96	479.19	475.51
Sme2.5_02092.1_g00001.1	24.02	23.66	23.02	22.26	21.23	16.67	68.57	61.19	63.39	77.4	83.21	76.25
Sme2.5_02101.1_g00004.1	9.61	8.33	11.39	8.28	8.09	7.2	44.67	41.69	38.95	19.84	24.4	20.41
Sme2.5_02104.1_g00004.1	7.74	11.4	5.26	52.86	26.59	20.11	27.93	18.61	18.31	4.1	6.3	4.79
Sme2.5_02107.1_g00004.1	4.85	3.28	5.2	3.07	4.06	4.43	52.36	43.78	37.42	13.28	26.89	17.56
Sme2.5_02121.1_g00009.1	4.88	4.81	4.63	12.29	4.6	8.71	55.82	34.26	30.13	17.58	23.74	12.74
Sme2.5_02128.1_g00007.1	11.09	14.82	11.87	56.71	72.17	42.68	15.91	22.61	15.81	3.68	5.61	3.03
Sme2.5_02134.1_g00003.1	1.22	1.24	2.31	57.9	8	8.32	0.54	1.32	1.07	1.46	0.36	0.71
Sme2.5_02138.1_g00005.1	180.23	201.37	164.77	275.24	276.72	259.77	1005.7	1081.24	879.63	555.28	789.67	508.33
Sme2.5_02148.1_g00009.1	0.14	0.14	0.14	3.89	6.07	2.48	118.96	55.79	47.17	13.58	38.2	21.01
Sme2.5_02154.1_g00001.1	0	0.33	0.76	0	0.3	0	83.28	75.04	50.86	47.8	161.97	42.3
Sme2.5_02154.1_g00005.1	3.64	2.16	0.82	8.97	9.94	11.82	18.27	17.34	22.24	11.19	7.21	9.63
Sme2.5_02154.1_g00006.1	84.28	52.8	135.09	4.79	15.15	6.52	0.88	1.5	5.76	6.82	12.32	17.96
Sme2.5_02165.1_g00005.1	12.76	29.7	11.75	118.24	123.84	149.59	109.24	144.56	125.84	30.27	44.39	38.57
Sme2.5_02180.1_g00004.1	5.98	8.16	4.63	3.6	6.75	8.6	25.1	33.08	23.44	18.57	35.53	20.96
Sme2.5_02187.1_g00005.1	0	0	0	16.5	1.23	6.1	2.72	0.52	0.74	7.53	0.5	4.88
Sme2.5_02187.1_g00011.1	43.66	40.07	44.94	23	32.89	12.78	5.63	7.39	11.88	8.86	9.65	11.93
Sme2.5_02191.1_g00005.1	115.35	112.74	122.24	37.49	49.84	63.83	20.31	22.91	36.26	53.26	48.72	78.42
Sme2.5_02192.1_g00002.1	70.48	70.42	67.94	382.22	243.74	369.24	177.55	246.66	213.97	196.4	120.09	134.22
Sme2.5_02192.1_g00004.1	53.1	69.95	63.25	368.38	252.59	349.91	210.93	277.72	265.39	183.79	144.8	151.69
Sme2.5_02193.1_g00004.1	7.04	1.7	2.4	104.09	27.94	25.6	6.92	7.29	7.57	3.52	1.39	1.37
Sme2.5_02195.1_g00012.1	1.54	1.22	0	71.4	40.68	3.26	0	0	0.96	0	0	0
Sme2.5_02199.1_g00002.1	8.4	5.45	7.86	28.79	15.07	6.18	0.72	2.03	0.72	1.47	1.21	0.95
Sme2.5_02201.1_g00005.1	2.19	1.48	1.98	3.87	15.01	13.61	79.05	56.11	87.6	28.51	38.42	29.14
Sme2.5_02214.1_g00002.1	0.69	0.7	0	45.05	10.82	25.46	5.68	2.99	4.94	8.9	2.86	7.71
Sme2.5_02231.1_g00005.1	2.74	3.65	1.22	30.25	15.93	10.98	2.47	2.41	4.38	1.08	2.13	1.22
Sme2.5_02233.1_g00011.1	294.79	200.1	281.64	170.27	196.98	142.57	54.3	81.19	106.18	85.3	108.63	132.08
Sme2.5_02238.1_g00004.1	57.11	52.3	52.05	316.21	128.41	58.44	44.66	65.02	51.65	60.5	37.58	44.72
Sme2.5_02246.1_g00009.1	160	116.13	126.61	203.8	220.69	149.78	443.75	405.65	308.46	367.57	357.18	284.7
Sme2.5_02261.1_g00007.1	301.89	317.31	310.23	325.04	279.46	318.93	896.72	831.54	753.92	406.61	514.44	437.52
Sme2.5_02262.1_g00004.1	13.75	12.72	11.59	5.3	10.97	10.15	104.62	82.17	112.54	168.12	162.19	129.61
Sme2.5_02266.1_g00001.1	14.13	10.06	13.99	8.45	13.17	13.09	45.92	34.77	46.24	45.07	45.99	37.54
Sme2.5_02266.1_g00006.1	2.71	2.24	1.94	6.29	11.05	10.62	115.56	86.5	69.5	1.79	5.11	2.85
Sme2.5_02266.1_g00008.1	3.88	3.91	2.99	1.99	1.02	3.95	1	0	2	0	0	0
Sme2.5_02268.1_g00007.1	111	122.83	114.07	328.83	372.78	228.52	92.39	88.43	86.93	55.62	53.13	66.43
Sme2.5_02268.1_g00008.1	25.51	17.13	24.37	4.43	6.13	5.4	28.71	31.67	36.71	71.88	77.64	62.44
Sme2.5_02274.1_g00006.1	0	0	0	9.89	0.65	1.42	0	0	0	0	0	0
Sme2.5_02274.1_g00008.1	8.41	7.2	7.11	39.02	31.62	48.56	38.05	42.82	36.82	39.06	29.01	27.1
Sme2.5_02292.1_g00002.1	18.97	21.59	22.87	27.17	27.45	26.13	66.25	73.15	72.83	55.6	56.33	50.86
Sme2.5_02292.1_g00008.1	10.6	9.13	7.84	12.81	9.57	9.8	53.23	32.09	34.95	23.47	33.77	17.92
Sme2.5_02296.1_g00005.1	27.62	6.56	9.22	8.8	10.9	8.22	61.02	28.37	55.91	8.8	5.54	4.1
Sme2.5_02298.1_g00003.1	133.76	130.73	147.48	341.27	228.91	120.19	97.74	92.67	78.93	66.87	77.07	73.55
Sme2.5_02298.1_g00004.1	12.45	13.71	12.48	13.86	17.88	16.47	67.15	60.02	56.27	11.73	19.96	12.96
Sme2.5_02308.1_g00005.1	1.02	3.89	1.04	28.08	15.45	18.71	4.74	4.99	4.71	22.2	7.16	15.07
Sme2.5_02309.1_g00012.1	0.24	0.37	0.12	0.75	3.58	1.6	7.37	10.88	6.57	8.36	5.28	2.7
Sme2.5_02324.1_g00008.1	15.51	20.96	16.99	28.48	32.33	44.37	164.21	137.68	142.18	212.61	170.77	150.98
Sme2.5_02330.1_g00006.1	3.31	4.16	6.78	6.79	18.12	6.73	25.51	30.67	19.59	6.08	15.34	8.46
Sme2.5_02330.1_g00010.1	0	0.24	0.71	20.78	1.91	3.55	0.48	1.01	1.43	0.73	0.97	0.71
Sme2.5_02334.1_g00008.1	16.69	15.65	14.46	18.46	17.64	27.55	52.46	52.43	53.67	54.6	50.67	42.48
Sme2.5_02337.1_g00001.1	15.52	17.29	17.82	1.39	3.69	2.3	2.18	2.29	2.78	3	2.82	3.98
Sme2.5_02344.1_g00010.1	7.6	10.13	8.42	86.47	37.61	29.38	7.16	6.88	7.33	13.21	9.06	12.37
Sme2.5_02348.1_g00006.1	4.14	2.93	4.23	4.44	3.87	3.12	22.88	31.85	57.41	43.6	38.2	48.92
Sme2.5_02351.1_g00008.1	40.07	23.17	18.05	300.25	416.25	725.53	535.74	774.26	1119.58	632.99	302.91	482.37
Sme2.5_02364.1_g00010.1	43.58	40.85	40.86	15.55	19.77	21.75	87.08	65.46	78.1	84.75	90.68	84.13
Sme2.5_02370.1_g00005.1	59.73	47.34	53.86	153.3	148.84	266.16	83.71	78.49	115.11	75.24	59.21	71.99
Sme2.5_02371.1_g00003.1	0	0	0	23.54	20.36	1.36	0	0	0	0	0	0
Sme2.5_02377.1_g00001.1	5.41	5.5	2.11	36.64	41.81	52.17	16.43	23.64	32.27	6.17	3.47	6.96
Sme2.5_02381.1_g00007.1	0.53	0.65	0.54	48.86	7.7	9.53	0	0.12	0.33	1.23	0.11	0.32
Sme2.5_02389.1_g00010.1	2.13	7.92	3.07	43.73	22.12	45.47	8.6	8.84	15.25	36.58	17.5	25.96
Sme2.5_02393.1_g00003.1	18.1	6.85	8.62	128.34	20.24	24.21	5.46	5.59	6.49	7.75	8.24	11.28
Sme2.5_02399.1_g00004.1	12.07	8.51	8.97	4.84	15.29	16.66	60.38	68.78	61.41	67.5	66.93	59.92
Sme2.5_02399.1_g00007.1	21.56	63.16	24.57	96.91	82.06	63.74	22.11	25.96	29.24	21.34	18.86	20.26
Sme2.5_02400.1_g00008.1	6.32	8.71	7.6	6.03	7.4	8.73	27.95	27.43	36.09	30.74	36.8	30.54
Sme2.5_02401.1_g00006.1	33.91	35.66	36.97	5.79	14.49	6.09	7.27	7.38	11.05	8.36	15.62	14.07
Sme2.5_02408.1_g00009.1	64.34	35.46	43.71	45.36	43.65	41.86	109.35	130.56	137.92	169.68	165.19	130.87
Sme2.5_02418.1_g00005.1	165.57	116.03	181.61	37.01	78.01	72.32	40.8	42.95	45.52	41.11	21.34	39.3
Sme2.5_02418.1_g00008.1	76.46	78.22	77.76	17.09	52.5	39.85	14.48	24.08	28.44	19.75	22.59	31.63
Sme2.5_02418.1_g00012.1	230.94	408.31	235.09	1196.93	959.82	1982.71	197.95	272.94	369.04	225.2	139.46	307.89
Sme2.5_02428.1_g00006.1	4.78	5.45	5.79	7.37	9.82	12.77	163.29	127.76	122.82	19.4	41.83	31.32
Sme2.5_02429.1_g00002.1	9.13	9.52	4.11	52.3	36.2	48.43	69.44	56.31	55.14	35.03	48.23	49.06
Sme2.5_02431.1_g00001.1	2.75	10.45	4.92	27.21	27.94	43.39	10.64	14.19	23.64	60.55	32.8	52.2
Sme2.5_02438.1_g00005.1	4.71	6.21	3.6	1.94	2.9	1.68	13.61	13.54	13.76	17.27	22.74	15.09
Sme2.5_02447.1_g00002.1	6.18	0.96	3.89	4.89	2.95	3.87	56.87	48.11	32.25	3.99	6.89	2.43
Sme2.5_02447.1_g00003.1	25.9	34.16	28.4	53.2	34.54	26.34	558.32	499.3	323.15	58.17	76.36	52.12
Sme2.5_02450.1_g00007.1	39.93	39.32	42.24	31.58	38.28	34.68	467.48	422.99	369.13	155.21	221.06	160.46
Sme2.5_02451.1_g00001.1	14.15	1.96	4.93	0	0	0.65	0	0	0	0.34	0	0
Sme2.5_02455.1_g00003.1	6.53	11.69	6.75	45.14	31.68	40.44	18.78	29.55	21.05	13.68	7.53	9.68
Sme2.5_02458.1_g00005.1	8.29	8.28	8.74	12.92	18.77	18.85	38.37	40.44	39.19	19.54	12.79	18.68
Sme2.5_02459.1_g00002.1	66.04	81.77	73.53	25.51	32.98	20.98	16.05	24.7	13.82	89.98	140.73	81.51
Sme2.5_02490.1_g00005.1	20.64	22.48	21.69	47.2	34.6	46	201.08	173.93	152.24	78.97	104.08	79.61
Sme2.5_02490.1_g00008.1	30.16	43.17	27.13	6.52	10.91	12.25	25.32	28.97	22.96	54.97	54.51	49.44
Sme2.5_02490.1_g00009.1	36.63	41.1	30.82	8.6	14.06	13.51	23.51	33.28	25.02	73.99	77	60.66
Sme2.5_02496.1_g00006.1	76.01	100.72	80.8	299.04	280.52	361.06	164.53	143.74	194.78	211.15	165.95	215.37
Sme2.5_02505.1_g00002.1	46.73	30.36	40.04	173.82	32.59	51.38	57.21	56.01	77.7	17.53	26.43	29.87
Sme2.5_02511.1_g00002.1	0.91	3.69	0.47	40.28	20.24	5.57	0.47	0.5	1.4	0.96	0.94	0.93
Sme2.5_02517.1_g00003.1	20.02	20.62	18.5	23.19	26.46	23.94	62.29	88	79.54	139.55	103.16	113.29
Sme2.5_02517.1_g00005.1	5.22	5.07	3.65	5.93	8.58	12.06	32.67	35.79	30.62	13.62	15.4	11
Sme2.5_02537.1_g00005.1	32.27	37.66	33	14.74	18.98	22.81	62.85	60.45	61.24	76.16	81.69	58.08
Sme2.5_02550.1_g00007.1	62.03	101.31	82.14	374.73	623.36	427.77	122.05	183.8	135.57	91.28	82.38	84.13
Sme2.5_02555.1_g00002.1	16.61	23.21	17.98	78.66	51.15	32.84	16.13	8.06	9.51	10.66	23.76	16.06
Sme2.5_02572.1_g00002.1	6.43	3.73	5.44	5.1	7.71	7.11	27.52	23.33	26.18	14.44	20.25	10.47
Sme2.5_02584.1_g00006.1	82.36	36.53	33.57	70.79	56.46	43.8	656.5	557.4	558.46	165.31	209.1	192.93
Sme2.5_02585.1_g00001.1	0.55	1.11	0.28	1.41	3.66	2.24	5.1	10.43	16.33	15.25	15.1	16.49
Sme2.5_02585.1_g00006.1	510.32	511.97	486.46	914.76	590.14	552.31	1632.54	1444.02	1311.63	776.72	1163.86	904.33
Sme2.5_02585.1_g00007.1	194.54	206.28	192.01	1411.26	388.52	477.56	174.14	149.43	145.6	151.57	131.56	127.9
Sme2.5_02587.1_g00015.1	7.41	0.44	2.63	219.12	20.93	35.86	0	0.35	0	0	0	0
Sme2.5_02588.1_g00005.1	7.91	12.76	7.72	4.44	2.96	6.96	37.47	30.48	38.02	41.1	30.95	37.02
Sme2.5_02595.1_g00002.1	0.78	0	0.8	8.01	5.69	4.76	72.23	51.05	54.63	20.47	45.04	26.33
Sme2.5_02596.1_g00005.1	15.14	19.17	12.9	22.91	21.7	20.98	85.01	90.55	50.11	33.08	62.31	37.75
Sme2.5_02627.1_g00004.1	42.11	22.71	42	0.49	0.49	0.49	0.25	0	0.99	0	0.25	0.24
Sme2.5_02631.1_g00005.1	19.3	21.47	19.06	25.74	30.48	33.02	109.34	100.22	96.77	53.12	54.38	41.35
Sme2.5_02635.1_g00002.1	34.05	35.48	29.56	28.11	29.9	34.13	106.89	87.6	132.58	103.38	126.51	110.62
Sme2.5_02637.1_g00005.1	72.14	80	73.34	138.54	118.9	197.48	402.55	472.87	395.2	147.28	167.23	135.46
Sme2.5_02641.1_g00004.1	2.98	0	0	64.6	8.81	4.54	0	0	0	0.78	0	0
Sme2.5_02649.1_g00005.1	61.23	100.14	63.86	120.45	68.24	40.03	11.44	15.47	17.32	20.47	28.49	36.81
Sme2.5_02650.1_g00007.1	9.66	8.82	10.7	45.02	14.58	21.65	5.78	7.58	2.87	3.52	3.49	4.84
Sme2.5_02659.1_g00010.1	8.86	9.16	11.14	4.39	3.07	5.15	21.4	16.98	17.66	28.67	29.6	27.02
Sme2.5_02680.1_g00001.1	11.84	9.9	17.39	82.57	40.03	146.2	11.51	16.71	26.47	28.07	12.08	19.55
Sme2.5_02680.1_g00005.1	8.11	8.88	8.05	22.8	34.3	39.52	22.02	21.29	19.68	3.58	1.33	2.17
Sme2.5_02680.1_g00006.1	1.53	2.33	2.2	3.79	6.49	5.57	24.3	17.51	18.63	12.66	12.04	13.83
Sme2.5_02682.1_g00003.1	16.34	27.63	29.54	1.59	7.4	2.6	1.04	1.75	2.34	2.32	2.59	4.1
Sme2.5_02689.1_g00007.1	39.67	34.73	46.33	13.16	10.92	13.32	57.36	43.46	36.44	100.92	139.37	89.78
Sme2.5_02689.1_g00008.1	8.03	8.3	7.69	2.19	1.89	2.1	17.21	12.26	16.78	35.12	37.69	33.44
Sme2.5_02691.1_g00006.1	94.74	69.04	77.3	33.1	33.17	36.21	19.31	23.2	26.14	31.8	28.33	32.44
Sme2.5_02712.1_g00007.1	5.11	6.08	4.67	54.12	32.24	22.05	6.73	5.35	5.95	0.37	0.37	1.25
Sme2.5_02714.1_g00003.1	1.18	2.28	1.93	3.4	2.53	1.75	14.89	13.44	11.85	18.55	16.83	12.92
Sme2.5_02723.1_g00003.1	0.38	0.2	0.2	0.59	0.79	0.2	4.37	2.92	13.2	40.48	29.36	43.21
Sme2.5_02745.1_g00005.1	308.14	233.48	278.14	109.97	131.5	111.17	77.5	88.13	74	102.41	103.59	100.9
Sme2.5_02752.1_g00007.1	3.57	2.82	1.42	38.98	10.98	11.32	1.64	2.37	1.83	3.74	2.27	3.64
Sme2.5_02752.1_g00008.1	3.2	3.36	2.28	4.6	5.65	6.62	21.35	19.28	26.07	21.65	17.07	21.22
Sme2.5_02762.1_g00008.1	170.37	43.66	51.05	66.02	66.72	68.15	150.99	199.1	267.31	183.2	196.08	108.21
Sme2.5_02762.1_g00010.1	60.21	81.84	36.39	414.96	99.06	587.09	73.95	110.96	165.06	95.01	40.56	37.89
Sme2.5_02766.1_g00005.1	1.92	0.71	1.25	1.8	3.22	2.49	32.87	24.48	21.15	4.58	14.37	6.58
Sme2.5_02776.1_g00006.1	6.84	0	1	57.22	6.06	8.45	1.01	0	1.51	0	0	0
Sme2.5_02798.1_g00004.1	6.15	8.27	2.1	23.87	22.03	26.41	11.26	99.04	21.8	25.82	31.74	20.96
Sme2.5_02801.1_g00003.1	14.12	10.97	9.8	54.74	25.19	53.13	13.72	11.7	12.87	12.67	5.55	10.12
Sme2.5_02806.1_g00001.1	3.16	3.03	1.79	7.4	9.16	10.9	21.2	16.37	16.01	16.55	13.13	13.92
Sme2.5_02807.1_g00009.1	0.49	0	0	0.5	1.01	0	14.6	12.22	9.53	2.05	4.55	2.99
Sme2.5_02811.1_g00002.1	10.81	9.91	11.45	7.72	10.9	10.52	41.19	31.26	44.68	35.07	36.53	39.84
Sme2.5_02823.1_g00006.1	0	0	0	0.57	1.73	2.27	37.95	18.23	16.07	3.51	13.27	6.27
Sme2.5_02824.1_g00002.1	244.1	279.54	251.16	108.29	133.2	112.49	57.95	73.19	101.53	160.06	155.91	169.76
Sme2.5_02824.1_g00004.1	5.51	7.07	4.68	172.04	32.69	32.85	0.95	0.85	1.88	3.98	4.09	5.87
Sme2.5_02835.1_g00005.1	38.88	37.44	40.43	106.15	125.47	64.3	6.26	14.56	15	12.11	15.7	13.04
Sme2.5_02837.1_g00005.1	84.06	10.23	7.74	102.77	179.97	65.81	17.48	38.44	50.81	63.59	19.57	50.14
Sme2.5_02838.1_g00002.1	5.75	3.48	2.54	29.57	17.48	31.35	19.59	12.48	18.48	17.92	9.05	14.39
Sme2.5_02846.1_g00003.1	0.25	0.25	0.25	9.6	1.64	1.9	0.13	0	0	0	0	0
Sme2.5_02852.1_g00010.1	18.17	12.2	10.65	14.22	17.17	23.76	162.84	209.7	160.53	119.07	128.39	82.37
Sme2.5_02857.1_g00003.1	359.8	507.23	418.58	256.62	340.41	376.47	73.48	105.67	127.19	206.69	166.72	270.21
Sme2.5_02876.1_g00005.1	2.18	1.02	1.48	4.1	10.74	11.09	35.15	34.81	30.66	10.83	17.09	16.23
Sme2.5_02876.1_g00009.1	0.6	1.02	0.21	9.73	4.33	5.54	4.37	3.06	5.57	11.4	6.07	9.22
Sme2.5_02899.1_g00001.1	350.17	21.51	34.33	140.56	23.84	28.05	6.63	3.73	9.54	8.19	1.36	4.17
Sme2.5_02900.1_g00004.1	0	0	0	23.19	4.25	9.7	0	0	0	0	0	0
Sme2.5_02902.1_g00005.1	5.31	2.92	2.78	7.82	23.04	23.1	71.17	147.76	228.28	431.59	229.8	356.94
Sme2.5_02902.1_g00006.1	0.5	1.02	0.51	1.8	2.06	3.06	11.9	14.69	21.07	13.92	11.97	11.48
Sme2.5_02928.1_g00003.1	24.72	20.05	21.37	39	24.58	24.99	71.77	65.9	81.78	87.58	74.58	78.2
Sme2.5_02933.1_g00001.1	0.91	0.23	0	6.99	4.41	4.84	72.74	59.75	42.97	3.8	8.94	5.76
Sme2.5_02933.1_g00009.1	42.76	45.34	31.54	197.99	256.45	296.93	456.17	515.07	499.58	515.17	347.39	374.04
Sme2.5_02951.1_g00001.1	20.45	66.17	12.03	174.94	66.64	61.9	5.27	9.46	11.03	27.35	21.15	36.53
Sme2.5_02951.1_g00002.1	5.68	8.87	7.92	99.7	30.43	29.93	1.6	8.98	10.61	14.07	5.34	16.86
Sme2.5_02956.1_g00004.1	2.31	2.08	3.79	14.09	31.65	16.69	8.99	6.53	6.56	0	0.4	0
Sme2.5_02962.1_g00001.1	0.3	0	0	33.02	5.86	6.42	0	0	0	0	0	0
Sme2.5_02964.1_g00001.1	5.28	10.05	8.41	15.93	14.5	20.82	77.46	75.64	53.55	46.3	51.42	38.57
Sme2.5_02982.1_g00004.1	14.03	18.22	13.23	8.87	14.07	15.74	66.77	48.85	75.67	50.9	58.54	58.28
Sme2.5_02982.1_g00007.1	38.08	69.55	31.89	1516.57	1093.86	2620.74	358.86	267.1	793.83	1012.87	278.82	924.6
Sme2.5_03009.1_g00002.1	1.86	0	0.64	18.52	1.94	3.16	0	0	0	0.65	0	0
Sme2.5_03009.1_g00006.1	2.77	2.81	2.55	3.42	3.7	3.39	57.24	41.55	36.12	7.85	16.69	11.58
Sme2.5_03037.1_g00004.1	2.45	6.95	3.68	33.41	21.6	18.65	13.72	13.56	9.38	18.78	12.74	10.1
Sme2.5_03043.1_g00002.1	16.44	17.22	17.6	1.91	6.53	3.51	12.04	13.24	16.86	32.24	26.15	23.49
Sme2.5_03057.1_g00003.1	84.45	58.12	65.67	34.97	40.35	61.28	12.89	12.11	31.43	34.15	31.1	42.95
Sme2.5_03064.1_g00002.1	11.27	9.71	11.03	10.89	13.23	13.22	79.21	62.8	66.58	35.39	47.98	35.23
Sme2.5_03064.1_g00004.1	11.2	9.98	10.75	6.63	14.67	14.86	71.45	44.63	67.24	31.67	56.68	44.28
Sme2.5_03071.1_g00005.1	43.15	38.02	38.54	70.19	91.46	110.62	217.91	215.57	223.35	112.74	101.22	100.63
Sme2.5_03080.1_g00006.1	53.71	42.43	44.06	828.43	265.57	218.15	55.9	56.36	55.75	56.26	53.9	50.5
Sme2.5_03092.1_g00008.1	37.6	30.92	33.44	24.83	36.35	34	73.93	75.65	82.87	113.11	104.72	97.86
Sme2.5_03117.1_g00005.1	41.68	47.55	56.78	243.59	326.32	166.23	36.76	45.19	36.95	9.94	12.61	11.54
Sme2.5_03124.1_g00002.1	29.66	23.13	24.65	26.45	26.94	30.59	94.68	69.67	90.16	42.18	54.08	47.55
Sme2.5_03125.1_g00001.1	43.88	113.42	29.62	208.82	303.51	392.23	20.52	32.24	67.23	323.26	92.32	274.16
Sme2.5_03125.1_g00004.1	0.9	0.78	0.52	6.09	14.59	14.28	0.8	1.53	1.05	0.13	0.13	0.52
Sme2.5_03126.1_g00004.1	0	0	0	0	0	0	11.05	9.59	3.57	0.28	1.39	0.27
Sme2.5_03136.1_g00007.1	25.39	21.24	22.48	21.58	24.23	24.85	71.48	64.28	73.76	82.46	77.32	60.8
Sme2.5_03140.1_g00004.1	52.42	48.04	50.98	2.64	0.35	1.68	24.19	5.92	13.06	184.82	225.54	190.24
Sme2.5_03146.1_g00004.1	0.51	0.26	0.39	20.57	7.29	36.99	0.92	1.66	12.92	5.21	2.92	3.11
Sme2.5_03151.1_g00001.1	25.26	21.19	23.27	15.58	39.98	22.73	14.3	83.75	46.4	9.22	8.64	8.95
Sme2.5_03152.1_g00003.1	25.7	35.82	29.86	52.84	53.37	64.37	343.58	360.6	335.07	151.94	195.54	134.72
Sme2.5_03154.1_g00003.1	3.69	5.74	2.67	34.92	23.29	30.46	17.84	19.54	13.31	19.13	11.27	15.2
Sme2.5_03157.1_g00001.1	19.15	28.58	39.99	23.52	32.29	32.14	8.68	10.22	9.27	4.89	6.8	8.82
Sme2.5_03164.1_g00002.1	39.75	43.2	78.81	0.53	0.79	0.26	1.06	0.56	1.58	1.08	2.93	1.57
Sme2.5_03164.1_g00003.1	430.12	511.13	497.59	121.91	178.64	130	242.51	262.77	226.53	263.51	292.52	228.14
Sme2.5_03183.1_g00006.1	14.84	20.78	15.25	131.98	128.44	280.84	66.23	68.12	107.9	148.91	73.64	125.84
Sme2.5_03209.1_g00006.1	16.2	12.78	12.95	29.84	47.65	42.62	77.75	80.5	80.03	56.34	47.17	58.22
Sme2.5_03211.1_g00004.1	1.58	1.2	1.21	66.79	62.89	100.82	379.59	327.31	278.24	78.1	130.55	88.87
Sme2.5_03213.1_g00005.1	0.67	0	0	14.56	1.05	4.81	0	0.37	0	0.71	0.7	0.69
Sme2.5_03213.1_g00006.1	0.67	0	0	14.56	1.05	4.81	0	0.37	0	0.71	0.7	0.69
Sme2.5_03222.1_g00007.1	3015.05	1643.94	2700.08	380.11	592.91	267.69	323.73	343.99	341.41	260.45	275.43	216.98
Sme2.5_03223.1_g00003.1	2.43	4.93	2.1	33.28	21.42	47.9	9.01	14.19	10.06	11.43	6.18	12.44
Sme2.5_03225.1_g00004.1	8.67	12.22	8.48	38.37	28.74	33.77	1.94	9.01	9.29	3.95	2.34	8.46
Sme2.5_03229.1_g00004.1	30.58	35.09	29.66	40.85	31.75	44.91	104.97	99.54	93.92	81.01	95.1	72.21
Sme2.5_03229.1_g00005.1	0.09	0	0.03	0	0	0.03	84.67	68.86	56.84	12.79	34.17	13.44
Sme2.5_03231.1_g00009.1	5.03	3.44	6.32	6.75	9.81	18.07	52.12	115.59	105.21	136.1	105.14	103.69
Sme2.5_03239.1_g00006.1	55.97	47.58	44.8	152.76	88.59	146.74	45.16	51.92	61.22	46.54	36.15	41.33
Sme2.5_03252.1_g00006.1	25.09	33.99	29.7	1067.25	902.19	428.07	35.42	39.74	39.33	8.9	7.93	8.55
Sme2.5_03266.1_g00009.1	238.45	193.88	210.21	28.46	69.61	47.96	17.06	20.32	30.27	31.67	33.93	39.22
Sme2.5_03275.1_g00001.1	25.57	30.07	26.87	33.4	40.14	42.28	108.16	111.98	88.84	57.4	96.68	61.6
Sme2.5_03277.1_g00005.1	12.39	14.92	10.51	74.59	62.35	43.25	8.92	11.51	9.27	16.57	12.78	17.66
Sme2.5_03277.1_g00006.1	0.52	1.33	0.27	12.36	3.75	15.43	2.7	0.85	2.95	3.01	1.9	2.93
Sme2.5_03296.1_g00002.1	0	0	0	2.88	0.72	2.14	128.16	140.58	86.62	38.89	87.5	33.49
Sme2.5_03303.1_g00010.1	253.38	290.29	299.71	129.58	222.43	263.93	81.05	73.18	151.94	97.64	99.21	212.23
Sme2.5_03308.1_g00001.1	17.91	21.06	23.59	1.3	2.97	2.7	1.96	1.92	2.07	3.31	2.89	5.01
Sme2.5_03308.1_g00007.1	41.67	53.95	47.94	2.63	9.36	4.39	3.2	4.09	3.45	6.49	12.47	8.08
Sme2.5_03311.1_g00004.1	12.59	11.92	7.43	29.31	23.19	50.53	33.78	42.55	53.97	55.6	19.26	31.49
Sme2.5_03327.1_g00005.1	19.81	35.32	24.58	20.71	59.27	48.29	529.12	624.54	674.49	81.68	76.06	51.76
Sme2.5_03333.1_g00008.1	23.42	18.22	18.28	87.3	29.94	29.18	11.08	11.21	12.73	11.51	10.34	12.1
Sme2.5_03336.1_g00005.1	23.43	19.27	18.97	13.14	10.31	13.01	93.14	78.34	107.33	109.54	115.87	98.27
Sme2.5_03336.1_g00008.1	116.66	102.01	221.48	510.21	66.86	154.37	34.15	38.99	39.99	10.66	8.79	7.94
Sme2.5_03352.1_g00005.1	1.49	2.34	0.82	7.44	4.57	6.2	12.33	12.95	10	16.6	15.17	12.61
Sme2.5_03353.1_g00002.1	17.18	20.35	16.07	108.47	42.72	39.77	39.26	35.72	31.86	22.5	30.81	27.46
Sme2.5_03359.1_g00007.1	11.6	6.57	3.39	33.5	92.72	111.87	232.82	564.72	668.53	532.64	313.04	476.59
Sme2.5_03368.1_g00010.1	144.02	252.6	72.66	2744	1621.69	3271.63	1992.13	1383.81	2587.5	2120.1	1143.53	2536.08
Sme2.5_03381.1_g00006.1	42.15	36.54	26.18	134.08	212.28	217.02	305.14	509.39	476.47	484.74	305.8	313.45
Sme2.5_03383.1_g00004.1	56.67	58.82	78.91	20.21	39.13	23.5	20.43	22.95	22.43	21.1	23.2	20.83
Sme2.5_03383.1_g00008.1	38.02	3.48	0	1.42	0.78	0	0	3.01	0.7	0	0	0.89
Sme2.5_03391.1_g00003.1	0	0	0	101.73	11.66	15.15	0	0	0	0	0	0
Sme2.5_03391.1_g00004.1	0	0	0	49.13	3.32	7.41	0	0.22	0	0	0	0
Sme2.5_03391.1_g00006.1	0.39	0	0	84.35	6.33	12.83	0	0	0	0	0	0
Sme2.5_03391.1_g00007.1	0.11	0	0.33	168.83	13.49	25.45	0	0	0	0	0	0
Sme2.5_03393.1_g00005.1	211.05	276.77	235.27	84.41	76.31	73.45	138.31	115.74	79.9	97.15	132.5	115.31
Sme2.5_03393.1_g00007.1	10.04	8.04	10.72	5.98	12.51	11.47	53.22	35.86	45.57	26.89	27.96	29.71
Sme2.5_03403.1_g00001.1	16.36	27.09	18.69	72.38	66.21	101.02	36.9	37.22	52.83	48.99	26.43	54.25
Sme2.5_03408.1_g00007.1	11.02	6.89	6.17	4.83	7.92	3.95	143.25	110.77	107.32	42.18	82.03	42.93
Sme2.5_03411.1_g00002.1	0.3	9.13	0	10.8	13.26	1.83	0	0.33	0.31	0	0	0
Sme2.5_03411.1_g00005.1	29.18	23.69	28.35	7.68	9.09	9.03	3.37	6.33	7.66	6.36	4.61	6.18
Sme2.5_03411.1_g00009.1	47.82	51.55	69.7	528.5	456.41	249.47	56.75	59.3	64.7	22.75	26.03	24.77
Sme2.5_03417.1_g00009.1	31.16	22.58	30.7	25.99	22.57	26.93	98.75	103.1	86.48	61.08	57.74	46.86
Sme2.5_03422.1_g00003.1	0	0	0	69.34	8	8.29	0.17	0.35	0	0.17	0.17	0
Sme2.5_03422.1_g00004.1	0.32	0	0	54.44	5.13	5.11	1.67	0.53	2.65	0.51	2.02	0.66
Sme2.5_03422.1_g00005.1	0.48	0	0	10.92	1.48	0.66	0	0	0.16	0	0	0
Sme2.5_03422.1_g00006.1	26.75	21.1	20.99	48.41	51.65	63.03	9.13	7.68	12.69	22.7	10.33	20.02
Sme2.5_03425.1_g00004.1	8.16	8.78	9.47	5.59	4.09	5.21	50.9	38.53	47.22	41.58	61.06	41.99
Sme2.5_03454.1_g00001.1	57.58	56.91	122.54	31.13	36.35	55.13	16.82	15.18	40.82	12.57	10.25	23.96
Sme2.5_03455.1_g00003.1	14.31	6.04	4.49	0	0.23	0	0	0	0.23	0	0	0
Sme2.5_03463.1_g00002.1	2.74	3.18	1.44	11.42	7.58	13.15	5.33	4.83	7.61	37.04	26.95	26.78
Sme2.5_03464.1_g00005.1	54.67	38.52	46.22	73.17	15.85	25.87	9.82	7.62	14.39	9.34	12.48	24.04
Sme2.5_03464.1_g00008.1	0.44	0.66	0	32.2	6.69	5.98	0.45	0.94	0.89	0.68	0.9	0.66
Sme2.5_03478.1_g00002.1	377.84	376.74	348.14	2147.1	1722.53	2787.64	414.58	670.91	1009.11	355.22	180.69	362.51
Sme2.5_03480.1_g00003.1	90.48	99.46	80.67	110.81	121	157.15	316.09	326.82	265.22	170.36	154.42	157.01
Sme2.5_03504.1_g00008.1	3.78	3.07	4.43	11.65	7.35	7.31	31.79	24.59	18.2	8.71	12.76	7.69
Sme2.5_03522.1_g00002.1	3.67	1.97	2.45	6.12	4.71	4.19	24.67	19.93	20.12	10.05	14.54	10.1
Sme2.5_03522.1_g00003.1	0.66	3	1.01	116.08	227.21	113.95	6.79	10.01	6.76	2.42	1.02	0.34
Sme2.5_03529.1_g00004.1	8.68	9.58	7.56	9.97	14.93	15.85	58.22	60.13	83.23	84.8	71.29	66.26
Sme2.5_03531.1_g00002.1	17.03	19.53	13.09	76.82	51.88	82.38	22.14	21.83	26.29	37.99	21.59	38.25
Sme2.5_03533.1_g00003.1	2.09	1.64	1.97	4.72	10.43	7.96	23.71	19.99	26.55	13.08	12.49	12.68
Sme2.5_03537.1_g00009.1	41.81	35.07	44.13	7.27	3.34	7.2	76.18	59.57	91.99	176.19	164.77	140.03
Sme2.5_03537.1_g00010.1	67.77	59.42	35.93	285.64	460.28	667.64	1151.93	1692.11	2014.76	1198.71	671.8	942.77
Sme2.5_03549.1_g00006.1	3.27	3.53	1.67	53.91	45.23	42.33	1.06	4.44	3.35	14.14	10.84	17.87
Sme2.5_03551.1_g00006.1	70.92	72.61	65.43	179.56	107.99	126.01	247.31	203.18	147.14	159.19	165.34	148.82
Sme2.5_03554.1_g00004.1	238.61	214.47	179.71	158.69	203.14	251.21	1290.68	1412.19	1105.53	1404.65	1330.42	1185.97
Sme2.5_03554.1_g00005.1	19.12	27.45	25	189.19	65.18	85.98	45.84	46.9	38.36	40.56	41.9	39.46
Sme2.5_03556.1_g00005.1	40.11	44.14	35.87	198.13	130.84	192.1	79.7	86.8	74.39	89.76	66.28	103.49
Sme2.5_03558.1_g00001.1	6.07	5.04	4.79	4.82	6.8	10.11	905.2	973.33	694.72	129.85	251.45	129.52
Sme2.5_03566.1_g00001.1	38.18	23.9	38.52	9.66	9.64	4.13	10.9	6.14	9.55	4.52	11.26	7.98
Sme2.5_03582.1_g00003.1	78.37	89.91	82.11	77.33	87.35	84.29	312.63	263.23	265.74	134.03	163.56	125.14
Sme2.5_03583.1_g00004.1	39.7	36.34	33.26	23.12	24.93	25.7	77.21	73.71	79.98	75.5	93.66	70.76
Sme2.5_03583.1_g00006.1	74.29	34.06	43.94	224.57	350.81	311.94	31.29	88.15	244.59	156.41	165.59	281.43
Sme2.5_03584.1_g00004.1	796.35	608.96	757.23	297.87	322.61	491.05	145.4	204.14	328.87	106.16	140.67	204.03
Sme2.5_03602.1_g00002.1	6.11	5.77	3.41	90.8	22.75	16.74	3.16	2.52	3.13	3.35	2.42	2.81
Sme2.5_03623.1_g00002.1	0.96	0.12	0.12	19.88	2.68	4.13	0.37	0	0	0.5	0	0.24
Sme2.5_03628.1_g00001.1	46.06	39.85	28.43	122.93	205.7	260.28	394.34	459.68	562.29	740.38	540.26	594.86
Sme2.5_03639.1_g00002.1	40.16	44.55	32.32	16.69	26.01	17.83	74.89	78.04	70.2	96.77	95.13	73.64
Sme2.5_03652.1_g00002.1	75.49	93.26	61.76	56.54	76.02	42.06	67.95	83.02	55.52	206.4	208.58	139.04
Sme2.5_03676.1_g00005.1	28.05	14.48	23.11	21.5	8.07	6.26	5.33	2.14	3.53	3.61	6.64	4.51
Sme2.5_03677.1_g00006.1	315.37	589.83	213.36	4214.88	3738.07	5819.31	686.45	1276.55	1739.94	765.13	352.2	855.76
Sme2.5_03677.1_g00007.1	5.91	1.04	3.22	1.86	14.06	6.09	21.16	37.32	62.45	84.51	55.68	87.57
Sme2.5_03677.1_g00008.1	25.72	20.04	20	17.53	27.45	30.85	109.67	110.88	100.83	82.52	84.58	89.4
Sme2.5_03678.1_g00004.1	0	0.52	0	2.63	2.12	4.16	4.74	2.22	5.25	8.04	4.76	5.74
Sme2.5_03678.1_g00014.1	14.26	14.19	10.28	101.54	30.31	29.03	8.62	4.53	5.9	8.45	9.73	10.98
Sme2.5_03681.1_g00014.1	11.38	4.28	10.02	3.85	3.83	4.6	0.16	0	0.32	0.16	0.32	0.95
Sme2.5_03682.1_g00007.1	19.92	93.66	11.67	90.24	97.38	64.6	13.9	16.6	16.06	19.13	15.14	16.88
Sme2.5_03689.1_g00007.1	22.89	22.55	23.77	28.98	29.37	32.26	86.61	71.11	96.63	94.73	104.92	94.77
Sme2.5_03694.1_g00004.1	9.17	5.02	4.8	62.37	18.85	20.11	10.32	11.09	17.22	5.67	5.14	6.33
Sme2.5_03706.1_g00008.1	5.14	2.13	3.39	99.4	10.25	19.44	7.1	6.19	4.66	3.26	3.01	4.48
Sme2.5_03714.1_g00001.1	7.5	7.83	12.76	27.42	3.42	9.12	58.95	28.94	25.63	10.26	14.72	30.96
Sme2.5_03715.1_g00007.1	34.87	39.02	33.87	243.31	154.87	85.96	14.52	28.94	23.25	19.37	20.29	23.72
Sme2.5_03732.1_g00002.1	0	1.18	0	15.12	9.09	0.71	0	0	0	0	0	0.24
Sme2.5_03738.1_g00001.1	1.43	1.45	1.46	40.87	11.16	30.58	7.08	5.59	9.98	6.3	3.27	5.83
Sme2.5_03745.1_g00001.1	8.87	11.16	26.65	0.46	0.91	0.57	0.11	0.48	0.8	1.05	0.23	0.23
Sme2.5_03745.1_g00004.1	8.59	7.79	6.57	15.29	31.81	39.65	91.33	94.42	130.18	216.8	175.32	221.33
Sme2.5_03772.1_g00008.1	10.81	21.07	18.89	87.46	61.66	81.7	9.1	12.05	9.63	25.95	13.88	24.34
Sme2.5_03787.1_g00006.1	15.34	12.93	15.82	113.36	26.44	37.21	34.74	26.17	25.2	12.19	13.71	14.49
Sme2.5_03788.1_g00003.1	55.19	75.48	48.5	140.82	85.67	62.61	29.75	18.78	25.06	25.9	17.1	31.03
Sme2.5_03790.1_g00002.1	0.62	0.63	0	1.28	1.94	1.9	23.68	27.75	10.23	6.52	12.84	8.25
Sme2.5_03790.1_g00003.1	0.47	2.39	2.41	7.27	9.74	16.79	120.54	103.6	91.06	34.12	40.02	28.38
Sme2.5_03792.1_g00005.1	14.77	37.6	13.17	72.51	56.14	95.4	56.62	44	58.88	77.09	26.43	64.39
Sme2.5_03793.1_g00002.1	15.35	6.42	7.63	65.9	21.08	15.37	2.8	7.13	6.21	3.65	3.09	3.8
Sme2.5_03794.1_g00004.1	8	2.02	2.05	80.83	43.66	120.73	23.34	37.78	67.92	16.79	14.46	21.13
Sme2.5_03796.1_g00004.1	31.05	78.39	34.45	46.24	59.37	45.75	102.65	157.67	89.74	134.42	174.09	113.09
Sme2.5_03802.1_g00005.1	12.7	21.24	22.98	27.1	20.2	27.83	113.26	114.22	107.38	97.83	123.31	86.22
Sme2.5_03804.1_g00002.1	10.13	3.11	2.51	34.08	31.86	70.63	5.38	7	33.07	4.51	4.46	14.7
Sme2.5_03810.1_g00004.1	2.14	0	0.44	6.59	9.26	6.09	4.41	6.97	9.65	19.26	11.95	6.54
Sme2.5_03827.1_g00003.1	11.61	8.66	11.16	28.76	14.55	19.52	52.81	34.37	35.15	14.52	15.24	17.59
Sme2.5_03842.1_g00009.1	5.65	12.32	2.56	35.7	19.5	13.42	0.65	1.82	1.5	3.29	1.52	4.47
Sme2.5_03852.1_g00001.1	6.85	73.7	2.77	242.9	110.55	54.95	3.66	4.35	4.23	4.33	3.56	4.08
Sme2.5_03854.1_g00003.1	101.18	115.95	71.68	61.81	53.16	56.65	171.67	169.24	156.35	269.6	292.89	235.79
Sme2.5_03854.1_g00004.1	204.48	245.49	192.44	53.32	90.93	96.35	236.34	288.19	304.21	358.31	439.9	322.82
Sme2.5_03872.1_g00005.1	0.47	0	0.16	8.84	4.64	5.89	1.13	0.68	0.96	10.65	2.6	8.43
Sme2.5_03891.1_g00002.1	3.79	3.29	3.31	5	8.61	10.46	39.35	44.34	49.09	39.12	46.04	34.42
Sme2.5_03891.1_g00007.1	0	0	0	15.03	0.5	10.75	0	0.35	0	0.17	0	0.83
Sme2.5_03894.1_g00007.1	7	8.59	7.05	81.68	21.67	24.85	10.14	10.45	8.56	11.53	6.57	9.36
Sme2.5_03906.1_g00002.1	4.68	0.79	3.2	60.9	4.88	8.73	4.82	2.55	3.21	1.64	0	3.19
Sme2.5_03906.1_g00008.1	20.45	18.79	20.86	21.17	21.82	24.34	133.19	100.42	97.02	37.17	50.64	40.2
Sme2.5_03911.1_g00003.1	22.57	26.35	21.52	101.62	68.88	122.47	25.04	29.22	58.42	46.08	29.57	65.09
Sme2.5_03915.1_g00002.1	11.34	21.13	7.71	141.42	39.18	55.67	10.12	13.06	15.96	77.68	37.71	60.6
Sme2.5_03917.1_g00002.1	21.4	22.39	26.58	143.19	53.69	55.74	14.95	9.36	13.68	10.31	13.17	17.77
Sme2.5_03917.1_g00004.1	1.61	0.82	1.81	52.13	14.98	15.08	1.83	1.4	1.98	2.19	0.67	1.47
Sme2.5_03918.1_g00004.1	37.21	63.36	14.69	1367.14	534.31	1087.73	588.47	430.58	514.71	1003.8	167.03	294.17
Sme2.5_03920.1_g00005.1	1.34	0.87	1.99	1.38	0.75	2.73	21.13	16.11	19.08	9.31	12.79	13.49
Sme2.5_03930.1_g00006.1	0	0	0	0.13	0.38	0.13	9.9	10.8	7.02	6.26	12.05	6.2
Sme2.5_03943.1_g00001.1	6.49	13.13	0.95	159.58	92.41	52.83	0.96	2.02	4.29	1.94	1.44	3.31
Sme2.5_03951.1_g00007.1	0.66	0	0.34	18.39	1.36	2.7	0	0	0	0.69	0	0
Sme2.5_03963.1_g00007.1	150.14	221.79	94.36	796.52	259.41	305.32	42.08	84.72	77.28	125.67	71.29	123.82
Sme2.5_03969.1_g00003.1	0.22	0	0	0.22	0.22	0.44	12.4	20.38	14.55	6.18	7.03	8
Sme2.5_03981.1_g00003.1	19.01	19.43	19.79	59.55	102.67	65.57	14.7	12.51	15.18	4.48	3.42	4.45
Sme2.5_03981.1_g00007.1	12.44	5.9	14.99	1.5	1.52	2.98	24.1	18.35	11.3	9.99	33.97	10.48
Sme2.5_04019.1_g00001.1	2.43	0.61	3.11	0	0	0	0	0	0	13.39	17.58	10.55
Sme2.5_04019.1_g00002.1	40.83	40.47	35.75	13.25	10.73	17.19	18.37	29.67	27.09	58.57	56.38	56.91
Sme2.5_04022.1_g00002.1	5.65	2.09	3.84	13.37	6.65	3.83	26.32	24.31	20.69	7.89	12.81	8.87
Sme2.5_04022.1_g00007.1	18.42	0.91	13.25	1408.58	451.93	1775.42	178.06	170.65	384.83	192.89	26.45	20.46
Sme2.5_04032.1_g00003.1	5.95	4.49	5.29	11.75	10.6	9.62	32.11	32.07	44.66	42.48	33.12	33.94
Sme2.5_04032.1_g00004.1	20.91	45.24	21.06	273.65	155.4	98.19	21	32.69	20.3	47.62	32.98	33.21
Sme2.5_04044.1_g00004.1	4.44	5.7	5.71	1.76	3.06	2.44	26.04	16.66	23.36	28.91	29.66	24.64
Sme2.5_04071.1_g00001.1	1.01	0.64	1.03	55.59	4.26	6.31	0	0.27	0.13	0.93	0.26	0.39
Sme2.5_04071.1_g00003.1	14.83	15.21	15.61	7.19	7.93	8.23	27	19.36	24.76	30.87	41.89	32.65
Sme2.5_04071.1_g00007.1	58.56	48.02	78.02	3.41	9.16	5.06	2.28	8.42	6.25	1.74	4.57	0.56
Sme2.5_04081.1_g00002.1	4.56	6.29	9.74	12.35	14.1	12.23	27.34	32.43	31.9	26.06	21.03	22.39
Sme2.5_04084.1_g00003.1	93.44	105.06	91.57	670.94	283.05	209.04	87.91	103.47	108.79	89.85	101.68	111.55
Sme2.5_04090.1_g00002.1	7.73	5.24	7.65	63.1	13.83	11.75	2.78	4.25	2.41	3.52	1.75	3.19
Sme2.5_04097.1_g00005.1	9.25	14.05	11.18	11.24	10.85	11.13	86.31	80.03	67.39	39.26	57.51	48.91
Sme2.5_04097.1_g00008.1	14.65	16.83	14.72	17.02	17.76	17.94	116.18	89.37	94.53	55.24	81.7	57.59
Sme2.5_04102.1_g00006.1	58.8	92.68	98.72	465.33	214.67	205.24	365.91	334.91	182.04	251.74	223.66	203.65
Sme2.5_04102.1_g00011.1	10.71	53.56	10.39	111.84	62.52	41.88	6.97	14.12	11.02	14.2	11.66	16.12
Sme2.5_04102.1_g00016.1	34.32	42.36	43.31	8.28	10.06	10.35	5.93	7.63	6.29	9.59	11.94	9.2
Sme2.5_04110.1_g00008.1	1.02	0	0.52	25.74	4.76	3.12	0	0	0	0	0	0
Sme2.5_04111.1_g00005.1	108.65	103.67	108.94	5.51	5.86	2.05	10.38	5.46	13.42	2.81	8	2.73
Sme2.5_04116.1_g00006.1	18.56	10.02	14.09	549.14	291.45	943.86	98.82	91.51	263.54	182.8	34.53	80.09
Sme2.5_04119.1_g00002.1	0.54	0	1.66	1.11	3.36	5.51	18.41	35.37	32.85	24.43	19.04	11.06
Sme2.5_04131.1_g00003.1	2.77	5.29	3.81	17.45	15.11	21.45	5.01	5.03	8.37	24.31	15.43	20.13
Sme2.5_04149.1_g00004.1	7.29	8.61	8.47	49.84	55.13	27.1	3.85	6.62	6.08	2.66	1.59	1.21
Sme2.5_04153.1_g00001.1	5.49	5.57	4.49	208.27	34.1	33.82	28.05	28.91	18.86	8.06	6.27	6.43
Sme2.5_04155.1_g00002.1	5.72	6.19	1.86	28.92	19.77	16.99	47.16	34.45	31.55	12.5	28.5	24.63
Sme2.5_04158.1_g00010.1	11.82	8.53	10.31	9.59	12.4	13.77	117.2	77.9	77.25	80.3	96.5	84.74
Sme2.5_04190.1_g00001.1	2.4	0.17	1.4	242.27	79.71	32.68	0.35	2.98	1.23	2.16	0.18	0
Sme2.5_04197.1_g00003.1	0.13	0.27	0	13.58	3.24	3.36	2.59	2.58	4.06	1.8	0.27	2.01
Sme2.5_04215.1_g00001.1	3.17	3.63	3.58	7.69	8.04	4.05	36.69	28.44	29.11	13.81	25.23	17.36
Sme2.5_04221.1_g00011.1	82.88	73.51	90.59	31.29	32.72	31.56	20.91	20.87	19.13	23.66	36.72	32.25
Sme2.5_04224.1_g00005.1	58.5	38.35	51.96	329.87	293.05	335.43	175.04	167.28	253.17	97.31	81.94	111.4
Sme2.5_04224.1_g00009.1	70.15	33.11	48.55	1.17	8.15	4.25	0.39	0.62	1.55	1.59	1.38	3.47
Sme2.5_04235.1_g00008.1	21.93	17.78	20.34	6.24	4.51	10.99	30.63	27.86	17.66	35.37	39.19	24.06
Sme2.5_04242.1_g00007.1	6.42	3.94	5.53	25.02	20.1	46.76	8	10.31	16.43	30.83	7.48	22.94
Sme2.5_04259.1_g00004.1	123.09	83.02	84.34	424.37	96.32	103.75	7.5	38.92	27	14.53	24.05	20.12
Sme2.5_04259.1_g00007.1	17.8	18.83	21.88	178.94	55.47	51.7	30.28	21.99	26.75	14.22	15.32	20.62
Sme2.5_04267.1_g00003.1	0.83	0.99	0.42	10.11	4.67	19.74	0.43	0.9	3.83	1.6	0	3.1
Sme2.5_04277.1_g00005.1	250.72	263.16	192.48	741.89	327.13	277.53	180.3	214.49	219.99	163.85	137.05	147.6
Sme2.5_04296.1_g00005.1	1.39	0.2	0.5	12.31	28.48	28.63	24.23	27.68	43.48	3.53	4.33	5.63
Sme2.5_04307.1_g00008.1	43.18	19.9	46.62	1.48	0.5	2.44	29.18	45.41	48.31	11.57	12.91	12.24
Sme2.5_04313.1_g00001.1	0.13	0	0.27	0.81	0.54	0.67	44.23	23.29	19.71	2.48	13.57	7.5
Sme2.5_04335.1_g00004.1	70.21	60.78	52.28	78.67	132.42	137.56	231.77	276.18	315.01	336.05	281.91	284.8
Sme2.5_04368.1_g00004.1	28.15	29.11	21.7	37.16	37.67	35.68	2.85	6.29	4.24	12.15	8.31	16.01
Sme2.5_04389.1_g00001.1	2.38	15.4	7.3	165.7	91.91	166.5	19.12	42.94	46.42	65.34	22.15	38.83
Sme2.5_04402.1_g00001.1	55.85	58.42	65.26	15.86	26.12	22.44	9.1	6.91	10.55	16.17	9.16	23.43
Sme2.5_04410.1_g00004.1	110.93	103.77	110.77	63.55	72.27	69.84	32.48	33.08	33.25	61.7	57.35	65.2
Sme2.5_04410.1_g00008.1	71.88	79.64	72.87	111.94	56.18	76.63	16.94	20.56	30.44	52.19	50.88	58.34
Sme2.5_04422.1_g00003.1	15.96	13.08	14.8	22.93	17.44	21.79	175.25	139.27	104.99	37.81	83.69	35.6
Sme2.5_04425.1_g00001.1	11.17	12.14	12	17.57	17.34	16.35	122.59	100.42	131.97	36.79	71.5	47.03
Sme2.5_04425.1_g00004.1	8.61	23.67	10.93	105.79	62.38	133.64	37.07	33.5	48.65	95.5	39.05	75
Sme2.5_04427.1_g00007.1	207.83	132.12	325.43	46.64	146.93	61.8	10.64	113.71	43.07	25.09	36.12	13.81
Sme2.5_04435.1_g00004.1	0.66	0.48	0.1	1.75	1.64	2.21	3.03	1.23	3.68	11.48	8.07	8.45
Sme2.5_04436.1_g00003.1	5.57	5.88	6.19	10.93	11.06	14.65	56.02	39.18	33.24	12.88	21.53	19.17
Sme2.5_04444.1_g00003.1	31.55	28.93	30.42	30.19	37.67	35	118.12	116.85	100.8	61.1	74.8	62.2
Sme2.5_04447.1_g00001.1	11.14	10.55	9.78	8.68	6.98	6.45	25.58	16.99	20.96	28.21	38.9	34.06
Sme2.5_04456.1_g00002.1	0.36	0	0.18	12.93	2.2	3.48	0.37	0.1	0.46	0	0.19	0.18
Sme2.5_04456.1_g00003.1	3.98	4.64	5.49	3.97	5.86	4.53	22	18.27	24.7	23.05	26.42	24.51
Sme2.5_04459.1_g00005.1	0	0	0	30.24	6.23	9.85	0	0	0	0	0	0
Sme2.5_04464.1_g00002.1	15.48	2.34	1.92	38.5	9.64	5.54	0	0.68	0.21	0.66	0.43	0.21
Sme2.5_04464.1_g00003.1	7.82	8.31	8.71	19.92	18.01	12.31	72.51	73.48	50.83	16.02	22.73	12.12
Sme2.5_04467.1_g00005.1	2.09	0	0.39	37.54	2.34	5.62	0	0	0	0	0	0
Sme2.5_04470.1_g00004.1	1.97	2.5	1.51	4.55	2.78	1.25	28.19	26.44	27.5	7.74	13.28	9.77
Sme2.5_04476.1_g00002.1	0	0	0	0.06	0.13	0.13	0.13	0.87	1.2	7.33	2.39	4.59
Sme2.5_04479.1_g00002.1	5.56	4.28	6.06	0	0.2	0	0	0	0.2	26.89	38.42	30.2
Sme2.5_04479.1_g00005.1	8.79	9.51	10.82	13.37	20.97	27.43	61.05	57.89	71.17	94.44	79.42	82.11
Sme2.5_04490.1_g00003.1	8.69	5.29	7.6	52.32	14.26	21.49	6.92	5.66	4.58	10.93	9.8	12.13
Sme2.5_04514.1_g00001.1	126.46	47.73	108.89	114.57	70.38	71.16	187.99	115.93	147.61	26.22	38.97	34.1
Sme2.5_04515.1_g00003.1	4.13	6.47	3.57	67.58	55.03	80.7	0.57	1.03	7.08	9.57	4.8	31.33
Sme2.5_04520.1_g00001.1	0.66	0	0	8.8	2.74	9.38	0	2.15	0.68	0	0	0
Sme2.5_04532.1_g00001.1	29.91	24.57	31.01	9.58	17.04	22.96	3.21	4.61	7.7	22.94	15.63	25.59
Sme2.5_04541.1_g00001.1	32.88	22.18	21.7	50.84	77.06	103.38	301.55	264.2	355.27	552.2	420.76	520.99
Sme2.5_04544.1_g00001.1	2.31	1.64	0.24	45.91	19.45	55.37	2.15	1.76	2.61	6.31	0.72	11.07
Sme2.5_04552.1_g00002.1	23.25	44.25	70.04	455.5	7.41	110.57	700.69	268.38	309.01	45.89	127.74	308.6
Sme2.5_04555.1_g00004.1	1.55	2.02	1.32	11.43	62.82	14.12	4.63	5.41	9.44	3.07	3.05	3.76
Sme2.5_04593.1_g00006.1	0.98	0	0.25	39.81	4.06	9.49	0	0	0	0.26	0	0
Sme2.5_04600.1_g00004.1	63.95	59.06	63.11	41.63	43.26	71.8	10.64	7.67	25.41	8.14	6.64	23.16
Sme2.5_04638.1_g00003.1	198.18	175.95	185.29	204.83	395.09	376.65	558.88	625.87	703.66	838.65	673.99	734.18
Sme2.5_04648.1_g00003.1	999.16	799.39	600.92	1831.33	2023.69	2851.39	1811.39	2187.45	2789.49	1815	1546.33	1749.86
Sme2.5_04657.1_g00007.1	5.66	0.86	0.58	17.46	11.05	14.41	40.31	25.82	21.49	5.93	7.34	14.7
Sme2.5_04669.1_g00007.1	6.72	5.98	28.78	0.13	2	0.62	0.13	0.78	1.25	0.64	1.14	0.99
Sme2.5_04691.1_g00002.1	14.48	8.17	9.71	305.35	123.17	145.37	23.12	17.43	18.12	22.42	12.87	19.36
Sme2.5_04696.1_g00001.1	32.17	28.42	38.98	95.87	74.48	72.09	107.96	88.9	117.67	77.84	56.96	100.56
Sme2.5_04707.1_g00005.1	0.61	1.23	0	149.23	55.49	21.02	0.63	0	0	0	0	0
Sme2.5_04714.1_g00007.1	45.41	26.56	46.16	69.46	63.91	74.25	129.59	127.8	116.82	35.23	31.15	31.4
Sme2.5_04726.1_g00004.1	7.31	6.25	5.88	5.73	8.46	8.22	45.05	33.99	23.05	5.24	6.99	6.84
Sme2.5_04732.1_g00004.1	0.24	2.94	1.23	30.31	8.67	33.22	4.24	6.03	11.4	67.62	15.31	69.61
Sme2.5_04732.1_g00006.1	28.08	81.94	17.6	339.09	232.19	100.24	11.97	9.77	8.84	27.48	19.79	28.63
Sme2.5_04742.1_g00003.1	0.74	1.87	0.75	1.14	1.9	3.76	27.43	13.25	11.75	6.2	13.4	5.27
Sme2.5_04750.1_g00001.1	1.15	12.54	0	52.03	40.46	5.56	0	0	0.29	0	0.3	0
Sme2.5_04764.1_g00001.1	123.17	117.46	114.17	60.45	132.07	77.12	587.42	626.57	543.9	216.16	390.29	228.45
Sme2.5_04844.1_g00002.1	15.22	14.93	16.55	30.51	60.63	30.22	9.27	18.14	14.07	10.19	9.84	9.39
Sme2.5_04844.1_g00005.1	1.29	0.6	0.36	40.64	5.75	6.57	1.82	1.91	2.76	0.98	1.59	0.72
Sme2.5_04861.1_g00002.1	96.57	50.57	45.18	20.16	31.34	32.85	18.55	26.46	42.13	124.67	131.3	140.47
Sme2.5_04861.1_g00008.1	255.87	261.54	257.92	76.66	59.84	90.12	223.27	213.49	250.25	553.9	556.43	590.27
Sme2.5_04864.1_g00002.1	11.53	27.91	14.98	9.48	12.82	14.08	1.58	4.19	3.17	36.34	19.83	24.39
Sme2.5_04906.1_g00004.1	354.99	330.68	212.61	989.55	1246.2	879.91	830.61	949.77	1185.44	646.32	427.07	594.71
Sme2.5_04906.1_g00006.1	9.31	17.05	33.35	196.12	4.22	25.46	176.82	79.19	66.41	32.35	51.12	108.17
Sme2.5_04906.1_g00008.1	24.08	24.15	21.71	8.06	17.24	6.13	1.88	3.32	4.82	5.95	7.57	13.78
Sme2.5_04909.1_g00002.1	14.62	16.23	14.94	39.72	27.95	42.17	53.51	51.82	43.59	54.38	40.07	35.13
Sme2.5_04919.1_g00005.1	222.51	162.88	129.12	375.22	555	851.59	1871.23	2232.95	2434.96	2494.28	1512.01	1780.39
Sme2.5_04919.1_g00006.1	435.43	307.33	250.65	835.34	1190.85	1829.92	3575.81	4038.74	5076.08	4725.76	2863.99	3621.49
Sme2.5_04924.1_g00003.1	45.03	72.73	52.96	367.05	179.99	118.22	31.4	49.24	42.68	59.24	57.98	47.76
Sme2.5_04927.1_g00001.1	12.87	14.28	11.07	10.85	18.65	15.35	53.77	50.32	49.4	74.36	66.65	54.77
Sme2.5_04927.1_g00003.1	26.38	33.85	24.83	19.55	34.34	22.69	115.89	123.13	92.85	41.57	36.33	28.09
Sme2.5_04938.1_g00001.1	3.61	5.18	3.12	12.07	9.43	15.28	11.11	10.21	11.69	28.6	16.94	22.24
Sme2.5_04938.1_g00005.1	117.31	130.02	109.99	453.09	476.62	360.83	155.1	177.87	128.27	64.89	64.03	59.7
Sme2.5_04938.1_g00006.1	8.06	10.02	6.99	40.8	46.21	28.31	8.94	12.02	9.7	6.76	9.84	5.33
Sme2.5_04939.1_g00001.1	73.49	52.19	68.23	68.51	42.21	46.75	90.79	61.38	105.08	8.13	9.62	19.16
Sme2.5_04939.1_g00004.1	4.55	1.23	2.47	47.75	38.74	9.64	21.13	18.97	29.97	12.07	7.88	11.1
Sme2.5_04948.1_g00003.1	35.31	28.08	23.67	43.32	73.53	72.27	76.75	147.31	115.75	49.36	46.04	44.51
Sme2.5_04957.1_g00004.1	28.7	20.44	23.39	0	0	0.51	1.82	5.74	4.39	2.64	9.67	4.87
Sme2.5_04961.1_g00003.1	3.6	1.83	4.82	60.07	5.76	21.97	71.45	25.36	31.79	15.54	12.84	24.01
Sme2.5_04975.1_g00002.1	9.96	5.13	6.96	51.32	10.03	10.83	2.82	3.7	1.4	5.29	5.11	3.61
Sme2.5_04982.1_g00006.1	79.78	109.12	80.99	143.78	121.14	185.37	112.07	126.19	160.11	342.98	307.02	367.03
Sme2.5_04984.1_g00003.1	0.84	1.14	0.29	32.55	8.05	69.88	12.43	22.51	53.74	7.34	1.74	3.99
Sme2.5_04990.1_g00001.1	3.67	1.51	1.52	29.34	11.58	65.47	1.66	2.36	3.52	1.8	2.27	1.63
Sme2.5_04993.1_g00002.1	18.06	10.6	14.73	10.04	31.56	29.69	86.45	135.13	198.19	110.95	73.29	107.94
Sme2.5_04994.1_g00002.1	8.38	9.72	7.35	15.2	18.39	19.09	29.51	33.21	24.55	49.76	53.75	44.88
Sme2.5_04994.1_g00003.1	0	0	0	2.63	0	0.87	2.63	9.3	0.88	8.95	3.51	1.74
Sme2.5_04996.1_g00003.1	61.19	74.21	61.21	149.23	104.73	127.98	44.5	39.68	41.34	61.79	47.47	72.28
Sme2.5_04997.1_g00004.1	4.18	0.85	0.85	340.41	100.45	48.24	2.59	4.24	5.43	1.17	0.58	0.28
Sme2.5_04997.1_g00006.1	0.56	0	0.85	28.65	4.87	7.38	5.75	2.42	1.72	1.75	0.58	1.14
Sme2.5_05027.1_g00002.1	6.72	6.75	7.11	0.35	0.77	0.6	10.33	4.19	9.03	90.64	134.23	95.27
Sme2.5_05066.1_g00004.1	23.43	23.18	22.68	13.09	13.01	12.35	70.68	60.36	53.69	72.65	91.65	73.62
Sme2.5_05072.1_g00005.1	2.17	7.43	1.8	3.48	12.31	11.17	81.51	99.08	116.9	137.43	109.97	121.8
Sme2.5_05088.1_g00002.1	5.04	4.09	6.34	2.42	2.92	3.59	34.85	28.23	22.71	18.47	31.95	24.25
Sme2.5_05088.1_g00004.1	0.77	0.45	0.22	1.72	2.92	1.34	14.02	15.19	8.26	20.16	22.74	15.13
Sme2.5_05098.1_g00007.1	2.13	0	1.09	0	0	0	9.82	4.65	7.68	5.59	20.77	3.27
Sme2.5_05099.1_g00002.1	0.93	0	0	4.78	5.24	6.63	487.19	389.66	235.38	20.46	51.41	26.96
Sme2.5_05106.1_g00003.1	1.65	0.14	0.42	25.5	4.65	4.63	0	0	0	0.14	0.29	0.14
Sme2.5_05107.1_g00006.1	0	0	0	0	0	0	5.44	5.72	3.47	0.39	2.15	0.96
Sme2.5_05121.1_g00005.1	21.8	18.63	19.43	221.92	62.22	92.32	44.91	40.86	31.91	32.76	38.12	38.31
Sme2.5_05129.1_g00001.1	93.18	151.71	139.85	15.57	55.12	14.94	16.37	26.98	21.81	74.27	82.61	51.99
Sme2.5_05129.1_g00004.1	56.52	87.08	79.91	17.66	42.43	21.01	22.37	30.9	19.45	65.91	74.36	50.43
Sme2.5_05133.1_g00002.1	4.54	1.33	1.44	81.15	43.82	160.05	7.81	20.21	85.06	9.82	2.52	31.14
Sme2.5_05147.1_g00002.1	85.38	146.81	104.36	145.59	169.4	287.87	36.88	71.87	142.4	276.64	149.22	289.4
Sme2.5_05161.1_g00001.1	44.25	93.04	66.63	530.95	191.8	297.53	50.74	61.13	47.52	86.57	64.31	120.78
Sme2.5_05161.1_g00002.1	1.93	6.19	6.9	6.28	9.26	4.58	33.17	26.89	19.46	18.2	25.68	36.35
Sme2.5_05161.1_g00003.1	18.27	17.15	16.83	14.94	15.48	17.6	110.7	100.77	110.69	75.93	80.6	81.11
Sme2.5_05168.1_g00005.1	14.56	20.36	19.07	43.78	35.84	50.26	61.36	54.27	68.78	31.64	35.92	34.39
Sme2.5_05172.1_g00001.1	1.59	2.69	0.54	8.56	25.91	12.78	1.64	4.01	7.58	4.71	6.73	6.18
Sme2.5_05172.1_g00002.1	17.51	13.78	10.79	35.69	38.77	30.43	76.32	81.64	65.35	61.07	71.11	59.96
Sme2.5_05172.1_g00004.1	14.72	18.08	20.99	21.62	37.02	12.31	87.8	52.08	47.03	36.41	47.33	37.05
Sme2.5_05182.1_g00002.1	216.12	176.3	138.74	211.08	349.55	449.17	655.92	926.18	1367.6	1476.46	1016.06	1333.43
Sme2.5_05184.1_g00006.1	0	0	0	2.78	1.68	2.76	6.14	18.86	23.94	22.72	6.16	12.72
Sme2.5_05186.1_g00002.1	127.87	51.87	119.32	5.67	8.31	5.93	11.08	12.3	14.76	4.98	19.6	7.64
Sme2.5_05190.1_g00003.1	3.24	10.81	2.51	37.43	13.74	26.74	35.24	5.08	48.98	72.44	45.06	97.15
Sme2.5_05195.1_g00004.1	18.23	19.29	14.87	1.81	3.59	2.18	11.81	10.77	12.62	47.93	52.3	41.4
Sme2.5_05196.1_g00001.1	237.13	224.77	227.99	40.01	86.45	75.3	165.03	210.96	152.34	388.22	406.27	301
Sme2.5_05198.1_g00003.1	24.65	25.02	26.71	108.15	61.76	52.01	15.54	16.06	15.79	25.58	25.08	31.35
Sme2.5_05200.1_g00006.1	11.14	10.58	11.25	100.8	21.77	29.32	15.85	14.01	12.38	10.24	9.84	11.32
Sme2.5_05202.1_g00001.1	0.59	0.6	6.69	54.37	21.58	6.05	0	0	0	0.62	3.07	4.25
Sme2.5_05203.1_g00003.1	1.84	2	1.7	19.01	8.84	22.89	8.41	5.99	8.21	11.46	6.5	13.22
Sme2.5_05214.1_g00001.1	12.03	9.02	10.76	103.11	25.19	33.54	3.44	2.41	3.03	6.4	3.85	5.65
Sme2.5_05225.1_g00002.1	0	0.47	0.16	5.59	6.04	10.92	6.26	4.05	8.6	8.63	1.94	3.64
Sme2.5_05238.1_g00003.1	333.84	868.45	326.98	1124.06	282.38	1010.15	401.92	323.15	862.47	179.77	127.77	212.14
Sme2.5_05245.1_g00004.1	37.9	20.01	26.99	4.05	12.29	7.64	2.91	3.87	3.27	21.03	33.14	29.96
Sme2.5_05247.1_g00008.1	8.01	6.86	23.69	0.73	2.99	0.61	0.7	1.14	1.24	6.27	7.31	9.41
Sme2.5_05285.1_g00001.1	2.05	0	1.57	3.16	4.24	7.83	81.91	92.62	118.05	207.08	186.72	163.84
Sme2.5_05287.1_g00002.1	0.21	0.11	0.11	1.4	0.75	0.75	14.52	9.44	7.95	2.75	7.64	4.16
Sme2.5_05302.1_g00007.1	1.35	9.24	0.85	79.15	35.85	29.79	0.45	2.32	2.68	6.42	2.66	5.54
Sme2.5_05304.1_g00003.1	5.8	7.78	3.87	42.79	27.92	20.45	11.3	12.88	8.22	18.8	15.87	12.2
Sme2.5_05308.1_g00002.1	17.83	34.21	25.65	49.53	59.8	42.8	64.63	76.16	51.87	81.51	86.22	64.92
Sme2.5_05308.1_g00003.1	53.83	34.17	45.43	50.94	54.66	60.87	159.47	146.32	146.54	168	157.52	182.57
Sme2.5_05312.1_g00001.1	23.61	46.56	15.86	153.58	82.13	53	6.34	4.22	5.97	5.08	4.03	6.26
Sme2.5_05312.1_g00003.1	0.86	0.99	0.62	9.68	8.87	15.69	4.55	3.05	4.01	8.97	2.67	6.96
Sme2.5_05312.1_g00005.1	2.86	2.33	0.78	3.92	5.86	6.02	38.82	28.37	24.26	12.8	24.4	14.76
Sme2.5_05345.1_g00004.1	419.47	435.13	524.25	200.3	427.53	309.38	202.98	224.96	207.64	82.68	116.09	125.4
Sme2.5_05385.1_g00002.1	18.83	10.33	13.83	85.73	20	17.59	5.38	7.07	6.77	8.59	13.56	10.43
Sme2.5_05385.1_g00004.1	15.96	5.12	9.66	67.31	14.38	15.34	3.09	4.04	3.73	8.05	9	5.3
Sme2.5_05401.1_g00007.1	2.54	0	0.34	27.1	3.98	6.71	0	0	0	0	0.18	0
Sme2.5_05421.1_g00001.1	39.24	2.47	0.65	1.84	3.78	0.13	0.58	1.12	0.61	0.94	0.27	0
Sme2.5_05421.1_g00003.1	16.57	11.77	10.54	4.35	8.14	6.09	30.1	31.06	31	6.78	10.62	4.05
Sme2.5_05426.1_g00003.1	18.34	21.31	15.8	16.55	13.56	16.59	46.27	38.9	55.96	67.67	60.33	54.51
Sme2.5_05431.1_g00003.1	7.32	9.27	6.66	10.69	13.09	10.89	76.18	55.89	52.8	17.13	31.59	16.11
Sme2.5_05449.1_g00002.1	13.91	14.84	14.08	48.47	151.85	67.39	29.85	38.91	49.99	14.15	28.22	22.35
Sme2.5_05462.1_g00002.1	19.06	33.26	29.89	2.39	10	5.21	2.4	2.02	3.81	7.79	5.79	4.02
Sme2.5_05467.1_g00004.1	3292.09	2750.44	3273.07	636.88	1023.09	1025.62	1052.86	1492.83	1517.45	1694.53	2003.02	1886.24
Sme2.5_05493.1_g00002.1	3.1	2.04	1.58	8.18	14.64	17.1	344.47	349.82	324.67	249.93	280.58	201.93
Sme2.5_05516.1_g00004.1	10.79	6.14	8.5	50.56	37.76	23.63	8.27	8.33	13.56	9.93	7.81	11.47
Sme2.5_05519.1_g00001.1	9.43	5.89	7.56	51.08	13.94	11.8	5.69	4.98	7.61	3.78	5.1	4.13
Sme2.5_05566.1_g00003.1	20.45	42.25	27.26	33.39	37.25	24.99	5.22	5.22	8.14	8.32	8	11.75
Sme2.5_05566.1_g00010.1	1.63	3.3	0	13.71	5.69	13.91	5.71	3.18	7.68	33.08	16.53	26.18
Sme2.5_05567.1_g00005.1	26.64	35.95	20.56	202.74	105.29	176.49	102.64	130.16	122.94	61.77	41.13	56.76
Sme2.5_05606.1_g00001.1	0	0	0.28	1.12	0	0	29.32	14.83	14.57	0.57	1.42	1.11
Sme2.5_05621.1_g00013.1	2.43	2.16	0.62	4.21	6.42	10.81	79.98	75.6	125.92	132.88	95.19	147.45
Sme2.5_05623.1_g00002.1	1.19	0.72	0.73	2.2	1.46	1.93	103.92	83.5	60.37	11.7	36.99	15.47
Sme2.5_05628.1_g00006.1	18.44	16.6	17.93	96.71	70.13	22.7	33.92	29.7	29.04	19.39	28.98	18.89
Sme2.5_05641.1_g00002.1	5.28	6.01	4.3	8.46	8.83	10.96	27.24	24.01	29.06	21.55	20.09	22.3
Sme2.5_05641.1_g00003.1	1.66	1.69	3.05	0.17	0.34	1.01	6.51	5.04	5.27	10.95	14.14	7.42
Sme2.5_05647.1_g00003.1	0	0	0	0	0	0	2.19	2.54	2.83	20.04	10.15	9.73
Sme2.5_05672.1_g00003.1	0	0	0	2.25	0	1.34	4.51	5.71	6.29	0.92	0.91	0.45
Sme2.5_05699.1_g00007.1	29.13	30.19	32.1	25.9	26.59	29.32	96.9	104.87	96.37	94.34	103.19	85.02
Sme2.5_05708.1_g00002.1	9.25	6.16	5.9	10.1	10.69	7.36	24.76	24.8	28.17	33.63	28.5	22.96
Sme2.5_05711.1_g00001.1	12.95	11.56	10.84	12.77	13.55	11.07	38.47	41.87	43.8	37.71	34.67	29.52
Sme2.5_05719.1_g00012.1	6.26	6.34	7.06	4.4	6.77	10.05	44.84	22.17	23.99	11.39	18.78	12.08
Sme2.5_05723.1_g00002.1	0	0	0	0	0	0	1.41	0.74	1.41	2.87	4.23	4.19
Sme2.5_05723.1_g00004.1	3.5	2.84	1.43	170	12.98	32.46	1.81	1.9	1.44	1.84	2.91	2.14
Sme2.5_05761.1_g00003.1	116.27	96	119.12	30.69	75.15	59.59	26.76	28.13	55.59	30.64	25.03	38.89
Sme2.5_05768.1_g00004.1	2.12	4.57	2.17	11.45	17.96	10.8	8.48	27.64	5.71	28.35	34.14	25.11
Sme2.5_05794.1_g00003.1	0.5	0	0	2.04	0	0.51	2.05	2.16	1.53	13.56	8.23	7.61
Sme2.5_05796.1_g00007.1	0	0	0	0	0	0	51.11	33.33	22.63	0.67	6.3	1.95
Sme2.5_05796.1_g00008.1	0	0.47	0	0	0	0	473.5	338.76	195.69	5.83	70.05	13.71
Sme2.5_05798.1_g00003.1	96.06	105.44	102.91	124.41	164.18	124.35	334.33	301.7	246.51	95.39	104.43	86.21
Sme2.5_05831.1_g00004.1	67.73	0.58	0.29	0	0.29	0	0.29	0	0.29	0	0	0
Sme2.5_05841.1_g00002.1	2.09	1.53	1.28	0.43	0.51	1.19	3.36	2.44	3.85	11.81	12.51	11.88
Sme2.5_05854.1_g00003.1	3.66	4.98	3.86	52.28	42.17	7.62	4.04	4.42	4.61	6.72	6.46	7.43
Sme2.5_05918.1_g00004.1	170.34	126.13	130.64	205.49	335.11	343.08	1083.3	1537.55	1340.34	619.11	455.32	545.56
Sme2.5_05951.1_g00005.1	0	0	0.09	1.95	1.32	5.98	14.35	2.52	4.51	0.72	0.36	1.05
Sme2.5_05968.1_g00004.1	168.91	200.56	154.5	328.55	249.52	335.97	640.56	508.78	538.45	278.23	324.1	319.74
Sme2.5_05968.1_g00006.1	383.23	387.51	359.88	207.88	184.99	209.82	503.89	558.29	547.38	972.15	1080.53	776.05
Sme2.5_05987.1_g00001.1	22.09	14.9	15.88	355.51	119.64	92.63	14.63	16.44	15.56	3.97	1.18	3.88
Sme2.5_06030.1_g00002.1	7.71	7.01	5.82	16.76	21.37	21.12	125.19	94	100.78	22.19	30.07	22.58
Sme2.5_06032.1_g00003.1	121.11	61.42	32.76	264.59	164.77	142.57	93.11	131.55	95.36	38.46	51.56	52.66
Sme2.5_06043.1_g00004.1	0.97	0.33	0.99	1.88	0.88	1.31	25.62	21.53	21.88	10.8	22.79	12.77
Sme2.5_06050.1_g00003.1	39.13	36.72	40.63	33.24	48.55	44.11	94.42	113.11	100.87	125.77	110.69	96.86
Sme2.5_06060.1_g00001.1	0.44	0.59	0.59	20.49	12.49	34.97	13.22	11.04	9.69	6.55	1.51	4.44
Sme2.5_06060.1_g00002.1	6.24	6.8	9.81	172.58	621.34	175.77	20.77	48.01	39.93	8.05	11.42	11.26
Sme2.5_06086.1_g00004.1	471.74	548.3	488.57	222.87	379.7	369.25	205.13	237.33	268.6	166.94	132.1	210.74
Sme2.5_06099.1_g00001.1	0	0	0	1.58	1.63	1.56	4.73	1.69	7.96	16.22	9.47	22.12
Sme2.5_06108.1_g00002.1	18.03	23.14	15.7	94.32	100.42	102.32	36.13	74.56	54.12	22.23	30.28	34.29
Sme2.5_06132.1_g00001.1	44.78	59.28	41.38	159.77	114.64	191.51	52.39	84.27	80.04	97.98	47.27	79.49
Sme2.5_06133.1_g00001.1	5.26	2.18	3.18	31.86	8.16	10.15	2.53	2.12	2.63	2.11	1.97	1.55
Sme2.5_06133.1_g00003.1	461.62	477	520.56	138.34	295.6	209.96	58.97	96.66	118.58	135.9	197.64	184.51
Sme2.5_06157.1_g00002.1	13.43	9.39	8.77	81.26	32.94	32.06	39.55	27.24	30.47	49.84	69.07	61.17
Sme2.5_06196.1_g00003.1	115.71	14.57	19.8	185.71	66.43	49.08	79.61	29.32	63.08	17.8	8.54	17.74
Sme2.5_06201.1_g00002.1	137.42	183.73	294.5	894.34	84.52	272.56	1055.98	523.61	501.27	180.06	247.59	429.88
Sme2.5_06210.1_g00004.1	0.24	0.12	0	1.87	1.73	1.11	28.73	12.33	11.4	2.91	12.96	5.16
Sme2.5_06218.1_g00003.1	0.12	0.5	0	29.06	9.71	22.87	7.01	12.18	6.83	1.29	0.64	1.63
Sme2.5_06227.1_g00004.1	0.85	1.29	0.87	5.66	4.37	13.81	2.62	1.38	4.79	21.78	9.66	13.4
Sme2.5_06246.1_g00003.1	10.77	12.77	9.86	5.08	4.19	6.22	30.82	24.08	25.69	32.25	38.41	35.6
Sme2.5_06254.1_g00005.1	0.88	0.6	0	12.68	5.43	8.67	0.3	2.55	17.48	1.85	0.61	2.09
Sme2.5_06256.1_g00004.1	14.49	13.18	15.36	101.44	26.55	30.32	13.16	10.7	10.38	10.84	12.43	15.31
Sme2.5_06273.1_g00002.1	1.05	3.57	1.29	0.83	1.56	1.29	18.79	20.14	13.74	8.14	9.83	4.64
Sme2.5_06280.1_g00002.1	2.4	1.34	2.7	15.07	17.54	11.13	1.61	1.82	1.35	0.38	0.37	0.12
Sme2.5_06288.1_g00002.1	38.71	57.8	39.16	726.91	2342.65	876.22	461.8	684.58	878.13	33.06	64.92	43.54
Sme2.5_06296.1_g00001.1	0	0	0	0.17	0.27	0.22	40.9	14.76	13.62	4.06	21.03	9.79
Sme2.5_06311.1_g00004.1	108.78	97.77	108.44	34.86	54.17	45.88	37.62	29.63	52.5	24.42	28.98	36.44
Sme2.5_06359.1_g00003.1	10.72	6.85	7.9	10.41	30.9	26.48	38.53	43.94	43.13	41.19	37.34	39.38
Sme2.5_06361.1_g00002.1	8.74	11.64	6.92	10.38	12.02	17.65	36.58	32.69	41.85	27.8	30.41	33.11
Sme2.5_06385.1_g00004.1	28.01	25.99	35.5	4.51	5.9	6.87	46.29	37.02	50.55	103.28	99.37	79.41
Sme2.5_06391.1_g00005.1	33.68	28.19	37.01	2.66	12.69	6.59	0.57	4.82	6.07	6.4	4.42	8.28
Sme2.5_06398.1_g00001.1	0.22	0.23	0	12.81	5.84	21.37	7.42	4.62	10.57	15.64	5.37	9.92
Sme2.5_06407.1_g00003.1	4.5	3.96	4.13	58.57	38.61	23.66	237.16	207.27	144.67	225.69	210.13	142.82
Sme2.5_06407.1_g00004.1	16.23	18.57	16.55	39.41	18.01	19.39	88.54	86.16	59.54	38.01	53.82	35.85
Sme2.5_06408.1_g00003.1	4.56	4.94	3.39	0.59	1.23	0.96	6.65	3.13	6.29	12.42	13.78	14.54
Sme2.5_06408.1_g00005.1	23.39	25.14	18.83	1.08	1.42	1.41	43.46	28.73	39.32	76.09	95.43	99.48
Sme2.5_06413.1_g00002.1	13.95	12.68	20.18	48.1	101.49	61.25	22.79	98.78	42.93	23.76	23.52	25.75
Sme2.5_06413.1_g00004.1	0.82	0	0	4.65	40.28	4.18	0.42	1.34	1.27	0.43	0.43	0.42
Sme2.5_06413.1_g00005.1	6.78	9.3	10.2	16	199.13	27.22	9.47	13.88	14.75	13.39	9.92	10.58
Sme2.5_06434.1_g00003.1	10.93	12.1	11.23	26.18	24.53	15.76	536.72	300.98	281.79	82.98	238.48	93.49
Sme2.5_06445.1_g00003.1	38.95	35.67	34.91	7.11	3.35	10.75	18.03	19.93	32.63	128.69	128.22	130.48
Sme2.5_06467.1_g00002.1	48.9	74.04	43.55	160.56	214.46	230.16	24.79	27.85	70.41	29.45	17.33	57.77
Sme2.5_06478.1_g00004.1	4.83	6.74	4.25	116.91	75.05	74.34	9.98	13.24	13.09	25.09	17.24	23.38
Sme2.5_06478.1_g00005.1	36.44	35.35	27.27	151.09	73.93	145.15	128.65	106.43	103.76	111.28	92.2	84.46
Sme2.5_06479.1_g00001.1	2.14	0.33	0.84	48.67	5.72	7.7	0.17	0.18	0	0	0	0
Sme2.5_06484.1_g00010.1	50.93	42.46	35.61	120.96	208.89	232.09	371.76	473.54	543.28	565.39	388.97	422.45
Sme2.5_06484.1_g00012.1	0.4	0	0	0	0.82	0	0.41	3.45	2.85	9.14	9.03	4.04
Sme2.5_06485.1_g00003.1	8	6.06	3.41	12.33	11.09	11.53	30.89	37.78	39.79	41.28	38.55	30.67
Sme2.5_06485.1_g00004.1	29.22	22.26	28.44	80.23	100.15	81.23	73.43	81.95	89.43	86.41	87.09	101.1
Sme2.5_06498.1_g00006.1	69.97	61.28	56.1	52.3	54.93	63.28	155.12	152.88	164.87	178.17	163.5	178.41
Sme2.5_06509.1_g00002.1	119.08	4.74	5.06	14.53	3.53	1.84	0	0.33	0.62	0.16	0.16	0
Sme2.5_06514.1_g00005.1	11.74	12.52	13.98	69.4	48.08	31.68	9.7	13.8	15.44	16.2	14.44	17.52
Sme2.5_06518.1_g00005.1	112.73	109.1	100.12	531.12	334.07	342.5	109.67	155.49	80.95	114.74	77.85	78.34
Sme2.5_06530.1_g00007.1	41.87	17.62	15.07	177.3	29.24	35.51	45.79	35.57	41.95	19.37	26.44	25.88
Sme2.5_06569.1_g00005.1	17.68	9.7	10.51	54.13	60.27	79.12	36.25	43.29	54.83	18.12	16.8	14.87
Sme2.5_06569.1_g00008.1	45.35	46.56	34.03	280.52	161.22	105.67	108.81	124.56	121.3	135.7	146.3	116.81
Sme2.5_06581.1_g00001.1	7.34	6.83	6.61	11.4	12.5	20.6	28.89	28.02	35.67	39.52	35.21	40.71
Sme2.5_06588.1_g00002.1	634.08	420.29	608.28	453.95	344.66	436.54	2315.63	1450.34	1516.2	538.49	825.69	662.27
Sme2.5_06588.1_g00004.1	5.17	4.99	3.77	9.36	16.9	22.54	36.57	38.19	65.59	33.52	23.5	41.57
Sme2.5_06605.1_g00002.1	2.99	1.58	5.43	12.15	3.05	7.54	26.7	16.2	15.7	6.4	9.32	10.56
Sme2.5_06605.1_g00005.1	68.23	50.39	51.77	121.18	169.49	147.15	397.33	468.17	482.44	829.18	633.86	677.2
Sme2.5_06605.1_g00006.1	1.45	8.07	2.59	0.37	0	0	0.37	0.79	0	0	0	0
Sme2.5_06605.1_g00007.1	14.6	24.43	24.97	71.54	140.76	87.78	12.26	15.49	17.42	6.76	8.1	6.23
Sme2.5_06610.1_g00001.1	63.11	116.73	40.49	135.77	191.55	103.08	15.52	31.1	33.52	32.7	22.06	25.8
Sme2.5_06656.1_g00001.1	31.59	53.91	18.32	442.42	241.16	680.88	60.75	102.06	210.71	141.92	77.6	191
Sme2.5_06660.1_g00003.1	580.54	129.03	369.73	14.58	5.7	4.93	2.5	2.63	4.26	1.09	8.61	4.23
Sme2.5_06660.1_g00004.1	132.82	7.44	26.62	0.38	1.51	0	0	0	0.38	0.77	0.76	0
Sme2.5_06667.1_g00004.1	0	0.23	0.23	17.33	2.99	2.06	0	0.24	0.23	0	0	0
Sme2.5_06675.1_g00001.1	3.44	3.59	3.68	98.16	23.33	33.37	64.32	49.59	49.14	6.85	8.95	7.43
Sme2.5_06695.1_g00003.1	2819.17	1778.11	1538.23	1380.31	1780.99	642.19	2833.58	3155.33	3175.79	1085.93	728.37	568.28
Sme2.5_06695.1_g00004.1	96.28	5.62	10.93	59.87	31.04	8.07	415.55	213.18	585.36	10.39	1.64	3.23
Sme2.5_06711.1_g00004.1	135.4	146.41	136.52	195.78	151.2	191.76	46.74	50.41	62.93	108.84	73.69	104.51
Sme2.5_06721.1_g00006.1	17.58	25.63	18.89	31.52	32.14	26.65	215.4	191.44	175.87	63.66	106.86	57.81
Sme2.5_06755.1_g00003.1	0	0	0	2.74	3.57	5.43	0.21	0	0.84	0.22	0.43	1.04
Sme2.5_06773.1_g00003.1	92.64	3.31	0.97	15.86	4.31	3.12	2.88	2.15	6.39	0.08	0.08	0.08
Sme2.5_06773.1_g00005.1	102.01	4.96	7.79	416.98	34.83	66.11	10.82	7.82	11.37	0.08	0.08	0.08
Sme2.5_06798.1_g00008.1	14.14	16.55	19.64	7.91	9.05	8.6	2.03	2.13	1.41	9.87	9.8	10.39
Sme2.5_06805.1_g00002.1	12.5	8.41	8.08	31.86	44.67	81.57	13.27	12.8	23.81	17.53	11.35	28.29
Sme2.5_06810.1_g00008.1	6707.09	6054.41	7733.97	619.22	1760.56	1166.57	881.88	2168.24	1709.9	986.98	1404.32	1139.1
Sme2.5_06836.1_g00001.1	80.14	90.04	78.22	181.95	104.03	101.91	40.93	31.79	50.89	55.72	40.17	56.2
Sme2.5_06855.1_g00002.1	26.5	23.74	45.05	9.67	8.73	11.89	9.42	5.72	5.84	9.7	16.44	12.02
Sme2.5_06858.1_g00003.1	4.39	6.25	4.35	64.34	24.72	21.58	17.49	17.95	19.4	22.07	15.65	13.9
Sme2.5_06873.1_g00004.1	2.47	3.88	6.07	113.54	20.39	25.83	15.3	9.25	8.74	7.88	5.72	6.39
Sme2.5_06893.1_g00003.1	19.62	10.3	3.94	20.89	19.11	5.71	1.08	0	2.52	10.29	4.36	3.57
Sme2.5_06897.1_g00003.1	19.15	15	13.61	37.92	29.02	21.28	56.24	49.87	69.77	72.11	63.42	52.28
Sme2.5_06903.1_g00001.1	195.11	64.16	198.91	265.93	74.64	87.97	52.84	39.26	56.05	38.05	37.8	44.5
Sme2.5_06919.1_g00003.1	5.17	6.97	2.2	28.32	15.55	35.94	11.1	12.64	7.52	11.29	7.58	6.59
Sme2.5_06932.1_g00003.1	0.65	0	0.49	31.37	51.84	73.49	23.17	63.22	70.64	78.83	30.38	47.94
Sme2.5_06954.1_g00001.1	7.29	7.98	11.2	63.69	9.46	14.22	3.13	2.65	5	4.46	0	3.1
Sme2.5_06967.1_g00002.1	14.79	13.66	16.82	34.47	55.63	54.16	265.07	200.84	210.23	57.97	78.23	65.21
Sme2.5_06970.1_g00005.1	0	0	0	16.5	0.27	2.9	0	0	0	0	0	0
Sme2.5_06988.1_g00003.1	149.08	155.67	159.49	144.32	119.66	168.65	46.63	58.74	56.01	61.79	41.87	46.51
Sme2.5_07035.1_g00005.1	10.14	10.96	10.55	3.99	4.84	4.94	37.96	29.44	34.44	34.33	47.66	35.38
Sme2.5_07047.1_g00002.1	589.32	560.59	535.41	148.89	372.57	302.19	127.22	190.77	205.08	221.68	234.87	243.67
Sme2.5_07078.1_g00003.1	203.29	199.35	182.62	242.44	376.6	330	581.78	700.64	607.75	868.8	780.9	701.85
Sme2.5_07089.1_g00001.1	19.77	9.89	13.9	2.05	9.67	5.2	22.56	27.56	38.68	80.24	76.42	81.72
Sme2.5_07093.1_g00003.1	15.07	11.67	13.88	13.19	12.1	21.48	59.95	57.11	49.87	41.14	63.33	43.37
Sme2.5_07116.1_g00003.1	17.56	10.07	15.57	140.96	24.53	27.31	9.91	15.47	8.5	7.99	6.53	5.74
Sme2.5_07117.1_g00001.1	0.97	0.68	0.5	0.69	5.03	2.3	8.37	13.13	12.28	13.78	14.9	8.91
Sme2.5_07144.1_g00001.1	60.27	69.25	45.47	48.26	60.22	60.64	25.66	22.46	44.59	16.53	10.54	20.71
Sme2.5_07159.1_g00004.1	1.76	4.55	3.99	375.9	550.37	220.57	11.64	16.46	19.89	1.84	0.67	1.71
Sme2.5_07183.1_g00001.1	19.85	25.36	27.41	25.72	20.32	22.71	1.84	2.85	5.73	6.75	4.15	10.25
Sme2.5_07186.1_g00003.1	0.57	2.02	0.29	4.1	5.26	6.37	172.96	132.56	131.63	65.32	78.26	58.54
Sme2.5_07206.1_g00001.1	77.6	54.05	57.6	123.04	204.75	262.95	350.9	404.97	519.47	753.02	542.63	654.17
Sme2.5_07249.1_g00002.1	14787.2	14604.2	14886.4	7339.24	11791.3	9795.65	3780.57	6846.22	5065.29	6594.78	5860.28	5823.04
Sme2.5_07264.1_g00002.1	25.95	31.27	29.93	0	0.31	0.31	0.31	2.98	1.57	120.96	149.18	126.87
Sme2.5_07270.1_g00004.1	0	0.61	0	12.97	3.74	0	0	0	0	0	0	0
Sme2.5_07270.1_g00006.1	0	0	0	93.52	21.34	12.35	0	0	0	0	0	0
Sme2.5_07272.1_g00002.1	5.28	9.66	3.59	26.65	24.55	32.25	24.96	27.85	33.64	69.31	45.15	49.72
Sme2.5_07287.1_g00003.1	1.85	0.94	1.58	53.63	11.42	6.91	0.64	1.68	0.63	0.65	0.64	0.94
Sme2.5_07339.1_g00001.1	7.17	11.44	5.22	178.85	51.64	55.4	38.57	33.85	26.56	8.4	9.57	10.58
Sme2.5_07394.1_g00003.1	6.38	10.27	6.82	66.33	45.14	72.19	13	18.04	14.97	19.38	12.45	23.08
Sme2.5_07462.1_g00003.1	16.38	13.33	11.58	63.84	54.47	36.47	26.54	24.61	28.91	33.01	24.1	28.17
Sme2.5_07465.1_g00001.1	7.38	0.43	1.94	29.69	4.1	4.08	0.22	0	0	0	0	0
Sme2.5_07486.1_g00002.1	0	0	0	0.19	0	0.19	2.48	1.4	3.78	11.4	6.13	4.5
Sme2.5_07495.1_g00001.1	29.91	41.34	35.84	70.55	88.73	71.05	94.31	103.14	86.38	29.79	35.5	23.93
Sme2.5_07505.1_g00006.1	7.22	13.93	9.23	1.01	1.5	0.37	0	0	0.13	0.13	1.4	0.62
Sme2.5_07547.1_g00007.1	18.67	13.55	15.42	12.43	27.29	33.31	67.19	70.78	122.06	137.67	115.13	118.63
Sme2.5_07581.1_g00004.1	81.96	76.71	98.68	683.74	244.24	226.3	348.97	222.01	182.58	110.62	117.58	181.86
Sme2.5_07585.1_g00004.1	2.69	1.49	1	9.68	7.49	7.22	62.28	49.2	48.1	28.57	42.62	30.71
Sme2.5_07588.1_g00001.1	0.59	0.4	0.6	0.2	0.2	0.6	4.07	4.49	6.46	8.88	8.19	11.43
Sme2.5_07599.1_g00003.1	19.55	18.59	20.1	5.63	10.55	7.01	96.07	66.64	94.35	72.9	91.53	78.55
Sme2.5_07599.1_g00004.1	13.36	16.24	17.84	19.18	20.25	17.29	83.71	88.85	55.94	47.3	63.05	42.06
Sme2.5_07634.1_g00003.1	4.62	6.16	3.53	46.15	21.83	15.29	3.88	4.7	3.99	4.08	5.85	5.28
Sme2.5_07635.1_g00003.1	3.1	6.28	0.4	100.44	29.17	9.08	3.2	0.84	3.18	1.22	0	0
Sme2.5_07665.1_g00002.1	220.7	15.58	22.02	82.16	28.84	31.79	84.17	73.53	127.4	13.08	12.61	7.44
Sme2.5_07680.1_g00002.1	257.14	246.31	27.99	7418.92	9539.06	5728.3	11840.4	15968.8	7972.03	15562.1	8596.08	5352.49
Sme2.5_07682.1_g00004.1	1.5	0	2.3	13.07	7.01	7.61	286.46	282.33	185.69	105.27	101.89	75.77
Sme2.5_07685.1_g00003.1	0	1.2	0.4	11.92	84.09	12.76	0.71	4.23	0	2.75	0	2.71
Sme2.5_07695.1_g00003.1	6.19	3.13	5.28	4.24	4.81	6.83	38.82	39.31	33.41	20.03	42.17	14.75
Sme2.5_07695.1_g00006.1	0.53	0.75	1.08	23.63	8.97	2.48	0.77	0.34	0.11	0.89	0.33	0.86
Sme2.5_07722.1_g00004.1	69.91	85.13	62.99	29.5	43.29	66.82	8.82	12.93	44.47	44.16	27.24	67.17
Sme2.5_07725.1_g00001.1	29.91	33.89	31.89	338.92	133.88	124.92	28.68	34.11	24.91	36.99	28.26	33.95
Sme2.5_07745.1_g00002.1	0	0	0	1.72	3.01	0.42	3.87	5.9	5.14	3.94	10.38	5.11
Sme2.5_07751.1_g00001.1	3.84	10.19	4.91	82.84	66.45	68.35	4.45	15.14	55.7	62.9	22.84	73.44
Sme2.5_07802.1_g00001.1	8.57	6.68	7.43	8.22	13.43	11.52	48.68	48.48	43.31	48.93	48.13	42.11
Sme2.5_07809.1_g00002.1	9.4	25.95	21.4	48.74	87.28	90.01	32.6	38.55	46.51	19.26	23.45	33.12
Sme2.5_07816.1_g00002.1	2.39	2.42	1.4	0	0	0	2.47	4.82	5.26	23.99	29.05	22.63
Sme2.5_07835.1_g00002.1	138.14	175.58	188.55	46.37	68.5	40.7	60.8	84.33	53.34	111.54	142.7	120.42
Sme2.5_07853.1_g00003.1	5.39	8.38	6.98	0	0	0.37	0	0	0	0	0	0
Sme2.5_07857.1_g00004.1	1.15	2.13	2.34	27.31	22.26	8.56	0.79	2.29	0.98	0.8	0.4	0.19
Sme2.5_07878.1_g00002.1	141.37	83.67	99.02	16.04	54.36	27.06	46.38	65.14	71.26	80.32	69.9	71.37
Sme2.5_07918.1_g00003.1	1.34	0.74	0.5	7.37	1.86	3.09	5.65	5.27	10.2	37.16	26.54	35.2
Sme2.5_07918.1_g00005.1	3828.85	2705.2	4592.87	475.76	827.57	800.33	750.85	766.02	1335.25	1699.56	1399.76	1815.7
Sme2.5_07919.1_g00001.1	19.52	11.43	27.67	0.17	0.85	0	0	0.54	0.85	1.56	0.69	0.17
Sme2.5_07930.1_g00004.1	90.86	100.8	116.4	42.12	61.19	53.05	42.8	35.28	46.63	128.88	143.57	161.21
Sme2.5_08011.1_g00002.1	62.16	25.99	25.99	314.72	48.07	67.5	13.69	11.74	14.44	37.15	38.53	32.66
Sme2.5_08019.1_g00002.1	29.27	38.92	59.04	222.74	8.91	63.11	265.47	96.81	134.91	20.15	43.92	104.65
Sme2.5_08023.1_g00001.1	6.17	7.31	5.17	24.06	28.52	44.4	17.28	11.35	24.65	29.91	14.69	23.95
Sme2.5_08027.1_g00002.1	0.42	0.42	0	47.62	5.17	7.22	0	0	0	0	0	0
Sme2.5_08041.1_g00002.1	10.06	7.78	7.81	20.84	13.32	13.42	50.2	48.1	29.32	20.34	31.1	23.34
Sme2.5_08043.1_g00002.1	2.38	0.6	0.61	4.28	1.23	1.81	27.56	31.07	15.28	4.37	4.3	3.04
Sme2.5_08140.1_g00003.1	1.61	2.71	3.09	13.79	13.33	16.92	19.87	25.68	17.91	9.56	11.65	16.43
Sme2.5_08155.1_g00006.1	167.06	166.09	173.99	54.85	71.5	71.43	50.03	55.06	40.49	57.63	62.51	53.85
Sme2.5_08163.1_g00005.1	73546.8	112192	85165.3	20005.3	47346.8	18843.1	37871.9	55597.1	29336.7	61781.1	60484.3	42729.7
Sme2.5_08192.1_g00002.1	0	0	0	136.78	7.32	195.34	2.53	1.12	21.74	0.99	0	0
Sme2.5_08218.1_g00005.1	3095.87	3785.01	3175.87	2673.41	2600.61	2253.72	6772.68	8566.82	6067.42	6356.14	7886.69	6062.17
Sme2.5_08226.1_g00002.1	0.83	0.42	0	11.58	10.33	19.54	1.72	1.36	3	1.75	0	3.83
Sme2.5_08266.1_g00003.1	0.6	3.77	0.21	294.68	36.48	67.62	0.62	3.06	1.65	3.17	3.14	2.47
Sme2.5_08282.1_g00001.1	3.95	5.85	2.68	23.49	16.14	32.14	9.17	11.59	17.85	7.23	5.3	9.53
Sme2.5_08303.1_g00002.1	42.23	45.13	47.62	13.71	20.71	13.02	103.5	81.46	72.71	56.09	76.89	56.79
Sme2.5_08308.1_g00004.1	3.76	0.17	1.33	33.43	11.03	52.91	0.34	0.71	5.02	4.79	1.53	23.43
Sme2.5_08358.1_g00002.1	5.46	3.4	4.81	77.12	16.71	10.86	6.53	3.63	3.56	3.38	2.45	1.26
Sme2.5_08359.1_g00001.1	11.13	10.52	11.1	14.66	11.58	13.56	93.47	73.94	69.29	41.11	59.85	39.64
Sme2.5_08398.1_g00002.1	36.26	25.75	17.76	151.05	58.73	150.09	138.19	51.94	145.44	163.61	89.34	245.98
Sme2.5_08426.1_g00001.1	19.01	16.67	11.93	51.77	50.49	51.77	102.64	125.95	97.35	73.52	59.95	74.82
Sme2.5_08426.1_g00002.1	27.54	35.91	31.4	85.74	127.11	64.55	31.93	33.66	36.05	24.22	22.83	21.66
Sme2.5_08458.1_g00001.1	19.11	18.57	17.21	227.16	73.68	64.86	16.03	11.77	16.5	10.64	11.05	16.84
Sme2.5_08460.1_g00003.1	1.84	2.26	1.41	43.07	10.15	27.61	3.16	4.98	2.12	2.33	2.95	4.36
Sme2.5_08460.1_g00004.1	1.01	0	0	70.23	11.59	9.2	0	0	0	0	0	0
Sme2.5_08464.1_g00002.1	13.25	8.11	7	19.36	6.69	18.04	26.03	27.69	21.74	32.93	42.64	37.32
Sme2.5_08473.1_g00002.1	0	0	0	7.99	0.88	6.37	2.9	0.47	0	0	0.45	0.44
Sme2.5_08473.1_g00003.1	4.61	4.23	2.91	4.06	5.17	3.8	14.94	18.56	15.51	22.98	20.73	19.19
Sme2.5_08480.1_g00001.1	62.05	64.82	60.3	22.67	19.37	26.91	25.22	23.72	31.95	17.41	20.68	22.71
Sme2.5_08496.1_g00001.1	0	0	0	1.11	0	2.2	10.57	11.75	13.32	0	1.12	0
Sme2.5_08508.1_g00001.1	32.81	54.22	54.56	169.79	114.99	174.33	336.09	439.47	315.27	181.25	219.55	159.07
Sme2.5_08514.1_g00001.1	104.73	78.68	104.34	22.77	25.56	27.93	52.22	50.55	66.33	60.41	49.4	64.06
Sme2.5_08588.1_g00001.1	129.66	112.74	102.19	31.31	35.42	39.35	67.67	81.5	79.79	123.66	105.62	112.28
Sme2.5_08606.1_g00002.1	5.23	13.95	3.4	282.52	138.6	242.97	67.65	110.71	112.87	85.79	28.06	48.05
Sme2.5_08612.1_g00001.1	2.24	2.56	4.86	14.11	2.88	11.41	36.14	17.34	14.37	4.4	7.56	9.7
Sme2.5_08633.1_g00002.1	0	0.19	0	3.46	1.72	0.95	2.51	0.81	1.53	5.29	3.3	5.7
Sme2.5_08637.1_g00003.1	27.92	12.18	16.65	1.59	1.6	0.79	0.4	2.11	2.39	2.85	6.83	2.77
Sme2.5_08654.1_g00003.1	8.35	8.85	8.53	70.01	21.21	20.99	9.72	9.96	8.71	5.26	7.35	4.78
Sme2.5_08689.1_g00006.1	49.45	28.81	32.25	14.14	20.7	16.85	161.78	131.1	112.38	72.99	138.46	88.15
Sme2.5_08703.1_g00001.1	49.06	38.12	47.23	177.62	91.53	213.79	101.42	90.84	97.97	11.33	8.2	7.26
Sme2.5_08780.1_g00001.1	0.12	0.12	0	25.39	7.47	59.34	3.96	3.51	10.19	0.13	0.12	0.37
Sme2.5_08781.1_g00001.1	21.17	41.87	15.81	15.05	25.07	23.52	0.19	2	2.83	3.67	4.4	6.94
Sme2.5_08812.1_g00004.1	40.53	34.95	41.4	106.37	106.18	82.8	31.76	31.46	33.61	30.69	29.83	33.08
Sme2.5_08835.1_g00004.1	18.77	15.9	13.03	41.03	44.47	63.59	63.64	61.1	82.11	38.82	22.49	41.96
Sme2.5_08843.1_g00002.1	0	0	0	12.22	5.12	1.46	0	0.31	0	0	0	0.15
Sme2.5_08845.1_g00002.1	401.64	376.07	345.86	730.47	629.47	475.88	178.7	171.47	146.77	246.77	218.96	264.6
Sme2.5_08916.1_g00005.1	137.27	89.07	126.84	60.07	91.23	118.71	10.94	29.8	52.4	41.31	29.62	53.96
Sme2.5_08940.1_g00001.1	15.21	12.09	15.56	74.59	19.06	20.92	7.57	4.27	7.33	7.33	7.57	10.54
Sme2.5_08967.1_g00003.1	0	0	0	8.93	1.66	2.36	0	0	0.12	0	0	0
Sme2.5_08978.1_g00002.1	17.56	48.05	11.58	258.65	102.66	63.23	19.01	25.56	16.9	17.05	14.68	16.12
Sme2.5_09019.1_g00002.1	18.79	20.23	16.83	19.32	35.93	33.55	291.45	276.25	224.17	109.08	132	103.34
Sme2.5_09019.1_g00004.1	5.6	6.98	5.16	7.99	7.77	8.47	21.83	19.8	26.3	29.16	31.37	28.5
Sme2.5_09038.1_g00001.1	3.84	3.78	4.93	164.05	22.79	44.82	27.53	16.26	18.29	3.64	6.96	2.65
Sme2.5_09063.1_g00005.1	0.65	0.66	0.33	24.41	1.34	6.29	0.67	1.77	0	0	0	0
Sme2.5_09068.1_g00001.1	1.02	0.62	1.71	111.85	12.45	17.46	6.93	2.26	2.74	0.63	0.31	0.58
Sme2.5_09100.1_g00002.1	0.96	1.14	0.98	1.97	5.07	6.84	16.86	22.91	24.43	29.68	24.46	30.11
Sme2.5_09102.1_g00001.1	22.67	16.06	37.11	0.96	1.28	3.48	0	0.34	1.27	0	1.61	4.74
Sme2.5_09104.1_g00002.1	6.91	8.85	7.38	10.31	7.9	11.21	78.76	61.33	51.2	18.95	45.46	20.23
Sme2.5_09104.1_g00003.1	3.64	2.83	5.93	9.22	14.73	9.75	40.31	44.42	27.44	4.32	7.57	2.83
Sme2.5_09148.1_g00001.1	1.16	2.24	0.95	25.56	5.72	13.13	2.64	1.89	3.93	2.68	0.72	3.31
Sme2.5_09182.1_g00001.1	39.53	11.5	13.3	0	0.56	0	0	0	0.56	0	0.56	0
Sme2.5_09216.1_g00003.1	120.5	81.54	77.93	14.94	57.03	16.69	71.71	104.1	65.96	101.97	84.84	49.66
Sme2.5_09250.1_g00003.1	0	0	0	0	0	0	6.55	2.78	2.52	1.94	18.92	4
Sme2.5_09255.1_g00004.1	79.04	40.47	40.21	7.45	14.12	12.3	3.99	13.38	18.34	44.32	31.62	55.84
Sme2.5_09268.1_g00001.1	1.68	0.25	0.25	26.24	4.22	5.34	1.74	0.5	2.08	0	0.26	0.25
Sme2.5_09300.1_g00001.1	5.21	7.49	6.81	4.48	4.58	4.88	10.16	7.06	9.97	21.51	32.13	23.92
Sme2.5_09303.1_g00001.1	37.63	91.01	26.84	440.75	312.76	101.53	241.29	221	157.38	91.54	102.68	85.37
Sme2.5_09310.1_g00002.1	907.68	37.96	72.96	322.57	60.95	58.72	15.55	8.9	16.56	17.61	2.24	3.27
Sme2.5_09472.1_g00001.1	17.11	24.63	29.59	198.27	23.51	43.82	107.35	74.59	44.99	33.55	32.36	43.55
Sme2.5_09494.1_g00001.1	30.86	3.79	2.25	42.52	10.92	7.94	9.28	6.99	7.29	2.49	1.06	0.34
Sme2.5_09497.1_g00002.1	11.89	10.81	11.56	45.21	60.43	65.32	178.2	232.4	209.09	114.14	111.81	88.06
Sme2.5_09500.1_g00002.1	0	0.37	0.38	142.76	12.93	30.08	0	0.4	0	0.77	0	0.38
Sme2.5_09540.1_g00002.1	8.06	9.34	7.21	13.81	12.28	11.95	22.48	22.53	30.41	42.95	33.52	39.09
Sme2.5_09553.1_g00003.1	0.66	0.33	0.17	27.63	7.71	4.17	1.86	2.13	2.01	0.69	0.51	1.67
Sme2.5_09553.1_g00004.1	1.13	0.46	1.85	68.25	14.4	17.76	3.27	2.7	2.79	2.85	0.71	1.61
Sme2.5_09567.1_g00004.1	1.4	0.71	0.72	36.52	160.34	33.04	5.25	0.14	6.49	1.74	5.06	1.63
Sme2.5_09577.1_g00003.1	9.14	6.87	4.85	4.01	5.83	6.98	21.43	15.27	31.18	43.57	36.55	47.29
Sme2.5_09582.1_g00002.1	45.44	50.4	42.72	53.47	56.89	55.97	118.89	144.49	159.79	169.46	173.13	165.04
Sme2.5_09587.1_g00001.1	1.3	1.12	0.81	3.18	2.96	3.36	3.3	2.49	5.83	15.69	14.55	10.66
Sme2.5_09648.1_g00001.1	28.11	29.25	19.68	14.25	16.27	14.89	49.64	49.8	23.32	67.82	74.22	48.67
Sme2.5_09648.1_g00003.1	79.72	25.26	42.48	274.8	294.64	579.97	44.55	59.97	286.42	118.83	72.05	271.78
Sme2.5_09718.1_g00001.1	0	0	0	5.07	4.34	2.26	0.3	0.42	0.1	0.51	0.3	0.69
Sme2.5_09735.1_g00002.1	27.96	25.68	26.69	12.3	9.02	14.16	42.15	40.37	39.05	58.89	64.05	52.9
Sme2.5_09744.1_g00003.1	5.83	5.47	4.27	19.37	14.82	12.33	20.53	21.72	13.78	20.99	27.83	26.3
Sme2.5_09768.1_g00003.1	0	0.91	0	13.94	3.27	5.06	8.39	6.88	4.18	0	1.87	2.31
Sme2.5_09773.1_g00001.1	637.8	274.02	332.87	439.52	234.75	583.26	121.14	125.53	229.27	48.73	74.75	218.5
Sme2.5_09774.1_g00002.1	296.89	383.85	310.75	632.1	560.63	433.47	298.07	296.08	209.44	120.35	97.78	91.62
Sme2.5_09792.1_g00005.1	17.52	20.95	15.75	78.16	126.94	142.67	14.82	14.09	28.05	13.59	8.36	10.71
Sme2.5_09825.1_g00001.1	0	0.35	0	25.25	12.82	0.7	0	0	0	0	0	0
Sme2.5_09844.1_g00002.1	3711.13	1855.49	2822.27	462.46	242.78	238.21	486.73	545.47	555.84	834.24	1562.12	1080.85
Sme2.5_09846.1_g00002.1	105.88	64.62	108.45	43.11	47.24	45.88	28.42	32.56	27.32	31.47	34.75	30.17
Sme2.5_09880.1_g00001.1	22.79	20.54	23.07	42.89	66.21	75.04	21.06	21.13	42.19	3.66	4.97	6.92
Sme2.5_09948.1_g00004.1	9.41	13.77	9.6	59.6	53.75	46.96	48.2	34.51	62.5	50.89	28.56	36.96
Sme2.5_09957.1_g00003.1	73.98	64.44	63.92	228.75	91.36	82.02	31.9	34.87	32.73	15.33	21.41	19.91
Sme2.5_09959.1_g00001.1	0	0	0	0	0	0	18.24	17.92	9.08	0	1.25	0
Sme2.5_09989.1_g00004.1	170.11	215.11	200.16	117.94	130.02	141.8	54.17	35.74	68.21	42.31	48.67	60.77
Sme2.5_10015.1_g00002.1	2.02	2.74	3.09	17.85	8.49	26.8	21.74	18.39	25.54	40.47	22.05	30.49
Sme2.5_10113.1_g00003.1	37.57	46.18	35.16	158.25	120.68	105.74	42.29	55.93	67.42	40.27	52.27	38.54
Sme2.5_10125.1_g00001.1	3.15	2.87	5.75	0	0	0	0	0	0.34	0	0.17	0.17
Sme2.5_10135.1_g00002.1	72.28	96.63	74.32	11.13	45.9	20.41	5.89	3.81	10.19	6.9	13.69	13.68
Sme2.5_10149.1_g00003.1	0.79	0.13	0	32.15	2.14	2.8	0.27	0.14	0	0	0	0
Sme2.5_10242.1_g00001.1	78.35	156.18	284.81	35.35	44.99	18.57	21.48	30.89	31.06	5.66	20.31	17.88
Sme2.5_10243.1_g00001.1	39.69	76.92	50.51	269.12	167.68	231.43	56.39	58.63	65.74	83.95	54.51	110.34
Sme2.5_10251.1_g00002.1	0	0	0	5.62	0.9	5.16	1.68	8.84	2.67	1.65	1.95	1.92
Sme2.5_10271.1_g00001.1	122.12	137.71	106.85	284.58	269.5	264.18	919.75	888.92	865.1	603.22	731.79	560.17
Sme2.5_10316.1_g00002.1	19.76	9.31	20.91	6.77	4.79	2.68	6.1	7.18	4.07	3.46	2.72	0
Sme2.5_10325.1_g00001.1	0.31	2.23	0	13.24	14.85	2.56	0	0	0	0	0	0
Sme2.5_10359.1_g00002.1	0.47	0.24	0	53.22	6.57	13.06	0	0.26	0	0	0	0.24
Sme2.5_10384.1_g00004.1	5.23	7.33	4.11	48.35	28.6	25.78	2.07	7.87	7.84	5.48	2.92	3.28
Sme2.5_10388.1_g00002.1	0.18	0.09	0	0	0.27	0.27	0.63	0.29	1.08	8.08	6.2	6.59
Sme2.5_10435.1_g00001.1	55.78	41.01	36.79	7.44	20.7	12.22	4.41	8.42	20.73	39.15	38.82	46.63
Sme2.5_10454.1_g00002.1	7.94	9.09	10.02	17.23	10.17	15.91	45.54	38.11	39.23	65.73	43.51	47.26
Sme2.5_10461.1_g00001.1	307.48	299.09	266.77	291.63	294.63	248.52	56.38	61.6	97.97	72.74	75.89	95.38
Sme2.5_10461.1_g00002.1	0.8	1.61	0.27	28.62	5.99	3.78	1.37	2.02	0.27	1.11	0	0.54
Sme2.5_10467.1_g00005.1	0.55	0.34	0.45	13.91	3.14	14.56	54.63	33.26	36.26	18.2	16.93	16.09
Sme2.5_10493.1_g00002.1	5.17	6.43	4.84	7.15	7.8	7.07	29.41	26.85	23.18	13.27	14.85	13.33
Sme2.5_10494.1_g00002.1	213.7	219.97	219.68	1937.21	636.25	2677.66	1750.43	1673.97	2348.76	3527.77	2458.86	3224.23
Sme2.5_10507.1_g00003.1	0.69	1.05	0	0.35	0.71	1.05	20.57	23.53	32.81	58.74	42.42	55.35
Sme2.5_10527.1_g00003.1	14.62	21.9	14.96	410.73	80.76	104.7	8.93	10.02	12.8	7.39	4.48	7.74
Sme2.5_10560.1_g00001.1	7.68	11.29	9.34	12.1	10.53	14.97	41.51	52.1	37.67	29.45	37.88	22.93
Sme2.5_10584.1_g00003.1	1.44	7.3	1.1	36.18	10.47	7.31	0.19	0.58	0.18	0.56	0.93	0.91
Sme2.5_10586.1_g00002.1	42.07	45.73	47.7	135.91	92.81	81.2	40.31	35.29	36.7	28.63	24.67	32.82
Sme2.5_10679.1_g00002.1	4.42	4.48	3.7	70.25	26.53	45.01	20.32	23.16	9.91	25.29	23.74	18.86
Sme2.5_10699.1_g00003.1	28.69	23.91	26.24	35.59	31.8	31.42	57.59	57.3	56.97	104.46	81.6	70.43
Sme2.5_10832.1_g00002.1	20.48	28.7	22.31	62.89	39.22	63.19	9.46	7.72	16.28	38.77	19.58	42.4
Sme2.5_10866.1_g00001.1	7.42	10.16	7.58	206.74	722.87	215.38	23.84	55.04	47.95	6.41	8.13	0.89
Sme2.5_10924.1_g00001.1	40.51	43.02	37.82	157.19	118.4	131.93	59.5	89.82	84.83	71.71	55.02	61
Sme2.5_10927.1_g00004.1	9	9.13	7.05	64.95	37.28	24.5	5.83	12.48	5.15	10.74	12.61	10.64
Sme2.5_11033.1_g00002.1	5.9	6.28	5.45	6.35	6.86	6.38	66.22	50.32	48.38	19.59	31.06	17.5
Sme2.5_11091.1_g00001.1	15.41	22.1	14.74	31.95	34.36	31.86	58.37	69.79	45.95	50.23	47.47	41.42
Sme2.5_11120.1_g00001.1	1.43	0.1	0.44	19.9	5.99	5.36	2.71	2.25	2.94	0.08	0	0.17
Sme2.5_11128.1_g00001.1	35.85	36.37	33.82	33.77	52.14	53.63	167.8	146.5	135.42	43.13	36.12	39.62
Sme2.5_11132.1_g00001.1	10.63	13.88	14.18	139.68	37.9	38.9	6.55	11.62	7.68	2.23	3.28	7.62
Sme2.5_11135.1_g00001.1	103.47	73.91	124.01	15.53	21.11	15.32	19.34	11.54	19.91	16.34	22.32	16.32
Sme2.5_11175.1_g00003.1	23.5	20.33	16.6	49.62	82.87	97.83	102.2	180.23	200.94	288.06	171.68	201.31
Sme2.5_11197.1_g00001.1	50.87	55.21	49.36	107.61	158.45	185.97	152.74	151.79	150.59	29.03	30.49	33.17
Sme2.5_11202.1_g00001.1	123.99	112.52	89.91	6.26	4.23	6.57	55.08	54.52	55.87	205.5	219.13	185.53
Sme2.5_11221.1_g00002.1	14.21	25.7	19.8	4.1	7.44	5.29	102.87	101.86	65.69	57.73	128.96	54.45
Sme2.5_11263.1_g00002.1	14.9	0.24	1.93	209.26	37.81	34.66	0.49	1.54	1.45	1.73	0.74	1.44
Sme2.5_11398.1_g00003.1	37.25	42.41	32.74	297.49	221.16	77.07	43.47	41.77	68.27	53.44	61.45	60.32
Sme2.5_11433.1_g00002.1	39.23	50.65	75.09	297.44	43.43	94.24	271.6	156.98	119.79	76.96	67.1	144.63
Sme2.5_11435.1_g00002.1	2.73	4.83	3.5	45.63	43.34	64.64	7.03	26.06	40.08	11.47	6.35	16.76
Sme2.5_11468.1_g00003.1	0	0	0	0.47	0	0	10.9	2	2.36	0.96	2.38	0.47
Sme2.5_11468.1_g00006.1	935.93	1507.46	994.33	2830.36	2751.11	3839.04	3331.65	3146.32	4084.97	5831.17	3062.07	4227.58
Sme2.5_11468.1_g00007.1	359.29	399.22	274.55	58.3	100.19	85	663.11	864.66	1264.52	4027.61	2835.19	2623.14
Sme2.5_11580.1_g00001.1	101.15	166.08	140.28	425.25	454.26	480.45	149.05	130.35	155.98	74.24	49.15	94.2
Sme2.5_11585.1_g00001.1	13.21	13.01	14.25	15.46	18.51	16.06	111.26	112.83	72.68	49.62	70.36	43.75
Sme2.5_11607.1_g00001.1	64.76	60.56	49.52	2.19	3.01	6.51	114.96	108.49	97.83	215.33	247.31	226
Sme2.5_11613.1_g00002.1	70.32	108.86	103.23	262.22	32	120.83	1712.44	700.99	539.46	238.23	458.8	593.35
Sme2.5_11618.1_g00002.1	62.23	50.4	43.73	19.29	35.89	41.89	255.09	150.57	167.23	81.11	106.54	104.66
Sme2.5_11620.1_g00003.1	3.14	3.33	4.23	45.46	8.86	12.4	3.87	2.39	2.19	4.9	4.11	6.12
Sme2.5_11629.1_g00002.1	13	23.14	12.38	139.14	124.51	27.37	11.09	16.57	12.89	13.63	20.42	19.66
Sme2.5_11653.1_g00001.1	0.75	0	0.64	23.62	1.91	3.43	0	0	0	0	0	0
Sme2.5_11666.1_g00003.1	12.29	7.73	10.83	6.1	5.25	6.47	23.6	19.82	23.07	35.56	34.69	26.8
Sme2.5_11682.1_g00004.1	3.79	0.64	1.29	13.96	0.97	21.55	28.68	15.44	22.69	4.64	10.16	3.22
Sme2.5_11684.1_g00001.1	2.47	0.31	0	78.64	11.1	12.26	8.6	8.39	18.02	0.32	0	0
Sme2.5_11773.1_g00001.1	14.97	12.27	32.19	19.53	10.54	9.51	1.66	2.44	1.48	3.37	8.2	3.27
Sme2.5_11776.1_g00001.1	0	0	0	0.75	0	0.64	1.39	0.79	5	5.66	2.27	3.38
Sme2.5_11777.1_g00001.1	41.84	62.68	51.89	25.68	71.83	77.02	99.3	188.2	226.5	77.19	93.82	65.11
Sme2.5_11834.1_g00001.1	1.53	0.93	1.25	7.25	4.86	2.19	24.38	22.94	15.55	2.89	4.62	2.03
Sme2.5_11846.1_g00001.1	10.33	8.27	8.81	59.98	38	69.33	11.02	11.38	12.66	8.87	6.61	12.39
Sme2.5_11875.1_g00001.1	0.55	0	0	13.54	3.38	0.7	0.14	0	0.28	0	0	0
Sme2.5_11997.1_g00001.1	0.45	0.3	0	4.28	1.06	0.45	54.51	50.47	44.93	3.27	7.73	3.63
Sme2.5_12030.1_g00001.1	3.03	1.02	0	58.18	3.18	9.26	0	1.11	1.04	0	1.04	1.04
Sme2.5_12036.1_g00001.1	0	1.8	0	3.67	5.6	8.17	0	0	0	10.32	6.44	13.72
Sme2.5_12070.1_g00002.1	9.69	23.61	9.31	3.76	0.97	6.89	0.38	0.53	3.46	1.58	6.08	9.77
Sme2.5_12081.1_g00002.1	14.11	20.54	15.33	41.7	38.24	36.81	403.33	458.48	352.41	154.01	198.2	139.01
Sme2.5_12087.1_g00001.1	5.15	5.22	3.24	4.48	2.86	6.05	24.11	24.98	23.19	11.22	18.47	12.93
Sme2.5_12187.1_g00002.1	186.74	125.81	254.92	84.19	83.8	71.34	55.47	74.06	58.53	82.15	149.28	94.38
Sme2.5_12204.1_g00002.1	1.67	3.38	4.09	23.29	1.03	6.11	38.51	11.95	17.44	7.34	5.18	19.36
Sme2.5_12223.1_g00001.1	7.65	5.82	5.86	41.84	10.37	14.46	3.66	2.67	3.08	7.16	6.52	5.84
Sme2.5_12232.1_g00002.1	9.59	6.98	7.4	21.98	23.56	14.65	45.37	33.86	31.72	15.07	23.59	16.33
Sme2.5_12236.1_g00001.1	21.03	3.4	1.64	7.3	6.29	1.09	0.69	1.16	2.61	0.7	0.28	0.14
Sme2.5_12314.1_g00001.1	102.93	104.73	131	10.14	36.84	25.03	4.46	8.2	14.25	18.96	27.95	31.03
Sme2.5_12324.1_g00001.1	29.96	28.55	20.45	77.47	96.38	173.5	80.46	78.13	128.46	90.02	32.9	51.66
Sme2.5_12341.1_g00001.1	0	0.32	0.32	21.02	4.98	21.94	8.12	8.87	11.76	1.65	0.49	1.28
Sme2.5_12354.1_g00002.1	21.38	16.76	15.98	54.3	85.57	103.07	172.66	195.7	223.29	317.02	264.88	249.16
Sme2.5_12354.1_g00003.1	1.35	0.6	0.95	30.13	3.27	4.72	1.3	0.91	1.81	2.38	1.49	1.8
Sme2.5_12366.1_g00002.1	1.91	0	0.24	151.9	13.69	24.06	0.25	0	0	0.25	0	0
Sme2.5_12366.1_g00003.1	0	0	0	68.47	13.16	12.93	0	0	0	0	0	0
Sme2.5_12366.1_g00004.1	0	0.48	0	20.85	4.83	4.78	0	0.52	0	0	0	0.49
Sme2.5_12397.1_g00002.1	0.61	0.15	0.76	58.54	8.28	12.99	2.44	1.24	1.74	0	0.16	0.46
Sme2.5_12436.1_g00002.1	23.06	18.82	19.58	102.6	83.58	25.05	161.43	113.9	128.33	51.45	77.91	66.42
Sme2.5_12456.1_g00002.1	0.77	0	0	40.12	5.11	12.14	1.04	0.83	2.9	0	0	0
Sme2.5_12458.1_g00003.1	0.7	0	0	1.44	1.58	1.55	5.64	7.61	13.99	16.15	1.9	4.43
Sme2.5_12538.1_g00002.1	16.47	7.42	7.97	63.87	16.41	14.02	4.2	3.83	2.93	5.28	3.84	4.43
Sme2.5_12578.1_g00001.1	174.8	367.18	340.43	17.77	125.35	26.07	14.05	26.56	38.37	27.67	34.77	34.99
Sme2.5_12638.1_g00002.1	0	0	0	10.43	0	3.44	2.32	0	0.58	1.18	0	2.88
Sme2.5_12638.1_g00003.1	0.61	4.34	0	10.73	4.46	13.13	12.02	27.44	18.96	50.93	25.39	22.6
Sme2.5_12704.1_g00001.1	0.78	0.29	0.51	53.36	8.36	10.89	2.14	0.62	1.98	0.23	0.07	0.51
Sme2.5_12710.1_g00002.1	1.1	1.12	0	0	0	0	5.69	1.8	6.25	16.23	19.42	7.33
Sme2.5_12729.1_g00003.1	0	0	0	0	0	0	3	15.84	7.78	36.02	15.03	15.45
Sme2.5_12734.1_g00002.1	30.36	54.33	25.11	438.73	334.53	485.39	292.47	277.66	197.45	298.07	164.74	236.76
Sme2.5_12868.1_g00001.1	83.78	82.45	98.27	181.03	170.78	311	111.07	136.12	225.13	61.84	48.07	68.53
Sme2.5_12877.1_g00001.1	145.22	136.75	137.61	76.33	63.24	74.89	46.06	34.07	51.76	56.86	77.27	97.91
Sme2.5_12884.1_g00001.1	0.28	0.43	0.87	1.46	1.01	1.44	3.95	5.53	9.15	14.85	11.64	10.23
Sme2.5_12932.1_g00001.1	205.83	323.71	289.58	54.86	104.49	58.24	245.65	270.77	237.07	113.91	178.36	117.21
Sme2.5_12937.1_g00003.1	16.13	20.59	4.78	6.69	25.09	14.83	301.48	254.42	211.52	195.47	219.82	138.5
Sme2.5_12968.1_g00002.1	7962.81	7316.63	11012	1130.46	1005.65	1026.99	1257.85	769.63	1340.96	122.56	468.64	540.38
Sme2.5_12982.1_g00001.1	43.46	4.64	13.99	312.49	16.63	39.59	0.94	1.78	10.1	0	0	0
Sme2.5_13103.1_g00002.1	27.58	31.76	24.81	385.17	226.09	336.87	250.03	354.89	299.53	131.68	102.88	124.72
Sme2.5_13195.1_g00001.1	31.18	30.86	28.35	87.77	90.25	79.12	332.98	294.15	286.46	54.58	72.72	50.12
Sme2.5_13363.1_g00003.1	0.22	0	0.11	1.62	0	1.14	8.35	2.55	5.06	0	2.22	0.57
Sme2.5_13486.1_g00001.1	178.31	103.89	92.75	808.85	186.97	174.98	54.24	61.01	96.44	85.84	72.69	107.65
Sme2.5_13566.1_g00002.1	7.68	5.91	4.7	61.85	56.47	11.25	6.34	3.67	5.67	6.11	2.87	3.13
Sme2.5_13779.1_g00001.1	2.82	3.11	0.75	0.38	1.5	0.55	10.54	13.52	13.16	8.04	12.26	6.79
Sme2.5_13900.1_g00001.1	15.43	11.61	9.18	17.62	9.78	13.96	21.98	24.47	22.53	49.38	45.75	39.65
Sme2.5_13923.1_g00001.1	7.27	5.42	5.9	7.62	5.3	8.61	34.61	30.55	23.24	15.85	58.28	18.54
Sme2.5_14095.1_g00003.1	7.81	7.26	6.98	149.14	28.1	34.44	3.36	2.47	5.34	4.09	6.75	4.97
Sme2.5_14117.1_g00001.1	4.56	2.85	2.87	37.53	12.21	16.98	1.63	2.67	4.32	3.31	2.19	9.1
Sme2.5_14180.1_g00001.1	0	0.45	0.46	0.46	2.32	3.2	43.1	46.44	23.09	0.47	0	0
Sme2.5_14213.1_g00001.1	27.99	25.74	24.92	76.7	264.93	108.15	43.27	45.46	52.48	42.16	32.5	47.84
Sme2.5_14233.1_g00002.1	124.25	21.11	43.48	672.14	91.84	107.48	0.51	1.47	1.13	1.03	2.81	1.5
Sme2.5_14282.1_g00001.1	4.04	5.57	3.09	51.35	20.36	19.4	1.34	1.88	2.96	1.51	1.2	6.02
Sme2.5_14315.1_g00001.1	22.69	20.57	34.54	83.71	33.18	77.55	139.66	95.03	111.29	67.76	43.9	33.28
Sme2.5_14352.1_g00002.1	159	189.92	197.38	187.6	169.04	187.68	32.06	43.91	38.45	55.47	44.88	52.89
Sme2.5_14392.1_g00001.1	16.95	13.38	15.62	9.68	13.76	13.18	42.28	50.33	57.68	37.99	36.67	37.62
Sme2.5_14468.1_g00001.1	4.8	3.12	2.5	269.76	26.06	47.22	2.11	1.66	0.63	1.82	1.7	2.18
Sme2.5_14545.1_g00001.1	5.24	3.22	3.1	122.18	22.13	24.3	23.01	11.35	9.98	9.18	8.49	10.77
Sme2.5_14564.1_g00001.1	1.1	1.11	0	0	2.27	0	14.76	13.48	6.28	5.38	3.94	1.68
Sme2.5_14566.1_g00001.1	15.71	19.56	26.83	91.39	19.15	31.62	102.12	55.05	57.99	48.34	46.87	62.63
Sme2.5_14598.1_g00001.1	115.51	107.65	113.29	21.97	28.42	23.79	42.32	45.23	52.21	77.08	81.22	73.28
Sme2.5_14632.1_g00001.1	25.99	19.1	18.14	7.09	13.06	13.77	32.29	18.42	28.83	45.02	52.3	37.26
Sme2.5_14636.1_g00001.1	0.64	0	0	41.97	12.23	57.27	0	0.35	3.63	2.02	0.33	2.62
Sme2.5_14640.1_g00001.1	18.55	18.56	28.01	325.94	50.3	78.37	5.51	8.55	8.08	9.59	8.7	13.19
Sme2.5_14763.1_g00001.1	148.55	283.17	423.72	972.8	59.12	219.62	1364.54	752.69	602.75	240.14	332.89	662.25
Sme2.5_14763.1_g00002.1	3.14	2.94	3.21	30.31	33.45	46.26	60.36	73.44	43.86	4.05	3.26	2.95
Sme2.5_14763.1_g00003.1	19.93	4.68	5.61	2.14	11.4	7.27	41.15	51.59	77.68	167.92	110.7	142.11
Sme2.5_14873.1_g00001.1	16.19	17.83	19.5	5.47	17.33	7.26	168.42	172.24	158.54	49.67	85.47	55.44
Sme2.5_14905.1_g00002.1	1.21	1.33	0.68	86.07	15.18	23.04	4.44	1.45	5.71	0.53	0	0.56
Sme2.5_14974.1_g00001.1	1.54	0	0.79	10.29	15.08	8.23	1.99	8.37	4.74	10.09	6.38	4.71
Sme2.5_15084.1_g00001.1	7.55	8.45	4.3	43.96	11.39	6.83	2.59	0.92	4.32	7.05	1.73	6.87
Sme2.5_15114.1_g00001.1	0.92	0.93	1.49	4.74	4.82	10.24	1.18	0	2.9	0	0	0.44
Sme2.5_15215.1_g00003.1	54.31	78.89	43.84	196.24	106.88	98.59	27.64	42.59	15.23	49.56	55.41	46.77
Sme2.5_15277.1_g00002.1	2.23	1.69	1.14	14.34	9.25	16.47	10.93	14.09	13.2	34.03	17.89	21.09
Sme2.5_15548.1_g00003.1	45.66	88.9	69.79	232.48	78.25	48.9	276.17	287.35	262.51	31.78	44.38	31.97
Sme2.5_15637.1_g00001.1	4.86	10.43	21.15	116.14	4.41	23.49	61.34	28.46	19.37	9.56	16.32	32.9
Sme2.5_15641.1_g00001.1	67.37	65.42	66.62	22.58	46.92	24.07	62.84	67.87	48.46	102.59	111.71	75.77
Sme2.5_15698.1_g00002.1	223.78	298.26	160.9	419.84	578.49	435.7	595.81	831.68	482.22	685.87	820.01	606.51
Sme2.5_16000.1_g00002.1	0.62	0	0.21	19.79	6.55	6.96	1.6	1.12	1.91	0.76	1.08	1.58
Sme2.5_16123.1_g00002.1	8.17	1.9	6.44	0	0	0	2.59	0	0	0	0.65	0
Sme2.5_16123.1_g00003.1	6.02	2.03	6.16	0	0	0	1.55	0	0	0	0	0
Sme2.5_16172.1_g00002.1	20.64	31.83	38.54	99.17	168.19	110.27	12.76	28.08	21.74	7.58	17.08	5.79
Sme2.5_16233.1_g00002.1	44.16	38.5	46.4	31.57	41.56	38.38	143.06	109.43	105.3	51.23	84.73	63.01
Sme2.5_16337.1_g00001.1	30.23	30.95	34.27	30.5	24.77	29.65	93.3	88.53	101.26	118.3	115.71	101.66
Sme2.5_16354.1_g00002.1	0.35	0	0	13.93	2.39	1.55	0.24	0.38	0.12	0.24	0	0
Sme2.5_16364.1_g00001.1	15.68	5.37	16.77	0	0	0	0	0	0	0	0	0
Sme2.5_16389.1_g00001.1	0.37	2.73	0	58.13	36.36	4.73	0	0.66	0.41	0.32	0	0
Sme2.5_16424.1_g00002.1	3.09	4.29	2.32	3.51	4.98	6.45	59.04	51.79	65.23	16.85	24.82	21.47
Sme2.5_16525.1_g00001.1	23.06	49.31	68.95	3.5	14.84	6.16	1.57	10.52	6.45	6.72	6.17	11
Sme2.5_16651.1_g00002.1	0.22	3.56	0	28	4.18	8.08	0.7	0	0.69	0.47	0.7	0.45
Sme2.5_16789.1_g00001.1	108.99	104.29	99.4	57.12	80.45	76.88	22.81	24.67	28.97	54.06	48.09	51.28
Sme2.5_16795.1_g00001.1	122.64	8.26	8.34	16.78	21.04	0.83	91.73	69.16	107.68	0.86	0	1.25
Sme2.5_16832.1_g00001.1	67.06	50.14	45.5	350.29	129.02	582.03	461.66	383.35	381.34	117.37	145.44	76.58
Sme2.5_16832.1_g00002.1	1.5	0.49	0	26.78	2.46	16.35	69.21	42.62	55.46	3.74	22.14	8.94
Sme2.5_16858.1_g00001.1	3.73	4.19	5.01	3.84	3.22	7.6	27.57	21.31	26.16	19.76	25.3	17.75
Sme2.5_16977.1_g00002.1	16.99	15.27	14.87	0.25	0.25	0.99	24.55	15.02	26.63	61.56	69.32	63.25
Sme2.5_17143.1_g00001.1	1.08	0.68	0.41	20.64	5.09	4.25	0.56	1.75	1.52	0.56	0.28	0.82
Sme2.5_17149.1_g00002.1	3.99	0	2.33	249.42	46.06	64.35	9.98	4.34	9.96	2.39	4.71	0.58
Sme2.5_17229.1_g00001.1	471.18	152.14	375.57	395.98	248.86	248.98	708.59	453.34	509.56	95.43	161.38	126.17
Sme2.5_17373.1_g00001.1	92.61	103.68	84.85	324.22	198.52	148.85	46.93	39.32	42.2	66.21	55.77	58.63
Sme2.5_17559.1_g00001.1	87.83	9.95	20.78	159.46	46.15	31.4	3.18	3.2	2.2	4.63	2.79	3.27
Sme2.5_17857.1_g00001.1	22.1	26.72	19.44	21.75	33.5	30.87	95.11	86.23	102.42	80.55	108.64	89.72
Sme2.5_17908.1_g00001.1	1031.95	1639.77	537.55	954.23	1814.36	828.13	4542.94	6809.06	2990.62	5838.19	4197.36	3064.37
Sme2.5_18092.1_g00001.1	34.03	6.66	8.16	141.15	69.52	38.44	89.78	87.79	78.23	17.59	11.03	14.92
Sme2.5_18223.1_g00001.1	156.57	135.93	153.83	40.93	95.75	76.27	31.23	38.21	72.2	38.55	28.19	51.7
Sme2.5_18447.1_g00001.1	5.91	6.98	8.73	10.79	10.74	11.64	37.34	26.83	23.81	6.09	12.07	11.63
Sme2.5_18566.1_g00001.1	0.35	0.78	1.41	41.61	12.6	21.13	0.96	0	0.34	0.77	0.75	0
Sme2.5_18566.1_g00002.1	3.77	18.24	3.44	131.46	51.11	49.8	0	3.09	5.55	13.32	5.11	4.65
Sme2.5_19273.1_g00001.1	0.75	0	2.3	0	1.55	1.52	29.88	16.61	12.2	9.92	10.83	0.77
Sme2.5_19358.1_g00001.1	60.05	34.59	39.17	114.58	56.92	53.15	18.46	45.94	45.79	22.11	20.91	23.14
Sme2.5_19379.1_g00002.1	199.47	67.24	174.08	7.42	11.33	10.1	149.43	103.51	112.61	280.74	490.99	367.87
Sme2.5_19578.1_g00002.1	24.47	5.56	7.39	48	8.89	8.03	2.66	4.19	3.3	3.88	2.01	1.96
Sme2.5_20042.1_g00001.1	32	7.59	5.25	135.73	67.09	25.4	91.23	90.1	79.77	17.27	11.45	9.24
Sme2.5_20144.1_g00003.1	5.03	3.06	3.12	1.72	6.9	6.16	31.48	55.37	28.56	5.98	14.61	9.91
Sme2.5_20171.1_g00001.1	527.37	114.6	168.88	379.54	147.22	107	145.66	107.82	111.73	79.11	62.44	61.42
Sme2.5_20235.1_g00001.1	0	0	0	12.01	2.9	1.43	0	0	0	0	0	0
Sme2.5_20582.1_g00001.1	12.49	8.18	11.15	33.19	25.11	18.8	21.21	19.77	13.35	1.75	3.24	2.91
Sme2.5_20703.1_g00001.1	36.66	26.35	44.6	5.82	17.83	21.37	2.06	5.07	15.39	2.45	5.53	5.09
Sme2.5_20706.1_g00001.1	18.12	16.56	11.22	14.35	9.76	19.05	103.88	104.81	119.41	112.06	84.43	65.33
Sme2.5_20842.1_g00002.1	0.55	0	0	55.36	12.75	11.56	0	0	0	0	0	0
Sme2.5_21330.1_g00001.1	1.02	0.39	0.78	67.25	5.09	11.97	1.45	0.83	0.79	1.74	1.59	1.3
Sme2.5_21349.1_g00001.1	0.83	1.05	0.43	7.85	1.71	0.85	14.15	10.53	8.01	3.2	4.09	5.01
Sme2.5_21483.1_g00001.1	15.02	21.82	12.52	70.71	67.2	42.75	30.51	23.82	18.86	43.64	36.09	30.7
Sme2.5_21543.1_g00001.1	44.94	39.48	53.55	39.94	46.07	42.58	303.79	279.62	219.95	138.57	199.52	134.93
Sme2.5_21622.1_g00001.1	287.27	248.49	235.75	1587.57	861.71	1097.92	264.17	269.92	216.6	256.63	173.58	263.38
Sme2.5_21630.1_g00001.1	0.36	1.29	1.49	6.72	3.48	7.41	5.07	12.57	9.51	20.55	10.59	11.29
Sme2.5_22041.1_g00001.1	806.18	1400.04	1469.36	5104.49	3805.68	5586.59	10656.9	13659.3	10117.2	5450.47	6171.58	4781.74
Sme2.5_22124.1_g00001.1	31.86	53.33	45.16	177.76	76.54	92.23	76.29	86.15	54.42	39.65	23.51	26
Sme2.5_22691.1_g00001.1	18.79	20.75	34.51	1.87	2.35	4.55	0.47	0	1.4	0.48	2.36	2.79
Sme2.5_22710.1_g00001.1	18.32	14.16	21.23	2.13	2.3	3.01	0.66	0.41	1.33	1.94	1.02	3.62
Sme2.5_22727.1_g00002.1	13.75	12.72	11.59	5.3	10.97	10.15	104.62	82.17	112.54	168.12	162.19	129.61
Sme2.5_22772.1_g00001.1	0.2	0	0	35.05	3.33	37.82	0.63	0.22	0	1.91	0.21	0
Sme2.5_22978.1_g00001.1	3.24	10.81	2.51	37.43	13.74	26.74	35.24	5.08	48.98	72.44	45.06	97.15
Sme2.5_23081.1_g00001.1	78.24	59.55	37.01	16.67	44.82	15.78	11.57	12.94	24.94	19	12.14	11.37
Sme2.5_23335.1_g00001.1	151.89	124.79	208.86	18.46	29.42	30.6	3.68	8.52	10.56	10.55	18.78	22.64
Sme2.5_23342.1_g00001.1	8.31	33.21	6.71	383.11	225.33	361.55	48.27	109.89	97.06	126.16	53.91	98.18
Sme2.5_23355.1_g00001.1	508.89	456.12	341.59	3387.99	1390.26	4621.08	1375.8	1361.83	2048.7	1612.78	762.22	1478.95
Sme2.5_23529.1_g00001.1	1.35	0.6	0.95	30.13	3.27	4.72	1.3	0.91	1.81	2.38	1.49	1.8
Sme2.5_23529.1_g00002.1	0	5.2	0	4.63	13.52	19	38.39	51.26	66.02	48.86	27.3	34.37
Sme2.5_23697.1_g00001.1	0	7.86	14.22	0	0	0.79	0	0	0	11.97	2.92	0
Sme2.5_24001.1_g00001.1	1.68	1.32	1.33	5.36	2.67	7.4	15.58	11.12	20.81	19.52	9.87	17.44
Sme2.5_24018.1_g00001.1	191.73	237.03	214.48	510.3	454.48	420.2	479.03	554.08	513.74	224.74	145.02	209.36
Sme2.5_24171.1_g00001.1	18.03	12.86	16.82	17.24	33.38	31.11	96.63	118.76	115.66	134.21	115.16	103.27
Sme2.5_24184.1_g00001.1	7.21	9.04	7.42	71.67	22.16	25.24	101.98	73.69	66.44	58.22	52.26	41.84
Sme2.5_24294.1_g00001.1	0	0	0	3.47	0	0	0	0.01	0	6.48	11.99	0
Sme2.5_24391.1_g00001.1	118.97	102.25	108.38	79.25	155.19	164.04	228.37	209.9	297.95	329.73	276.8	321.41
Sme2.5_24640.1_g00001.1	146.51	150.93	163.61	14.51	18.19	18.9	54.51	39.77	65.15	214.36	251.62	208.19
Sme2.5_24664.1_g00001.1	12.92	28.31	10.64	65.51	16.84	40.63	4.76	0.75	5.14	1.75	1.92	5.04
Sme2.5_24847.1_g00001.1	3.75	9.29	0	4.41	0.19	0	3.17	35.9	9.23	12.72	28.49	0
Sme2.5_24847.1_g00002.1	2.94	0	1.81	3.63	3.35	1.2	3.94	10.25	5.75	25.3	28.26	27.63
Sme2.5_24849.1_g00001.1	0	0	0	0	0	0	13.78	7.05	9.59	3.03	2.22	1.91
Sme2.5_24861.1_g00001.1	1.51	0.38	0.26	11.35	29.59	5.62	10.49	19.58	33.65	5.39	1.3	4.84
Sme2.5_24887.1_g00001.1	27.02	30.84	29.05	120.8	63.21	57.59	14.98	17.02	17.04	22.17	21.45	23.54
Sme2.5_24897.1_g00002.1	8.32	10.31	8.09	79.72	20.51	42.28	56.88	58.64	27.45	25.31	29.2	17.69
Sme2.5_24964.1_g00002.1	0	5.56	23.35	66.42	28.68	31.32	9.36	9.94	8.22	0	8.11	0
Sme2.5_24999.1_g00001.1	16.19	25.74	14.57	29.67	50.79	33.08	70.42	104.08	56.33	54.18	47.33	35
Sme2.5_25082.1_g00001.1	3735.48	3782.35	5475.88	694.39	185.84	455.63	836.34	591.47	441.97	114.04	263.62	214.43
Sme2.5_25262.1_g00001.1	0.09	0	0	2.64	0.47	0	8.3	6.88	2.01	0	0	0
Sme2.5_25273.1_g00001.1	1.59	3.11	2.01	0	0	0	1.76	6.7	6.72	0	4.77	0.16
Sme2.5_25306.1_g00001.1	0	0	0	23.51	5.27	17.21	0.81	0	0.2	0.76	0	0
Sme2.5_25319.1_g00001.1	24.12	16.82	34.12	5.62	5.23	8.13	2.06	0.54	1.02	2.09	2.25	7.61
Sme2.5_25333.1_g00001.1	9.75	0.35	5.3	233.35	13.26	22.68	0	0	0	0	0	0
Sme2.5_25982.1_g00001.1	9.72	5.62	7.63	26.9	30.87	38.21	82.59	78.95	71.21	39.94	49.43	44.69
Sme2.5_26140.1_g00001.1	4.6	0.46	4.08	299.53	47.03	72.15	8.94	9.57	11.35	1.81	1.4	0.92
Sme2.5_26270.1_g00001.1	68.79	52.62	85.26	15.06	9.29	13.27	9.23	10.75	4.06	6	2.97	7.66
Sme2.5_26715.1_g00001.1	148.55	283.17	423.72	972.8	59.12	219.62	1364.54	752.69	602.75	240.14	332.89	662.25
Sme2.5_26829.1_g00001.1	107.8	75.23	154.37	14.44	20.48	18.52	3.75	7.5	8.22	10.49	11.1	15.76
Sme2.5_26907.1_g00001.1	9.61	5.63	12.5	31.85	41.17	39.57	14.38	24.78	33.56	86.54	28.93	44.73
Sme2.5_26951.1_g00001.1	24.92	26.61	41.84	1.45	2.41	2.39	0.24	0.51	1.2	1.48	2.93	6.7
Sme2.5_27724.1_g00001.1	50.38	26.25	29.09	1562.72	715.66	2426.46	390.59	367.43	703.01	584.7	104.86	225.49
Sme2.5_27763.1_g00001.1	44.72	32.01	38.27	36.64	42.62	46.99	105.92	100.15	113.4	126.73	113.67	118.65
Sme2.5_27834.1_g00001.1	232.88	187.88	345.66	33.17	46.48	52.29	8.48	13.4	20.04	20.62	24.1	42.41
Sme2.5_27834.1_g00002.1	5.05	5.45	17.74	0.77	0.67	0	0	0	0	0	1.87	0.93
Sme2.5_27963.1_g00001.1	0	0	0	0	0	0	1.52	3.22	3.04	6.2	3.81	3.02
Sme2.5_28320.1_g00001.1	0	0	0	17.16	7.58	0	0	10.81	0	4.31	0	0
Sme2.5_28695.1_g00001.1	184.63	159.82	262.57	24.61	43.78	37.43	10.85	11.75	16.77	24.56	23.19	32.4
Sme2.5_28714.1_g00001.1	56.97	4.28	6.22	5.54	12.25	1.91	1.21	2.8	3.36	2.21	1.7	2.62
Sme2.5_28714.1_g00002.1	12.4	1.45	1.7	1.72	5.62	0	0.49	0.26	1.71	0.25	0	0
Sme2.5_28831.1_g00001.1	0.41	0	0	5.45	13.04	4.57	0.21	11.53	0.84	14.12	0	0
Sme2.5_28860.1_g00001.1	102.83	8.68	5.01	6.71	12.17	4.57	2.07	8.03	6.71	3.42	4.65	2.39
Sme2.5_29058.1_g00001.1	1.52	1.24	0.78	31.41	12.12	16.72	8.01	9.23	7.16	2.55	2.21	2.47
Sme2.5_29077.1_g00001.1	5.78	7.76	6.23	57.45	19.83	75.25	46.38	51.69	69.77	101.93	69.82	92.07
Sme2.5_29505.1_g00002.1	61.77	57.38	62.44	72.13	70.83	66.17	202.52	222	248.19	220.35	206.62	215.8
Sme2.5_29571.1_g00001.1	30.62	29.99	14.5	71.69	26.49	24.37	158.48	237.11	72.52	81.02	85.8	39.12
Sme2.5_29576.1_g00001.1	0.72	0.73	0.88	7.28	4.28	4.27	16.56	10.34	11.84	5.15	6.46	5.14
Sme2.5_29617.1_g00001.1	30.36	54.33	25.11	438.73	334.53	485.39	292.47	277.66	197.45	298.07	164.74	236.76
Sme2.5_29631.1_g00001.1	34.42	44.04	32.61	312.13	66.73	373.47	47.88	45.5	100.32	44.83	17.68	13.52
Sme2.5_29633.1_g00001.1	1.16	2.24	0.95	25.56	5.72	13.13	2.64	1.89	3.93	2.68	0.72	3.31
Sme2.5_29671.1_g00001.1	6.61	7.81	0	11.04	15.34	0	8.99	19.96	0	0	0	0
Sme2.5_29705.1_g00001.1	1.7	1.72	1.24	39.62	3.48	6.66	1	1.05	1.49	1.52	2.27	1.73
Sme2.5_29724.1_g00001.1	508.14	585.16	599.24	629.72	873.65	1385.14	210.59	254.52	509.86	525.03	237.74	464.75
Sme2.5_29755.1_g00001.1	3.33	7.72	6.32	103.39	63.01	77.83	41.81	49.35	43.61	45.39	20.67	33.66
Sme2.5_29758.1_g00001.1	142.07	88.09	76.06	119.13	103.36	92.8	312.17	319.75	213.55	223.95	290.37	258.29
Sme2.5_29797.1_g00001.1	0	0	0	0.79	0	0	10.24	5.01	1.58	0	2.37	0.78
Sme2.5_29908.1_g00001.1	0.66	0	0	32.34	0	5.03	0	0	0.34	0.69	0	1.01
Sme2.5_29912.1_g00001.1	0.38	0.39	0.39	16.9	21.66	1.17	0.39	0	1.18	0.8	1.19	0
Sme2.5_29931.1_g00001.1	85.57	111.44	68.38	308.32	173.05	130.51	42.75	69.45	47.74	71.12	61.37	69.42
Sme2.5_29944.1_g00001.1	1.24	0	0	24.7	4.7	3.37	0	0	0	0.87	0	0
Sme2.5_29947.1_g00001.1	1.15	2.13	2.34	27.31	22.26	8.56	0.79	2.29	0.98	0.8	0.4	0.19
Sme2.5_29970.1_g00001.1	90.88	94.14	98.77	145.83	158.07	173.76	48.11	60.81	49.72	67.84	44.74	69.24
Sme2.5_29996.1_g00001.1	1.36	3.1	1.73	4.89	5.24	3.11	31.52	22.87	12.89	17.44	22.53	14.53
Sme2.5_30013.1_g00001.1	0.53	0	0	8.73	11	12.43	10.94	9.83	8.73	16.71	8.24	5.96
Sme2.5_30033.1_g00001.1	316.8	28.21	87.31	0.78	0.78	0.76	9.85	159.58	49.73	2.84	0.78	230.19
Sme2.5_30171.1_g00001.1	0.9	2.29	0.46	28.8	16.8	27.6	2.33	1.47	9.29	18.96	5.62	6.46
Sme2.5_30177.1_g00001.1	24.23	35.84	26.13	123.58	74	105.06	138.65	162.57	150.1	87.91	70.09	79.17
Sme2.5_30200.1_g00001.1	33.32	20	33.37	11.57	9.82	9.44	14.31	13.04	12.57	11.6	5.03	4.16
Sme2.5_30343.1_g00001.1	13.56	15.94	8.42	18.47	30.96	43.51	102.01	99.8	107.44	147.11	104.18	107.08
Sme2.5_30354.1_g00001.1	40.09	41.64	36.25	368.16	70.29	105.36	22.71	24.99	21.24	29.97	23.17	28.79
Sme2.5_30413.1_g00001.1	242.94	169.26	181.68	218.88	366.4	376.39	603.35	754.95	817.61	1112.18	851.7	927.02
Sme2.5_30443.1_g00001.1	13.51	12.46	7.71	8.73	6.79	8.45	13.34	10.7	15.06	44.42	42.93	38.76
Sme2.5_30477.1_g00001.1	179.5	180.41	196.86	59.33	71.48	78.73	71.29	76.78	93.52	51.28	47.97	81.45
Sme2.5_30554.1_g00001.1	0	0	0	105.27	11.17	18.23	0	0	0	0	0	0
Sme2.5_30564.1_g00001.1	54.68	72.24	49.83	152.54	169.59	192	76.76	89.67	110.02	7.57	11.18	18.42
Sme2.5_30568.1_g00001.1	12.78	18.83	43.49	1.5	0.44	0.5	0.5	0.53	4.5	2.04	0	0
Sme2.5_30663.1_g00001.1	1.19	0	0	0	0	0	6.25	7.76	0.63	6.35	4.02	7.46
Sme2.5_30700.1_g00001.1	6226.15	6914.9	6929.88	2526.47	1633.82	2379.08	2662.96	3156.33	2975.24	1958.04	3602.47	3163.04
Sme2.5_30715.1_g00001.1	2.05	8.9	7.59	0	0	0	22.89	17.3	11.11	14.02	51.21	13.74
Sme2.5_30867.1_g00001.1	3.04	2.81	0.77	17.99	13.32	30.42	1.9	4.22	5.41	19.77	6.12	9.18
Sme2.5_31103.1_g00001.1	2.14	6.92	6.99	8.37	7.05	11.28	25.99	24.15	32.47	29.12	34.51	20.04
Sme2.5_31168.1_g00001.1	5.94	4.37	5.25	13.54	34.46	24.16	499.18	592.51	490.76	393.18	417.1	290.75
Sme2.5_31177.1_g00001.1	354.22	536.13	389	916.95	1044.74	1425.57	1056.08	871.66	1439.84	1875.61	1005.99	1440.1
Sme2.5_31184.1_g00001.1	2.78	0.47	1.9	51.92	29.69	42.45	40.61	47.89	20.95	17.01	20.63	16.08
Sme2.5_31185.1_g00001.1	3.7	11.13	6.33	3.79	0	2.51	16.44	20.24	12.73	37.61	64.58	40.44
Sme2.5_31231.1_g00001.1	1098.09	1375.38	968.75	421.94	623.61	510.85	963.16	1557.81	1044.79	2003.52	2110.05	1347.78
Sme2.5_31375.1_g00001.1	7.41	6.23	7.57	2.1	2.88	1.56	0.26	0	0	0.27	1.33	0.78
Sme2.5_31511.1_g00001.1	58.8	65.89	57.75	13.77	13.69	18.81	40.66	57.31	40.46	93.02	108.76	103.17
Sme2.5_31906.1_g00001.1	9.83	9.31	8.81	18.94	15.94	15.63	1.27	0	2.53	3.22	6.98	11.93
Sme2.5_31951.1_g00001.1	7.87	1.44	2.31	384.79	56.18	77.96	17.53	7.23	20.52	3.93	0.49	0.49
Sme2.5_32476.1_g00001.1	165.41	192.36	163.12	485.29	294.09	259.76	91.47	93.58	71.76	94.75	119.99	98.78
Sme2.5_33421.1_g00001.1	0.68	0.69	3.13	64.26	4.91	9.37	0.7	0.74	0	0.71	0	0
Sme2.5_33443.1_g00001.1	123.52	77.2	171.34	14.2	13.3	23.53	5.45	9.16	10.24	9.71	15.79	16.08
Sme2.5_33651.1_g00001.1	0	0	0	16.62	0.4	26.65	1.19	0.42	1.58	0.4	0	0.79
Sme2.5_33731.1_g00001.1	5.7	5.74	13.36	0	0	0	0	0	0	0	1.68	1.67
Sme2.5_00275.1_g00014.1	25137.2	25562.6	25021.1	20195.5	20261	18297	21442.8	26525.3	19822.2	21902.3	21548.2	20509.5
Sme2.5_00037.1_g00024.1	11641.7	13166.2	10369.9	17659.1	14933.8	17409.3	14216	16289	12745	14492.2	12115.3	12515.3
Sme2.5_01519.1_g00005.1	12059.5	9514.85	12166.5	9562.61	9067.17	10455.6	7733.24	6506.01	7043.22	6100.59	4900.29	6448.93
Sme2.5_02128.1_g00006.1	4824.27	4706.82	5698.39	9288.05	4733.79	7229.09	6314.49	8223.65	4964.58	5349.47	6020.82	6019.21
Sme2.5_11613.1_g00003.1	23565.2	18073	18997.3	7392.8	8908.68	6367.19	20428.6	18735.5	12592	17751.5	18940.2	13462.1
Sme2.5_00983.1_g00014.1	7565.07	9694.38	7728.16	5659.27	6189.65	8180.5	1772.64	3621	7302.05	3849.16	2473.07	5939.25
Sme2.5_01022.1_g00013.1	8218.34	7101.86	6841.56	5431.63	6066.05	4789.33	13800.3	12673.9	8534.04	8773.97	13498.8	10424.7
Sme2.5_01983.1_g00001.1	8058.53	10593.6	10220.7	5123.3	8679.36	6945.94	4666.58	7216.58	8485.56	7389.33	7044.3	7121.09
Sme2.5_29773.1_g00001.1	12229.7	15006.1	14021.7	5099.75	6720.44	5020.65	6858.35	12604.7	7781.57	9274.52	10326.4	8780.44
Sme2.5_03745.1_g00003.1	8822.87	8889.38	8981.22	4083.75	6499.9	4938.75	3384.21	3945.02	3484.28	3876.83	3815.29	4115.09
Sme2.5_01462.1_g00018.1	4331.38	3518.81	4140.8	3462.53	3826.05	4185.13	2479.16	2627.2	2897.78	2622.84	2297.99	3000.34
Sme2.5_00504.1_g00006.1	3064.55	3526.47	2950.51	3389.94	3990.37	4083.2	1920.06	2649.39	2630.15	3073.67	3024.47	3400.63
Sme2.5_00161.1_g00003.1	1995.64	3550.32	2342.01	3262.03	3821.88	3200.7	2396.27	2985.6	2729.02	3743.89	2775.6	3350.22
Sme2.5_03498.1_g00001.1	1835.89	1730.41	1642.03	3022.8	2189.22	2126.47	3240.88	3096.82	2978.47	2166.99	2748.15	2160.52
Sme2.5_06238.1_g00003.1	3723.1	3008.33	3938.3	2538.23	2943.15	3058.1	2205.58	1753.2	1973.35	2168.19	1727.32	2363.81
Sme2.5_00039.1_g00019.1	1898.24	1898.67	1938.1	2424.56	2475.04	2969.46	1048.41	1256.27	1238.49	2643.4	1891.37	2682.11
Sme2.5_08608.1_g00002.1	3434.69	3095.56	3184.73	2363.28	2488.12	2861.34	2213.58	2160.25	2585.16	2265.8	2069.16	2424
Sme2.5_06238.1_g00001.1	3528.76	2600.87	3689.38	2352.2	2896.75	2964.43	2039.17	1913.51	1894.62	2389.9	2017.9	2508.32
Sme2.5_12659.1_g00001.1	1600.23	3614.58	1601.36	2179.26	2899.04	1812.46	4751.64	6131.62	3754.58	4979.07	4896.79	3614.04
Sme2.5_00276.1_g00008.1	2661.17	2657.25	2478.71	2143.67	2253.9	2159.12	2262.09	2645.78	2363.99	2678.31	2552.16	2325.64
Sme2.5_01136.1_g00003.1	1476.51	1623.89	1595.95	2048.09	1720.22	2203.26	1215.74	1154.03	1293.84	1021.12	707.96	1072.4
Sme2.5_12482.1_g00001.1	1404.16	1376.98	1495.76	2006.36	1862.05	2223.72	1665.21	1900.93	1832.82	2308.88	2090.98	2386.5
Sme2.5_02278.1_g00002.1	840.12	1086.51	836.7	2000.24	1429.7	1792.65	693.94	862.45	856.82	1326.97	935.39	1251.34
Sme2.5_06157.1_g00003.1	3093.76	2947.34	2954.74	1961.08	1811.43	1927.62	2335	1995.01	1974.44	2154.28	2002.67	2161.72
Sme2.5_02416.1_g00003.1	1892.7	1729	1884.68	1940.05	1380.87	1624.23	2074.83	1648.89	1626.08	1550.87	1491.29	1567.15
Sme2.5_01369.1_g00005.1	2012.24	3065.87	2083.27	1935.71	3079.52	1226.97	3476.5	4435.39	3104.72	2428.96	2181.81	1939.5
Sme2.5_00945.1_g00008.1	5819.38	6416.53	5695.68	1927.53	4264.91	1858.78	5433.07	5419.15	4534.02	4434.4	4380.65	3515.02
Sme2.5_19265.1_g00001.1	1646.94	2272.9	2108.44	1911.22	1876.28	1681.86	1688.4	2343.17	1553.32	3578.73	4927.88	4376.28
Sme2.5_20337.1_g00001.1	1633.54	1948.33	1843.29	1736.52	1646.76	1695.9	1330.1	2187.8	1726.38	2418.01	2129.37	1620.12
Sme2.5_04303.1_g00005.1	2474.76	2766.92	2770.89	1736.11	2857	2058.94	829.1	1102.58	1532.6	1477.52	1468.27	1869.85
Sme2.5_08116.1_g00002.1	2267.34	2187.97	2300.33	1730.77	1612.78	1715.86	1609.52	1713.07	1711.25	1813.31	1822.5	1688.58
Sme2.5_02452.1_g00005.1	908.77	883.54	777.51	1730.25	1478.65	1123.53	562.87	631.04	492.72	883.6	832.66	810.7
Sme2.5_00563.1_g00006.1	1883.89	2082.37	1566.03	1648.66	1458.26	1658.6	2339.71	2972.17	2622.22	2872.53	2399.77	2387
Sme2.5_30726.1_g00001.1	2627.77	2237.83	2644.17	1638.73	1818.27	1701.39	1305.2	1362.09	1184.12	1290.75	1189.48	1329.47
Sme2.5_00720.1_g00013.1	542.93	857.46	559.42	1638.03	1062.03	1336.16	1213.07	1571.33	1046.02	1095.03	1098.84	1015.76
Sme2.5_04412.1_g00001.1	2248.95	2064.94	2112.97	1611.94	1721.34	1989.17	1607.18	1470.12	1882.69	1639.17	1512.89	1844.84
Sme2.5_00836.1_g00001.1	2018.71	2620.07	2026.47	1604.34	2437.4	1373.77	2493.42	3203.12	1972.69	3238.56	4086.89	2877.6
Sme2.5_01370.1_g00005.1	1351.64	1113.63	1326.87	1600.31	2378.86	2210.7	1589.43	2011.22	2389.02	830.85	945.17	1170.3
Sme2.5_04803.1_g00002.1	3633.8	4149.34	3261.64	1595.41	2546.43	1424.68	4182.87	3920.37	3061.85	4573.96	4734.96	3166.7
Sme2.5_08471.1_g00002.1	1913.43	2063.49	2135.72	1571.28	1690.4	1682.83	1552.48	1629.48	1515.3	1549.88	1416.68	1500.76
Sme2.5_00625.1_g00004.1	1802.69	1901.58	1651.89	1533.17	2158.35	1935.26	1464.22	1554.59	1685.79	1781.28	1737.53	2128.56
Sme2.5_00791.1_g00003.1	2597	2053.13	2662.63	1532.87	1976.31	2133	1333.38	1144.03	1321.08	1612.13	1526.07	1977.34
[truncated: 30,631 more rows]
