# Supplementary material for: Transcriptome profiling of genes related to light-induced anthocyanin biosynthesis in eggplant (Solanum melongena L.) before purple color becomes evident
Source: BMC Genomics. 2018 Mar 20;19:201. doi: 10.1186/s12864-018-4587-z (PMC5859761; doi:10.1186/s12864-018-4587-z)
Supplement: Supplementary file 4 — Table S4. Correlation value between each two samples. (XLS 25 kb) [file 12864_2018_4587_MOESM4_ESM.xls]

## Sheet: All.correlation.stat
Additional file 4: Table S4 Correlation value between each two samples
Sample	0h-1	0h-2	0h-3	0.5h-1	0.5h-2	0.5h-3	4h-1	4h-2	4h-3	8h-1	8h-2	8h-3
0h-1	1	0.956869	0.974355	0.765108	0.914211	0.746737	0.843893	0.878136	0.836685	0.912557	0.924076	0.912553
0h-2	0.956869	1	0.988511	0.713669	0.916601	0.694331	0.817399	0.878866	0.805009	0.931358	0.938696	0.908033
0h-3	0.974355	0.988511	1	0.749243	0.92119	0.733088	0.833376	0.882246	0.829363	0.923246	0.933843	0.916278
0.5h-1	0.765108	0.713669	0.749243	1	0.895991	0.977383	0.861237	0.852844	0.906099	0.825786	0.806187	0.876289
0.5h-2	0.914211	0.916601	0.92119	0.895991	1	0.888992	0.889762	0.928456	0.91234	0.946397	0.932602	0.946478
0.5h-3	0.746737	0.694331	0.733088	0.977383	0.888992	1	0.823167	0.817994	0.8964	0.796707	0.772302	0.856909
4h-1	0.843893	0.817399	0.833376	0.861237	0.889762	0.823167	1	0.981755	0.966733	0.931629	0.93771	0.941288
4h-2	0.878136	0.878866	0.882246	0.852844	0.928456	0.817994	0.981755	1	0.963383	0.964316	0.964663	0.958417
4h-3	0.836685	0.805009	0.829363	0.906099	0.91234	0.8964	0.966733	0.963383	1	0.916194	0.913677	0.950168
8h-1	0.912557	0.931358	0.923246	0.825786	0.946397	0.796707	0.931629	0.964316	0.916194	1	0.988572	0.977926
8h-2	0.924076	0.938696	0.933843	0.806187	0.932602	0.772302	0.93771	0.964663	0.913677	0.988572	1	0.982424
8h-3	0.912553	0.908033	0.916278	0.876289	0.946478	0.856909	0.941288	0.958417	0.950168	0.977926	0.982424	1
