# Supplementary material for: Transcriptome profiling of genes related to light-induced anthocyanin biosynthesis in eggplant (Solanum melongena L.) before purple color becomes evident
Source: BMC Genomics. 2018 Mar 20;19:201. doi: 10.1186/s12864-018-4587-z (PMC5859761; doi:10.1186/s12864-018-4587-z)
Supplement: Supplementary file 5 — Table S5. All the identified DEGs in this study. Gene_id: gene ID number; TAIR10: gene ID in Arabidosis corresponding to the degs in eggplant; E-value: The lowest E-value of Blast-nr for each genes; FPKM: FPKM value of this gene; Means-0 h:mean expression (FPKM) of 0 h group; log2Ratio(s2/s1): Log2(folds of mean expression in two groups); Probability:Probability of difference; Blast nr: NR annotation. (XLS 1400 kb) [file 12864_2018_4587_MOESM5_ESM.xls]

## Sheet: sheet1
Additional file 5: Table S5 All the identified DEGs in this study. Gene_id: gene ID number;TAIR10: gene ID in Arabidosis corresponding to the degs in eggplant; E-value: The lowest E-value of Blast-nr for each genes; FPKM: FPKM value of this gene; Means-0h：mean expression (FPKM) of 0h group; log2Ratio(s2/s1): Log2(folds of mean expression in two groups); Probability：Probability of difference; Blas…
gene_id	TAIR10	E-value	0h-1_FPKM	0h-2_FPKM	0h-3_FPKM	Means-0h	0.5h-1_FPKM	0.5h-2_FPKM	0.5h-3_FPKM	Means-0.5h	4h-1_FPKM	4h-2_FPKM	4h-3_FPKM	Means-4h	8h-1_FPKM	8h-2_FPKM	8h-3_FPKM	Means-8h	log2Ratio(0.5h/0h)	Probability	log2Ratio(4h/0h)	Probability	log2Ratio(8h/0h)	Probability	log2Ratio(8h/0.5h)	Probability	log2Ratio(4h/0.5h)	Probability	log2Ratio(8h/4h)	Probability	Blast nr
Sme2.5_00001.1_g00021.1	AT4G12800.1 | Symbols: PSAL | photosystem I subunit l | chr4:7521469-7522493 FORWARD LENGTH=219	1e-84	49.35	41.19	36.14	42.2267	107.96	188.8	194.47	163.743	368.3	450.61	468.88	429.263	631.35	487.2	466.97	528.507	1.95521	0.818737	3.34564	0.873293	3.6457	0.88162	1.69049	0.816147	1.39043	0.787729	0.300059	0.502551	gi|565402715|ref|XP_006366818.1|/4.5399e-103/PREDICTED: photosystem I reaction center subunit XI, chloroplastic-like [Solanum tuberosum]
Sme2.5_00001.1_g00022.1	AT4G12800.1 | Symbols: PSAL | photosystem I subunit l | chr4:7521469-7522493 FORWARD LENGTH=219	2e-84	32.64	28.01	24.16	28.27	56.54	78.44	102.19	79.0567	185.13	220.74	256.3	220.723	385.84	293.16	271.25	316.75	1.48362	0.781277	2.9649	0.858072	3.486	0.876714	2.00239	0.828843	1.48128	0.790423	0.521105	0.630912	gi|565402715|ref|XP_006366818.1|/2.13029e-98/PREDICTED: photosystem I reaction center subunit XI, chloroplastic-like [Solanum tuberosum]
Sme2.5_00001.1_g00025.1	AT3G25500.1 | Symbols: AFH1, FH1, AHF1, ATFH1 | formin homology 1 | chr3:9251320-9254826 REVERSE LENGTH=1051	0	19.94	30.72	23.04	24.5667	32.87	38.74	41.08	37.5633	94.06	69.67	75.35	79.6933	65.79	74.11	60.49	66.7967	0.612623	0.614588	1.69776	0.809012	1.44307	0.78997	0.830451	0.688753	1.08513	0.74171	-0.254683	0.440314	gi|565402705|ref|XP_006366813.1|/0/PREDICTED: formin-like protein 1-like [Solanum tuberosum]
Sme2.5_00001.1_g00036.1	AT3G54210.1 | Symbols: | Ribosomal protein L17 family protein | chr3:20067672-20068385 REVERSE LENGTH=211	1e-75	55.26	58.19	42.48	51.9767	49.93	50.53	71.39	57.2833	139.39	151.33	169.73	153.483	147.01	133.55	132.03	137.53	0.140251	0.330741	1.56215	0.804402	1.40381	0.79678	1.26356	0.773498	1.42189	0.783808	-0.158336	0.359543	gi|565402673|ref|XP_006366797.1|/1.96781e-96/PREDICTED: 50S ribosomal protein L17, chloroplastic-like [Solanum tuberosum]
Sme2.5_00001.1_g00045.1	AT4G27950.1 | Symbols: CRF4 | cytokinin response factor 4 | chr4:13909732-13910739 REVERSE LENGTH=335	4e-36	147.2	84.87	128.54	120.203	95.65	47.58	46.5	63.2433	46.4	32.79	40.88	40.0233	29.38	25.85	30.26	28.4967	-0.926492	0.715287	-1.58656	0.806882	-2.07661	0.832999	-1.15012	0.749618	-0.660072	0.636572	-0.490048	0.57068	gi|565368516|ref|XP_006350890.1|/1.71392e-91/PREDICTED: pathogenesis-related genes transcriptional activator PTI6-like [Solanum tuberosum]
Sme2.5_00001.1_g00047.1	AT2G30490.1 | Symbols: ATC4H, C4H, CYP73A5, REF3 | cinnamate-4-hydroxylase | chr2:12993861-12995683 REVERSE LENGTH=505	0	40.66	38.44	41.63	40.2433	247.43	163.72	211.53	207.56	1247.96	1250.17	869.47	1122.53	118.37	204.79	123.79	148.983	2.36671	0.839655	4.80186	0.924505	1.88833	0.824958	-0.478377	0.599667	2.43516	0.846563	-2.91354	0.861992	gi|85036396|gb|ABC69046.1|/0/cinnamic acid 4-hydroxylase [Solanum tuberosum]
Sme2.5_00001.1_g00048.1	AT2G30490.1 | Symbols: ATC4H, C4H, CYP73A5, REF3 | cinnamate-4-hydroxylase | chr2:12993861-12995683 REVERSE LENGTH=505	0	48.05	39.94	34.57	40.8533	256.94	110.55	216.67	194.72	323.28	264.09	203.74	263.703	63.2	124.09	55.35	80.88	2.25288	0.832131	2.69039	0.853006	0.985329	0.741911	-1.26755	0.777274	0.437515	0.569353	-1.70506	0.821231	gi|85036396|gb|ABC69046.1|/0/cinnamic acid 4-hydroxylase [Solanum tuberosum]
Sme2.5_00003.1_g00016.1	AT1G75590.1 | Symbols: | SAUR-like auxin-responsive protein family | chr1:28383250-28383714 REVERSE LENGTH=154	2e-44	8.97	9.95	8.74	9.22	25.91	48.49	78.7	51.0333	35.24	30.19	46.07	37.1667	13.89	11.5	17.43	14.2733	2.4686	0.824309	2.01117	0.808741	0.630484	0.572065	-1.83812	0.798446	-0.457431	0.54678	-1.38069	0.764329	gi|565350135|ref|XP_006342029.1|/2.33727e-76/PREDICTED: auxin-induced protein 10A5-like [Solanum tuberosum]
Sme2.5_00003.1_g00041.1	AT2G21430.1 | Symbols: | Papain family cysteine protease | chr2:9171964-9173301 REVERSE LENGTH=361	1e-109	1321.41	1483.03	1411.42	1405.29	440.2	447.71	447.64	445.183	2225.86	2147.43	2017.25	2130.18	2433.92	3004.85	2347.81	2595.53	-1.65839	0.813834	0.600111	0.668718	0.885163	0.739172	2.54356	0.848698	2.2585	0.839534	0.285052	0.496818	gi|4757570|gb|AAD29084.1|AF082181_1/3.09511e-141/cysteine proteinase precursor [Solanum melongena]
Sme2.5_00003.1_g00060.1	AT3G60900.1 | Symbols: FLA10 | FASCICLIN-like arabinogalactan-protein 10 | chr3:22499573-22500841 REVERSE LENGTH=422	1e-137	303.23	325.78	236.98	288.663	680.85	625.19	949.24	751.76	191.49	225.66	329.43	248.86	303.99	221.85	465.42	330.42	1.38088	0.789402	-0.214054	0.42703	0.194913	0.422227	-1.18597	0.775425	-1.59494	0.807563	0.408967	0.575538	gi|565344709|ref|XP_006339448.1|/2.2943e-155/PREDICTED: fasciclin-like arabinogalactan protein 10-like [Solanum tuberosum]
Sme2.5_00004.1_g00016.1	AT3G09870.1 | Symbols: | SAUR-like auxin-responsive protein family | chr3:3027555-3027896 REVERSE LENGTH=113	5e-15	6.71	5.92	8.6	7.07667	0	0.88	0	0.3	0	0	0	0.01	7.93	8.65	5.15	7.24333	-4.56004	0.794488	-9.46693	0.885898	0.0335838	0.179235	4.59362	0.78889	-4.90689	0.334694	9.50051	0.878116	gi|723728198|ref|XP_010325969.1|/6.87678e-36/PREDICTED: auxin-induced protein 6B-like [Solanum lycopersicum]
Sme2.5_00004.1_g00028.1	AT2G36880.2 | Symbols: MAT3 | methionine adenosyltransferase 3 | chr2:15479721-15480893 REVERSE LENGTH=390	0	410.15	485.55	273.95	389.883	1243.76	872.54	973.36	1029.89	248.91	263.47	389.77	300.717	576.79	278.47	605.93	487.063	1.40137	0.791305	-0.374638	0.55682	0.321067	0.539755	-1.0803	0.764888	-1.77601	0.818882	0.695705	0.694405	gi|698527568|ref|XP_009760627.1|/0/PREDICTED: S-adenosylmethionine synthase 1 [Nicotiana sylvestris]
Sme2.5_00007.1_g00027.1	AT5G48490.1 | Symbols: | Bifunctional inhibitor/lipid-transfer protein/seed storage 2S albumin superfamily protein | chr5:19647932-19648237 REVERSE LENGTH=101	1e-20	174.3	51.3	103.42	109.673	274.31	234.53	372.38	293.74	105.99	364.43	327.61	266.01	96.53	77.07	109.79	94.4633	1.42133	0.789866	1.27827	0.787925	-0.215386	0.442648	-1.63671	0.812205	-0.143059	0.328908	-1.49365	0.803249	gi|565352393|ref|XP_006343129.1|/6.06374e-48/PREDICTED: putative lipid-transfer protein DIR1-like [Solanum tuberosum]
Sme2.5_00009.1_g00006.1	AT1G64380.1 | Symbols: | Integrase-type DNA-binding superfamily protein | chr1:23890981-23891988 REVERSE LENGTH=335	2e-47	12.42	11.76	23.95	16.0433	93.89	90.36	25.84	70.03	11.39	17.68	11.89	13.6533	11.28	16.04	27.25	18.19	2.126	0.81871	-0.232721	0.357227	0.181172	0.336936	-1.94483	0.808966	-2.35872	0.826461	0.413892	0.470751	gi|565353919|ref|XP_006343866.1|/2.03072e-79/PREDICTED: ethylene-responsive transcription factor ERF061-like [Solanum tuberosum]
Sme2.5_00009.1_g00008.1	#	#	366.7	330.07	240.58	312.45	531.74	806.66	709.03	682.477	264.68	1708.76	595.52	856.32	706.13	518.09	547.4	590.54	1.12715	0.767222	1.45452	0.80265	0.918409	0.741321	-0.208745	0.418654	0.32737	0.504884	-0.536115	0.642196	gi|697182688|ref|XP_009600355.1|/7.04627e-15/PREDICTED: keratin-associated protein 21-1-like [Nicotiana tomentosiformis]
Sme2.5_00011.1_g00001.1	AT1G44350.1 | Symbols: ILL6 | IAA-leucine resistant (ILR)-like gene 6 | chr1:16834749-16838201 REVERSE LENGTH=464	1e-39	56.75	68.45	50.51	58.57	41.51	36.55	36.86	38.3067	118.52	186.87	87.9	131.097	77.01	121.3	70.96	89.7567	-0.612566	0.631628	1.1624	0.77249	0.615857	0.667045	1.22842	0.764872	1.77496	0.8088	-0.54654	0.632997	gi|565369302|ref|XP_006351275.1|/1.36865e-62/PREDICTED: IAA-amino acid hydrolase ILR1-like 6-like [Solanum tuberosum]
Sme2.5_00011.1_g00046.1	AT3G57530.1 | Symbols: CPK32, ATCPK32, CDPK32 | calcium-dependent protein kinase 32 | chr3:21296898-21299351 REVERSE LENGTH=538	0	26.25	18.96	20.9	22.0367	217.95	41.73	49.91	103.197	17.47	14.93	11.44	14.6133	14.31	18.16	19.62	17.3633	2.22742	0.826521	-0.592621	0.582787	-0.343862	0.472674	-2.57128	0.838178	-2.82004	0.84807	0.248759	0.363941	gi|565369199|ref|XP_006351224.1|/0/PREDICTED: calcium-dependent protein kinase 32-like [Solanum tuberosum]
Sme2.5_00013.1_g00007.1	AT3G13540.1 | Symbols: ATMYB5, MYB5 | myb domain protein 5 | chr3:4420239-4421443 FORWARD LENGTH=249	1e-51	0	0.37	0.19	0.19	0.19	0.56	0.56	0.436667	17.72	21.98	12.53	17.41	2.1	11.57	3.34	5.67	1.20053	0.253823	6.51777	0.933905	4.89928	0.794324	3.69874	0.722482	5.31724	0.88227	-1.6185	0.747335	gi|460398357|ref|XP_004244728.1|/6.1235e-112/PREDICTED: myb-related protein 315-like [Solanum lycopersicum]
Sme2.5_00013.1_g00010.1	AT2G28080.1 | Symbols: | UDP-Glycosyltransferase superfamily protein | chr2:11960774-11963227 REVERSE LENGTH=482	1e-162	26.26	37.83	23.34	29.1433	7.43	18.69	13.98	13.3667	10.7	16.45	18.25	15.1333	51.59	65.64	49.82	55.6833	-1.12453	0.720157	-0.945436	0.693958	0.93408	0.720472	2.05861	0.812748	0.17909	0.297094	1.87952	0.809124	gi|209954715|dbj|BAG80548.1|/0/UDP-glucose:glucosyltransferase [Lycium barbarum]
Sme2.5_00013.1_g00016.1	AT5G42050.1 | Symbols: | DCD (Development and Cell Death) domain protein | chr5:16815630-16816932 FORWARD LENGTH=349	9e-82	80.16	104.4	88.49	91.0167	406.34	135.63	112.28	218.083	51.46	57.63	48.45	52.5133	54.9	94.49	67.78	72.39	1.26068	0.775314	-0.793447	0.699689	-0.33034	0.529954	-1.59102	0.805544	-2.05412	0.828141	0.463107	0.580555	gi|460398177|ref|XP_004244639.1|/2.02906e-123/PREDICTED: B2 protein-like [Solanum lycopersicum]
Sme2.5_00013.1_g00022.1	AT1G64380.1 | Symbols: | Integrase-type DNA-binding superfamily protein | chr1:23890981-23891988 REVERSE LENGTH=335	3e-57	6.91	5.62	2.11	4.88	60.91	49.3	39.75	49.9867	130.01	132.08	83.18	115.09	57.19	59.61	66.93	61.2433	3.35659	0.852938	4.55974	0.909583	3.6496	0.87031	0.293009	0.4625	1.20315	0.760401	-0.910138	0.724512	gi|460398161|ref|XP_004244631.1|/2.43326e-106/PREDICTED: ethylene-responsive transcription factor ERF061-like [Solanum lycopersicum]
Sme2.5_00013.1_g00024.1	AT4G11070.1 | Symbols: WRKY41, AtWRKY41 | WRKY family transcription factor | chr4:6759303-6760763 FORWARD LENGTH=313	4e-23	4.2	1.93	3.57	3.23333	47.67	12.43	10.1	23.4	6.24	4.22	4.1	4.85333	6.8	9.3	6.84	7.64667	2.85541	0.814418	0.585954	0.40822	1.24181	0.6387	-1.61361	0.757187	-2.26946	0.784676	0.655855	0.474699	gi|565371429|ref|XP_006352307.1|/7.81018e-55/PREDICTED: probable WRKY transcription factor 53-like [Solanum tuberosum]
Sme2.5_00013.1_g00025.1	AT4G11070.1 | Symbols: WRKY41, AtWRKY41 | WRKY family transcription factor | chr4:6759303-6760763 FORWARD LENGTH=313	5e-52	6.44	0.98	4.76	4.06	276.72	19.26	40.49	112.157	0.33	0.35	0.33	0.336667	0.34	1	0.49	0.61	4.78789	0.916258	-3.59209	0.684485	-2.7346	0.657239	-7.52249	0.98468	-8.37998	0.987801	0.857488	0.231523	gi|565371320|ref|XP_006352253.1|/0/PREDICTED: probable WRKY transcription factor 53-like [Solanum tuberosum]
Sme2.5_00013.1_g00036.1	AT2G46150.1 | Symbols: | Late embryogenesis abundant (LEA) hydroxyproline-rich glycoprotein family | chr2:18961424-18962089 FORWARD LENGTH=221	4e-34	15.33	13.04	8.58	12.3167	65.8	30.16	17.36	37.7733	3.06	4.56	2.03	3.21667	4.66	4.62	3.27	4.18333	1.61676	0.780532	-1.93697	0.744979	-1.55789	0.724882	-3.17464	0.840575	-3.55373	0.847952	0.379087	0.304851	gi|565371341|ref|XP_006352263.1|/1.44612e-71/PREDICTED: uncharacterized protein LOC102590666 [Solanum tuberosum]
Sme2.5_00014.1_g00012.1	AT5G43700.1 | Symbols: ATAUX2-11, IAA4 | AUX/IAA transcriptional regulator family protein | chr5:17550465-17551206 FORWARD LENGTH=186	2e-50	32.64	36.48	16.47	28.53	124.17	67.79	60.83	84.2633	23.17	31.34	16.54	23.6833	33.78	21.08	37.61	30.8233	1.56243	0.788205	-0.268608	0.425373	0.111543	0.291551	-1.45088	0.781809	-1.83103	0.805199	0.380151	0.495227	gi|525313269|ref|NP_001266042.1|/1.15846e-67/IAA2 [Solanum lycopersicum]
Sme2.5_00014.1_g00027.1	AT1G06180.1 | Symbols: ATMYB13, ATMYBLFGN, MYB13 | myb domain protein 13 | chr1:1889510-1891089 FORWARD LENGTH=246	1e-59	24.66	18.71	29.87	24.4133	120.34	71.09	45.04	78.8233	17.6	17.26	17.72	17.5267	9.9	6.7	6.57	7.72333	1.69095	0.800495	-0.478118	0.541103	-1.66037	0.780881	-3.35133	0.861011	-2.16907	0.819997	-1.18226	0.701245	gi|565372317|ref|XP_006352742.1|/6.60395e-113/PREDICTED: myb-related protein Myb4-like [Solanum tuberosum]
Sme2.5_00015.1_g00002.1	AT4G34760.1 | Symbols: | SAUR-like auxin-responsive protein family | chr4:16582471-16582794 REVERSE LENGTH=107	3e-35	344.1	518.89	433.43	432.14	251.84	308.02	219.89	259.917	130.5	213.05	138.98	160.843	294.33	304.95	244.56	281.28	-0.73345	0.687705	-1.42584	0.800548	-0.619492	0.68183	0.113958	0.304747	-0.692393	0.668409	0.806351	0.716347	gi|460373344|ref|XP_004232480.1|/1.88497e-49/PREDICTED: auxin-induced protein 15A-like [Solanum lycopersicum]
Sme2.5_00015.1_g00007.1	AT2G17972.1 | Symbols: | unknown protein; FUNCTIONS IN: molecular_function unknown; INVOLVED IN: biological_process unknown; LOCATED IN: chloroplast thylakoid membrane, chloroplast; EXPRESSED IN: 22 plant structures; EXPRESSED DURING: 14 growth stages; Has 34 Blast hits to 34 proteins in 17 species: Archae - 0; Bacteria - 0; Metazoa - 0; Fungi - 0; Plants - 34; Viruses - 0; Other Eukaryotes - 0 (…	7e-31	2.66	4.62	3.88	3.72	3.51	3.91	5.8	4.40667	30.54	29.3	42.87	34.2367	49.76	46.43	44.9	47.03	0.244385	0.272561	3.20217	0.844316	3.66021	0.866228	3.41582	0.851239	2.95778	0.825268	0.458039	0.564266	gi|565347426|ref|XP_006340728.1|/5.16884e-60/PREDICTED: uncharacterized protein LOC102587215 [Solanum tuberosum]
Sme2.5_00015.1_g00020.1	AT3G51240.1 | Symbols: F3H, TT6, F3'H | flavanone 3-hydroxylase | chr3:19025409-19026658 FORWARD LENGTH=358	1e-180	1.27	0.32	0	0.533333	9.27	7.76	7.25	8.09333	941.31	863.05	547.1	783.82	150.81	439.11	173.24	254.387	3.92362	0.782573	10.5213	0.999031	8.89777	0.996709	4.97415	0.927895	6.59764	0.981483	-1.6235	0.819339	gi|164454783|dbj|BAF96938.1|/0/flavanone 3-hydroxylase [Nicotiana tabacum]
Sme2.5_00015.1_g00027.1	AT1G20020.1 | Symbols: ATLFNR2, FNR2 | ferredoxin-NADP(+)-oxidoreductase 2 | chr1:6942851-6944868 FORWARD LENGTH=369	1e-170	54.59	58.7	55.68	56.3233	46.23	54.49	62.9	54.54	240.11	214.18	244.63	232.973	298.46	263.06	279.76	280.427	-0.046418	0.227019	2.04836	0.834336	2.31582	0.844677	2.36224	0.841998	2.09478	0.830113	0.267459	0.474824	gi|565347451|ref|XP_006340740.1|/0/PREDICTED: ferredoxin--NADP reductase, leaf-type isozyme, chloroplastic-like [Solanum tuberosum]
Sme2.5_00015.1_g00042.1	AT4G35000.1 | Symbols: APX3 | ascorbate peroxidase 3 | chr4:16665007-16667541 REVERSE LENGTH=287	1e-121	0	0	0	0.01	12.17	8.99	1.94	7.7	0.99	1.66	0.98	1.21	0.2	0	0	0.0733333	9.58871	0.89009	6.91886	0.593854	2.87447	0.196342	-6.71425	0.865042	-2.66985	0.711336	-4.04439	0.474182	gi|565347491|ref|XP_006340759.1|/5.47637e-139/PREDICTED: L-ascorbate peroxidase 3, peroxisomal-like [Solanum tuberosum]
Sme2.5_00016.1_g00002.1	AT2G24270.4 | Symbols: ALDH11A3 | aldehyde dehydrogenase 11A3 | chr2:10327109-10329601 REVERSE LENGTH=503	0	27.01	39.9	36.15	34.3533	12.58	21.86	13.97	16.1367	64.72	64.15	59.63	62.8333	45.09	46.54	26.48	39.37	-1.09011	0.723991	0.87108	0.706733	0.196647	0.394745	1.28675	0.749241	1.96119	0.804908	-0.674433	0.660042	gi|565353497|ref|XP_006343668.1|/0/PREDICTED: NADP-dependent glyceraldehyde-3-phosphate dehydrogenase-like isoform X2 [Solanum tuberosum]
Sme2.5_00016.1_g00004.1	AT4G30960.1 | Symbols: CIPK6, SIP3, SNRK3.14, ATCIPK6 | SOS3-interacting protein 3 | chr4:15067400-15068725 FORWARD LENGTH=441	0	54.03	57.39	56.21	55.8767	150	95.26	145.67	130.31	19.2	29.14	40.73	29.69	26.59	17.5	30.08	24.7233	1.22163	0.767834	-0.912269	0.710785	-1.17637	0.766057	-2.398	0.837768	-2.1339	0.826164	-0.264104	0.40965	gi|565353487|ref|XP_006343663.1|/0/PREDICTED: CBL-interacting serine/threonine-protein kinase 6-like [Solanum tuberosum]
Sme2.5_00016.1_g00008.1	AT4G30950.1 | Symbols: FAD6, FADC, SFD4 | fatty acid desaturase 6 | chr4:15057278-15059673 REVERSE LENGTH=448	0	8.26	10.56	8.3	9.04	16.72	19.17	16.95	17.6133	51.95	43.14	53.05	49.38	27.39	27.2	26.71	27.1	0.962273	0.650896	2.44953	0.829682	1.5839	0.778531	0.621625	0.595946	1.48726	0.767246	-0.865634	0.697496	gi|544370313|gb|AGW21688.1|/0/omega-6 fatty acid desaturase [Solanum acaule]
Sme2.5_00016.1_g00010.1	AT5G57990.1 | Symbols: UBP23 | ubiquitin-specific protease 23 | chr5:23470218-23473997 REVERSE LENGTH=859	1e-163	421.83	417.7	442.86	427.463	234.3	236.11	277.96	249.457	138.53	122.89	162.75	141.39	151.82	118.78	157.89	142.83	-0.777011	0.699394	-1.59612	0.814912	-1.5815	0.815976	-0.80449	0.702019	-0.819109	0.699052	0.0146189	0.158377	gi|565353475|ref|XP_006343657.1|/0/PREDICTED: ubiquitin carboxyl-terminal hydrolase 23-like [Solanum tuberosum]
Sme2.5_00017.1_g00017.1	AT3G15370.1 | Symbols: ATEXPA12, EXP12, ATEXP12, ATHEXP ALPHA 1.24, EXPA12 | expansin 12 | chr3:5190649-5191982 FORWARD LENGTH=252	1e-90	0	0.24	0	0.0866667	15.97	3.86	2.4	7.41	0	0	0	0.01	0	0	0	0.01	6.41785	0.863728	-3.11548	0.20613	-3.11548	0.208382	-9.53333	0.876952	-9.53333	0.868548			gi|565363028|ref|XP_006348244.1|/9.40683e-141/PREDICTED: expansin-A12-like [Solanum tuberosum]
Sme2.5_00017.1_g00022.1	#	#	15.52	16.08	9.01	13.5367	17.76	12.34	7.9	12.6667	42.56	50.96	47.05	46.8567	45.48	69.11	38.82	51.1367	-0.0958356	0.245653	1.79138	0.802745	1.91749	0.812573	2.01332	0.808125	1.88722	0.794288	0.126104	0.30747	gi|460397346|ref|XP_004244228.1|/1.84536e-19/PREDICTED: PH domain-containing protein YHR131C-like [Solanum lycopersicum]
Sme2.5_00017.1_g00023.1	AT3G15352.1 | Symbols: ATCOX17, COX17 | cytochrome c oxidase 17 | chr3:5180266-5180490 FORWARD LENGTH=74	6e-20	11.23	9.71	9.05	9.99667	4.95	3.35	2.45	3.58333	100.74	96.33	52.92	83.33	54.79	60.41	44.35	53.1833	-1.48014	0.679795	3.05932	0.855344	2.41146	0.832643	3.8916	0.869948	4.53946	0.90286	-0.647862	0.660974	gi|565363036|ref|XP_006348248.1|/1.73704e-31/PREDICTED: cytochrome c oxidase copper chaperone 1-like [Solanum tuberosum]
Sme2.5_00017.1_g00026.1	AT3G15354.1 | Symbols: SPA3 | SPA1-related 3 | chr3:5169327-5172480 REVERSE LENGTH=837	0	7.91	7.35	9.02	8.09333	9.03	9.9	8.69	9.20667	78.78	58.26	55.74	64.26	19.45	29.64	18.99	22.6933	0.185945	0.290748	2.98912	0.847697	1.48746	0.759058	1.30152	0.723894	2.80317	0.836481	-1.50165	0.787993	gi|565363056|ref|XP_006348254.1|/0/PREDICTED: protein SPA1-RELATED 3-like isoform X1 [Solanum tuberosum]
Sme2.5_00018.1_g00015.1	#	#	0	0	0	0.01	10.82	2.09	18.96	10.6233	0	0.44	2.08	0.843333	0.42	0	0.41	0.28	10.053	0.91697	6.39803	0.525443	4.80735	0.339849	-5.24567	0.850757	-3.65499	0.782274	-1.59068	0.320135	gi|565379645|ref|XP_006356231.1|/3.93053e-13/PREDICTED: phosphopantothenoylcysteine decarboxylase subunit VHS3-like [Solanum tuberosum]
Sme2.5_00018.1_g00029.1	#	#	0	0.87	0.44	0.44	26.11	11.11	1.75	12.99	0.89	1.87	0.88	1.21333	0.45	1.78	0	0.746667	4.88375	0.85723	1.4634	0.371529	0.762961	0.25502	-4.12079	0.821955	-3.42035	0.789443	-0.70044	0.269011	gi|565379605|ref|XP_006356211.1|/8.77502e-15/PREDICTED: uncharacterized protein LOC102595919 isoform X2 [Solanum tuberosum]
Sme2.5_00020.1_g00016.1	AT5G24530.1 | Symbols: DMR6 | 2-oxoglutarate (2OG) and Fe(II)-dependent oxygenase superfamily protein | chr5:8378964-8383154 FORWARD LENGTH=341	3e-54	13.31	24.61	12.53	16.8167	71.89	48.85	90.31	70.35	101.26	123.21	100.66	108.377	134.74	98.22	94.36	109.107	2.06466	0.817209	2.68809	0.847731	2.69778	0.848798	0.633117	0.650865	0.623432	0.636947	0.00968508	0.157383	gi|607190|emb|CAA54557.1|/0/dioxygenase [Solanum melongena]
Sme2.5_00021.1_g00011.1	#	#	4.56	14.46	10	9.67333	22.07	18.26	23.84	21.39	129.36	129.07	150.02	136.15	108.61	100.16	97.13	101.967	1.14485	0.705959	3.81504	0.884574	3.39794	0.867704	2.25309	0.827874	2.67019	0.845645	-0.417099	0.572527	gi|460391130|ref|XP_004241176.1|/9.77943e-22/PREDICTED: uncharacterized protein LOC101259757 [Solanum lycopersicum]
Sme2.5_00021.1_g00019.1	AT1G07350.1 | Symbols: | RNA-binding (RRM/RBD/RNP motifs) family protein | chr1:2257732-2260101 REVERSE LENGTH=382	5e-45	66.96	72.29	92.29	77.18	219.23	303.07	178.02	233.44	80.49	90.85	81.12	84.1533	22.31	31.85	23.77	25.9767	1.59675	0.805565	0.124793	0.317019	-1.57101	0.801291	-3.16776	0.866293	-1.47196	0.790322	-1.6958	0.810254	gi|697140165|ref|XP_009624179.1|/2.31241e-43/PREDICTED: serine/arginine-rich splicing factor SR45a-like [Nicotiana tomentosiformis]
Sme2.5_00021.1_g00028.1	AT1G07400.1 | Symbols: | HSP20-like chaperones superfamily protein | chr1:2275148-2275621 FORWARD LENGTH=157	2e-61	1.64	2.5	2.1	2.08	39.3	428.66	77	181.653	0.85	4.02	6.33	3.73333	0.86	7.24	1.68	3.26	6.44846	0.973936	0.843881	0.437737	0.648288	0.38593	-5.80017	0.954914	-5.60458	0.948296	-0.195592	0.229739	gi|568815634|ref|NP_001275610.1|/1.09961e-68/17.6 kDa class I heat shock protein-like [Solanum tuberosum]
Sme2.5_00021.1_g00029.1	AT1G07400.1 | Symbols: | HSP20-like chaperones superfamily protein | chr1:2275148-2275621 FORWARD LENGTH=157	4e-63	138.55	197.34	169.79	168.56	1360.28	6426.86	2179.31	3322.15	364.61	1095.93	1145.32	868.62	114.26	190.81	118.23	141.1	4.30078	0.905916	2.36546	0.84754	-0.256544	0.485883	-4.55733	0.916301	-1.93532	0.826394	-2.62201	0.855725	gi|3341464|emb|CAA12387.1|/8.69253e-74/Hsp20.1 protein [Solanum peruvianum]
Sme2.5_00022.1_g00001.1	AT5G25260.1 | Symbols: | SPFH/Band 7/PHB domain-containing membrane-associated protein family | chr5:8752751-8754282 FORWARD LENGTH=463	0	137.42	183.73	294.5	205.217	894.34	84.52	272.56	417.14	1055.98	523.61	501.27	693.62	180.06	247.59	429.88	285.843	1.02338	0.752328	1.757	0.823911	0.478077	0.627084	-0.545307	0.631902	0.733614	0.683352	-1.27892	0.792442	gi|565348779|ref|XP_006341380.1|/0/PREDICTED: flotillin-like protein 1-like [Solanum tuberosum]
Sme2.5_00025.1_g00018.1	AT1G80160.1 | Symbols: | Lactoylglutathione lyase / glyoxalase I family protein | chr1:30151101-30151930 FORWARD LENGTH=167	6e-49	25.55	36.67	31.08	31.1	331.65	165.16	311.85	269.553	16.27	19.48	43.48	26.41	33.04	7.05	26.01	22.0333	3.11558	0.861212	-0.23583	0.405548	-0.497227	0.581638	-3.61281	0.879471	-3.35141	0.871242	-0.261397	0.401985	gi|565365260|ref|XP_006349333.1|/1.94261e-109/PREDICTED: uncharacterized protein LOC102593019 [Solanum tuberosum]
Sme2.5_00025.1_g00026.1	AT1G34340.1 | Symbols: | alpha/beta-Hydrolases superfamily protein | chr1:12530936-12534031 FORWARD LENGTH=530	1e-146	181.37	29.9	44.47	85.2467	163.46	49.04	38.94	83.8133	69.74	53.64	66.43	63.27	12.61	9.74	10.74	11.03	-0.0244637	0.190326	-0.430122	0.574385	-2.95021	0.852406	-2.92575	0.847613	-0.405658	0.534536	-2.52009	0.8346	gi|565365270|ref|XP_006349338.1|/0/PREDICTED: embryogenesis-associated protein EMB8-like [Solanum tuberosum]
Sme2.5_00026.1_g00023.1	AT3G48520.1 | Symbols: CYP94B3 | cytochrome P450, family 94, subfamily B, polypeptide 3 | chr3:17975104-17976624 REVERSE LENGTH=506	4e-84	0	0	0	0.01	7.52	3.85	0	3.79333	0	0	0.2	0.0733333	0	0	0		8.56732	0.801748	2.87447	0.194341			-8.56732	0.785524	-5.69285	0.731068	-2.87447	0.184092	gi|460381186|ref|XP_004236333.1|/1.68292e-129/PREDICTED: cytochrome P450 94B3-like [Solanum lycopersicum]
Sme2.5_00026.1_g00024.1	AT3G48520.1 | Symbols: CYP94B3 | cytochrome P450, family 94, subfamily B, polypeptide 3 | chr3:17975104-17976624 REVERSE LENGTH=506	1e-152	0	0	0	0.01	6.45	5.23	0	3.89667	0	0	0		0	0	0		8.6061	0.806199					-8.6061	0.790136	-8.6061	0.779087			gi|460381184|ref|XP_004236332.1|/0/PREDICTED: cytochrome P450 94B3-like [Solanum lycopersicum]
Sme2.5_00027.1_g00021.1	AT5G44635.1 | Symbols: MCM6 | minichromosome maintenance (MCM2/3/5) family protein | chr5:18006431-18010542 REVERSE LENGTH=831	0	1.83	2.24	1.03	1.7	7.78	6.49	9.24	7.83667	3.39	3	7.87	4.75333	30.83	18.37	21	23.4	2.20471	0.70881	1.4834	0.584387	3.7829	0.852874	1.5782	0.753444	-0.721301	0.485191	2.2995	0.798039	gi|460373595|ref|XP_004232601.1|/0/PREDICTED: DNA replication licensing factor MCM6 [Solanum lycopersicum]
Sme2.5_00027.1_g00029.1	AT5G44680.1 | Symbols: | DNA glycosylase superfamily protein | chr5:18024461-18025893 REVERSE LENGTH=353	1e-112	2.18	1.77	2.81	2.25333	4.03	2.37	5.32	3.90667	3	1.1	1.78	1.96	16.88	14.03	24.79	18.5667	0.793877	0.435852	-0.201207	0.217817	3.04258	0.820748	2.2487	0.775524	-0.995085	0.460865	3.24379	0.818777	gi|460373604|ref|XP_004232605.1|/0/PREDICTED: uncharacterized protein LOC101246304 [Solanum lycopersicum]
Sme2.5_00027.1_g00033.1	AT3G26300.1 | Symbols: CYP71B34 | cytochrome P450, family 71, subfamily B, polypeptide 34 | chr3:9639199-9640866 REVERSE LENGTH=500	1e-104	4.27	7.57	4.13	5.32333	5.07	6.37	7.47	6.30333	6.56	9.26	7.18	7.66667	39.7	39.54	26.94	35.3933	0.243785	0.296066	0.52627	0.44238	2.73308	0.832142	2.48929	0.81432	0.282484	0.311724	2.20681	0.811283	gi|565398504|ref|XP_006364814.1|/0/PREDICTED: premnaspirodiene oxygenase-like [Solanum tuberosum]
Sme2.5_00029.1_g00006.1	AT4G34050.1 | Symbols: CCoAOMT1 | S-adenosyl-L-methionine-dependent methyltransferases superfamily protein | chr4:16310844-16311973 FORWARD LENGTH=259	1e-127	6.67	2.26	8.33	5.75333	793.45	26.37	103.42	307.747	13.52	6.97	7.1	9.19667	2.85	3.08	5.03	3.65333	5.7412	0.956918	0.676713	0.52089	-0.655185	0.465574	-6.39639	0.974858	-5.06449	0.931812	-1.3319	0.650508	gi|565345594|ref|XP_006339880.1|/2.19003e-136/PREDICTED: caffeoyl-CoA O-methyltransferase-like [Solanum tuberosum]
Sme2.5_00029.1_g00022.1	AT4G24240.1 | Symbols: WRKY7, ATWRKY7 | WRKY DNA-binding protein 7 | chr4:12571930-12573446 FORWARD LENGTH=353	1e-78	62.7	43.19	30.51	45.4667	254.1	104.33	74.11	144.18	56.73	60.58	40.98	52.7633	62.29	57.3	55.89	58.4933	1.66499	0.806607	0.214726	0.401525	0.363463	0.537333	-1.30153	0.777551	-1.45026	0.784912	0.148736	0.333504	gi|565345552|ref|XP_006339860.1|/2.96369e-154/PREDICTED: probable WRKY transcription factor 15-like [Solanum tuberosum]
Sme2.5_00029.1_g00026.1	AT1G47056.1 | Symbols: VFB1 | VIER F-box proteine 1 | chr1:17276103-17277659 REVERSE LENGTH=518	1e-156	10.47	9.89	10.67	10.3433	81.83	24.6	17.65	41.36	6.88	6.07	6.39	6.44667	8.64	6.6	7.52	7.58667	1.99953	0.802774	-0.682076	0.536865	-0.447163	0.459081	-2.4467	0.81824	-2.68161	0.823817	0.234913	0.289249	gi|565345536|ref|XP_006339852.1|/0/PREDICTED: F-box protein SKIP2-like [Solanum tuberosum]
Sme2.5_00030.1_g00012.1	AT1G06040.1 | Symbols: STO | B-box zinc finger family protein | chr1:1828662-1829659 REVERSE LENGTH=248	8e-71	71.64	61.18	63.93	65.5833	158.13	167.86	157.92	161.303	469.36	437.46	381.26	429.36	163.64	234.61	166.83	188.36	1.29838	0.776489	2.71079	0.854381	1.52209	0.804498	0.223716	0.422519	1.41241	0.789521	-1.1887	0.78384	gi|76160970|gb|ABA40448.1|/4.74037e-117/fructokinase 2-like protein [Solanum tuberosum]
Sme2.5_00030.1_g00022.1	AT5G24530.1 | Symbols: DMR6 | 2-oxoglutarate (2OG) and Fe(II)-dependent oxygenase superfamily protein | chr5:8378964-8383154 FORWARD LENGTH=341	1e-136	0.86	0.17	0.18	0.403333	43.94	24.23	0.35	22.84	5.14	1.12	79.67	28.6433	0.18	0	3.32	1.17	5.82345	0.920793	6.15008	0.943795	1.53646	0.380183	-4.28698	0.860286	0.326637	0.440348	-4.61362	0.886042	gi|565361131|ref|XP_006347314.1|/8.55748e-176/PREDICTED: naringenin,2-oxoglutarate 3-dioxygenase-like [Solanum tuberosum]
Sme2.5_00033.1_g00021.1	AT4G38250.1 | Symbols: | Transmembrane amino acid transporter family protein | chr4:17935533-17936843 FORWARD LENGTH=436	1e-159	32.69	36.37	32.23	33.7633	119.13	72.02	66.84	85.9967	31.24	31.04	32.65	31.6433	21.93	17.98	26.22	22.0433	1.34882	0.77436	-0.0935558	0.264984	-0.615115	0.634173	-1.96394	0.81344	-1.44238	0.77679	-0.521559	0.571936	gi|460373537|ref|XP_004232573.1|/0/PREDICTED: proton-coupled amino acid transporter 3-like [Solanum lycopersicum]
Sme2.5_00034.1_g00014.1	AT3G56590.1 | Symbols: | hydroxyproline-rich glycoprotein family protein | chr3:20965105-20967675 FORWARD LENGTH=477	2e-74	9.9	6.82	9.08	8.6	59.03	31.52	53.43	47.9933	34.14	22.53	31.42	29.3633	30.15	19.26	27.77	25.7267	2.48043	0.823068	1.77161	0.787936	1.58086	0.776193	-0.899569	0.690452	-0.708818	0.640302	-0.190751	0.348725	gi|565344291|ref|XP_006339250.1|/0/PREDICTED: uncharacterized protein LOC102584778 [Solanum tuberosum]
Sme2.5_00036.1_g00008.1	AT1G74360.1 | Symbols: | Leucine-rich repeat protein kinase family protein | chr1:27954299-27957911 FORWARD LENGTH=1106	0	1.04	0.11	0.43	0.526667	12.33	2.76	1.43	5.50667	0.27	0.11	0.05	0.143333	0.11	0.05	0.05	0.07	3.38622	0.717289	-1.87752	0.294372	-2.91146	0.33629	-6.29768	0.815931	-5.26373	0.771329	-1.03395	0.176627	gi|565356633|ref|XP_006345168.1|/0/PREDICTED: probable LRR receptor-like serine/threonine-protein kinase At1g74360-like [Solanum tuberosum]
Sme2.5_00036.1_g00029.1	AT5G07920.1 | Symbols: DGK1, ATDGK1 | diacylglycerol kinase1 | chr5:2525197-2528396 REVERSE LENGTH=728	0	31.23	35.07	33.78	33.36	154.24	136.17	54.16	114.857	42.73	40.54	37.32	40.1967	36.28	39.59	34.54	36.8033	1.78364	0.809205	0.268957	0.443118	0.141717	0.331501	-1.64193	0.805196	-1.51469	0.787102	-0.127239	0.300948	gi|565356597|ref|XP_006345150.1|/0/PREDICTED: diacylglycerol kinase 1-like [Solanum tuberosum]
Sme2.5_00037.1_g00002.1	AT5G15780.1 | Symbols: | Pollen Ole e 1 allergen and extensin family protein | chr5:5144898-5146297 REVERSE LENGTH=401	1e-39	233.04	103.12	94.45	143.537	315.5	389.08	907.03	537.203	48.91	67.32	364.16	160.13	23.45	10.52	66.87	33.6133	1.90405	0.821424	0.157824	0.369292	-2.09431	0.834352	-3.99836	0.895323	-1.74622	0.816412	-2.25214	0.837521	gi|565342371|ref|XP_006338330.1|/6.18688e-117/PREDICTED: vegetative cell wall protein gp1-like [Solanum tuberosum]
Sme2.5_00037.1_g00011.1	AT3G30180.1 | Symbols: CYP85A2, BR6OX2 | brassinosteroid-6-oxidase 2 | chr3:11810867-11813509 FORWARD LENGTH=465	0	11.46	6.76	4.02	7.41333	33.17	60.87	29.22	41.0867	149.56	110.81	152.35	137.573	31.22	40.73	40.43	37.46	2.47048	0.819206	4.21393	0.897721	2.33716	0.824134	-0.133319	0.305533	1.74346	0.808285	-1.87678	0.822561	gi|565342393|ref|XP_006338341.1|/0/PREDICTED: cytochrome P450 85A1-like [Solanum tuberosum]
Sme2.5_00037.1_g00016.1	AT5G60920.1 | Symbols: COB | COBRA-like extracellular glycosyl-phosphatidyl inositol-anchored protein family | chr5:24511466-24513932 REVERSE LENGTH=456	0	11.94	10.61	9.1	10.55	37.61	42.75	54.02	44.7933	66.86	74.68	59.35	66.9633	34.37	28.76	28.62	30.5833	2.08604	0.808731	2.66613	0.841685	1.5355	0.775831	-0.550538	0.593776	0.580087	0.610784	-1.13063	0.758551	gi|565342401|ref|XP_006338345.1|/0/PREDICTED: protein COBRA-like [Solanum tuberosum]
Sme2.5_00037.1_g00022.1	#	#	2.94	0	1.81	1.58667	3.63	3.35	1.2	2.72667	3.94	10.25	5.75	6.64667	25.3	28.26	27.63	27.0633	0.781139	0.38587	2.06663	0.688176	4.09227	0.871368	3.31113	0.83067	1.28549	0.585339	2.02564	0.795999	gi|50312739|gb|AAT74390.1|/5.05341e-18/rapid alkalinization factor 5 [Solanum chacoense]
Sme2.5_00037.1_g00027.1	AT3G02150.2 | Symbols: PTF1, TFPD | plastid transcription factor 1 | chr3:391522-392589 FORWARD LENGTH=355	1e-39	0.2	0.81	0.41	0.473333	2.25	1.22	2.03	1.83333	8.23	12.11	8.58	9.64	2.71	6.83	5.88	5.14	1.95354	0.473627	4.3481	0.821375	3.44084	0.720266	1.4873	0.582824	2.39456	0.725305	-0.907265	0.573118	gi|565342425|ref|XP_006338357.1|/1.90713e-117/PREDICTED: transcription factor TCP13-like [Solanum tuberosum]
Sme2.5_00038.1_g00007.1	AT3G16150.1 | Symbols: | N-terminal nucleophile aminohydrolases (Ntn hydrolases) superfamily protein | chr3:5471794-5473033 FORWARD LENGTH=325	1e-162	2.68	8.73	6.21	5.87333	15.82	3.11	5.83	8.25333	160.57	90.46	58.68	103.237	18	23.62	29.85	23.8233	0.490797	0.437369	4.13563	0.892328	2.02012	0.797883	1.52933	0.745294	3.64483	0.87202	-2.11551	0.8306	gi|698570068|ref|XP_009774504.1|/6.62388e-178/PREDICTED: probable isoaspartyl peptidase/L-asparaginase 2 [Nicotiana sylvestris]
Sme2.5_00038.1_g00008.1	AT5G67260.1 | Symbols: CYCD3;2 | CYCLIN D3;2 | chr5:26836313-26837665 FORWARD LENGTH=367	3e-72	0.34	0.34	0.17	0.283333	35.72	19.59	36.59	30.6333	39.55	31.07	22.23	30.95	31.61	10.22	12.07	17.9667	6.75646	0.95378	6.7713	0.958998	5.98668	0.925368	-0.76978	0.645173	0.014837	0.164617	-0.784617	0.657928	gi|568215166|ref|NP_001275138.1|/6.30832e-142/D-type cyclin family 3 subgroup 3 [Solanum tuberosum]
Sme2.5_00038.1_g00022.1	AT4G06536.1 | Symbols: | SPla/RYanodine receptor (SPRY) domain-containing protein | chr4:3360746-3361255 FORWARD LENGTH=169	4e-45	17.6	15.93	12.63	15.3867	61.58	40.5	20.2	40.76	10.81	10.17	6.15	9.04333	19.24	12.81	6.49	12.8467	1.40547	0.761981	-0.766754	0.606888	-0.260287	0.388247	-1.66576	0.78497	-2.17223	0.804437	0.506468	0.482722	gi|565376742|ref|XP_006354855.1|/7.01162e-76/PREDICTED: uncharacterized protein LOC102588709 [Solanum tuberosum]
Sme2.5_00039.1_g00025.1	AT1G09970.1 | Symbols: LRR XI-23, RLK7 | Leucine-rich receptor-like protein kinase family protein | chr1:3252408-3255428 FORWARD LENGTH=976	0	101.22	78.86	110.03	96.7033	147.64	99.91	80.5	109.35	20.3	18.52	31.33	23.3833	22.3	24.83	34.32	27.15	0.177316	0.382725	-2.04809	0.827777	-1.83261	0.819751	-2.00993	0.821911	-2.2254	0.826629	0.215472	0.369304	gi|565380823|ref|XP_006356791.1|/0/PREDICTED: receptor-like protein kinase HAIKU2-like [Solanum tuberosum]
Sme2.5_00041.1_g00025.1	AT4G14890.1 | Symbols: FdC2 | 2Fe-2S ferredoxin-like superfamily protein | chr4:8520887-8521351 FORWARD LENGTH=154	1e-50	7.63	15.45	17.34	13.4733	5.23	9.18	11.22	8.54333	31.91	32.72	52.67	39.1	63.12	50.49	47.12	53.5767	-0.657236	0.556712	1.53706	0.779929	1.9915	0.816933	2.64873	0.83206	2.1943	0.803659	0.454436	0.565288	gi|565379238|ref|XP_006356035.1|/8.84948e-76/PREDICTED: ferredoxin-3, chloroplastic-like [Solanum tuberosum]
Sme2.5_00043.1_g00021.1	AT5G59970.1 | Symbols: | Histone superfamily protein | chr5:24146352-24146663 REVERSE LENGTH=103	2e-52	19.33	16.82	17.07	17.74	144.54	74.84	116.66	112.013	75.51	71.2	63.12	69.9433	78.37	44.74	64.06	62.39	2.65859	0.843378	1.97918	0.818011	1.81431	0.812952	-0.844284	0.700911	-0.679412	0.655767	-0.164872	0.348532	gi|721697114|ref|XP_003580388.2|/3.97702e-39/PREDICTED: uncharacterized protein LOC100841093 [Brachypodium distachyon]
Sme2.5_00043.1_g00024.1	AT3G12580.1 | Symbols: HSP70, ATHSP70 | heat shock protein 70 | chr3:3991487-3993689 REVERSE LENGTH=650	0	165.89	196.53	230.44	197.62	832.49	1067.95	567.25	822.563	82.3	90.68	99.05	90.6767	16.98	16.01	16.65	16.5467	2.0574	0.832335	-1.12393	0.772563	-3.57812	0.879225	-5.63551	0.954798	-3.18132	0.870037	-2.45419	0.838941	gi|723688506|ref|XP_010319122.1|/0/PREDICTED: heat shock protein 70 isoform 3 isoform X1 [Solanum lycopersicum]
Sme2.5_00044.1_g00012.1	AT5G47810.1 | Symbols: PFK2 | phosphofructokinase 2 | chr5:19356569-19357989 REVERSE LENGTH=444	0	15.22	22.26	29.65	22.3767	1.27	2.78	2.14	2.06333	1.15	0.94	0.89	0.993333	1.43	2.44	1.13	1.66667	-3.43895	0.829356	-4.49357	0.876522	-3.74696	0.851304	-0.308011	0.23881	-1.05463	0.383273	0.746616	0.303874	gi|565367153|ref|XP_006350241.1|/0/PREDICTED: 6-phosphofructokinase 2-like [Solanum tuberosum]
Sme2.5_00047.1_g00001.1	#	#	13.27	23.83	15.38	17.4933	20.99	14.14	22.09	19.0733	7.9	22.44	10.21	13.5167	62.06	54.59	63.14	59.93	0.124752	0.278039	-0.372066	0.456598	1.77647	0.811192	1.65172	0.794355	-0.496818	0.503814	2.14854	0.822629	gi|460368312|ref|XP_004230011.1|/6.40898e-61/PREDICTED: uncharacterized protein LOC101261161 [Solanum lycopersicum]
Sme2.5_00047.1_g00010.1	AT2G46600.1 | Symbols: | Calcium-binding EF-hand family protein | chr2:19136070-19136477 FORWARD LENGTH=135	3e-40	285.07	295.38	425.25	335.233	999.51	211.72	385.1	532.11	1601.16	802.43	684.49	1029.36	545.46	545.96	720.74	604.053	0.666559	0.673545	1.61851	0.818062	0.84951	0.73181	0.182951	0.387366	0.951951	0.729618	-0.769	0.7127	gi|698467119|ref|XP_009783065.1|/6.86567e-36/PREDICTED: calcium-binding protein KIC [Nicotiana sylvestris]
Sme2.5_00048.1_g00004.1	AT3G48420.1 | Symbols: | Haloacid dehalogenase-like hydrolase (HAD) superfamily protein | chr3:17929743-17931551 FORWARD LENGTH=319	1e-127	1.3	0.38	0	0.563333	1.52	0.76	1.32	1.2	8.6	10.24	20.29	13.0433	20.75	13.08	18.26	17.3633	1.09097	0.344239	4.53318	0.851569	4.94591	0.887896	3.85494	0.829912	3.44221	0.789869	0.412731	0.465972	gi|565369655|ref|XP_006351450.1|/2.66013e-152/PREDICTED: haloacid dehalogenase-like hydrolase domain-containing protein At3g48420-like [Solanum tuberosum]
Sme2.5_00049.1_g00011.1	AT1G80300.1 | Symbols: NTT1, ATNTT1 | nucleotide transporter 1 | chr1:30191954-30194280 FORWARD LENGTH=624	0	22.22	20.11	21.73	21.3533	38.89	22.66	31.08	30.8767	204.14	145.11	133.3	160.85	59.39	104.86	79.44	81.23	0.532056	0.571711	2.91318	0.856156	1.92755	0.820252	1.3955	0.777938	2.38113	0.8381	-0.985631	0.746102	gi|565349368|ref|XP_006341665.1|/0/PREDICTED: plastidic ATP/ADP-transporter-like [Solanum tuberosum]
Sme2.5_00049.1_g00012.1	AT1G52760.1 | Symbols: LysoPL2 | lysophospholipase 2 | chr1:19651378-19652576 FORWARD LENGTH=332	1e-151	12.67	14.46	19.46	15.53	46.62	27.02	43.79	39.1433	62.16	58.84	55.43	58.81	21.95	25.69	21.31	22.9833	1.33371	0.754352	1.921	0.812235	0.56553	0.590303	-0.768179	0.657376	0.587295	0.609871	-1.35547	0.776482	gi|460379951|ref|XP_004235722.1|/4.99493e-180/PREDICTED: caffeoylshikimate esterase [Solanum lycopersicum]
Sme2.5_00049.1_g00018.1	AT3G16050.1 | Symbols: A37, ATPDX1.2, PDX1.2 | pyridoxine biosynthesis 1.2 | chr3:5444121-5445065 REVERSE LENGTH=314	1e-131	93.63	101.71	100.43	98.59	397.21	289.84	217.84	301.63	66.28	74.24	66.78	69.1	53.17	43.95	49.47	48.8633	1.61327	0.807981	-0.512756	0.616091	-1.01269	0.754179	-2.62596	0.850591	-2.12602	0.832269	-0.499933	0.598509	gi|460379935|ref|XP_004235714.1|/4.44083e-165/PREDICTED: probable pyridoxal biosynthesis protein PDX1.2 [Solanum lycopersicum]
Sme2.5_00049.1_g00026.1	#	#	7.91	2.65	2.7	4.42	7.22	11.02	6.26	8.16667	18.98	38.39	11.78	23.05	8.31	14.49	12.6	11.8	0.885701	0.557777	2.38265	0.805518	1.41667	0.708399	0.530968	0.481995	1.49695	0.735325	-0.96598	0.680524	gi|698478570|ref|XP_009786429.1|/3.94918e-23/PREDICTED: uncharacterized protein LOC104234552 [Nicotiana sylvestris]
Sme2.5_00057.1_g00010.1	AT1G58290.1 | Symbols: HEMA1 | Glutamyl-tRNA reductase family protein | chr1:21624028-21626051 REVERSE LENGTH=543	0	4.17	3.85	3.46	3.82667	51.58	14.65	8.99	25.0733	3.51	3.16	2.09	2.92	3.25	3.84	3.06	3.38333	2.71199	0.811252	-0.39012	0.314574	-0.177643	0.23911	-2.88964	0.815655	-3.10211	0.818496	0.212477	0.229864	gi|565392600|ref|XP_006361982.1|/0/PREDICTED: glutamyl-tRNA reductase 1, chloroplastic-like [Solanum tuberosum]
Sme2.5_00057.1_g00018.1	AT5G64510.1 | Symbols: TIN1 | unknown protein; FUNCTIONS IN: molecular_function unknown; INVOLVED IN: biological_process unknown; LOCATED IN: endomembrane system; EXPRESSED IN: 17 plant structures; EXPRESSED DURING: 10 growth stages; Has 35333 Blast hits to 34131 proteins in 2444 species: Archae - 798; Bacteria - 22429; Metazoa - 974; Fungi - 991; Plants - 531; Viruses - 0; Other Eukaryotes - 961…	1e-160	67.75	75.61	80.49	74.6167	272.11	268.75	197.03	245.963	155.42	175.59	174.19	168.4	78.07	49.96	69.4	65.81	1.72087	0.812504	1.17432	0.775832	-0.181191	0.394511	-1.90206	0.821119	-0.546551	0.618228	-1.35551	0.792624	gi|565403259|ref|XP_006367080.1|/0/PREDICTED: uncharacterized protein LOC102585934 [Solanum tuberosum]
Sme2.5_00057.1_g00033.1	AT4G33720.1 | Symbols: | CAP (Cysteine-rich secretory proteins, Antigen 5, and Pathogenesis-related 1 protein) superfamily protein | chr4:16182813-16183304 FORWARD LENGTH=163	9e-51	8806.13	6544.1	9778.43	8376.22	789.84	770.33	630.13	730.1	1167.25	1121.96	1346.32	1211.84	224.11	920.55	663.47	602.71	-3.52013	0.878544	-2.7891	0.857328	-3.79676	0.886481	-0.27663	0.482017	0.731037	0.684333	-1.00767	0.762761	gi|13560653|gb|AAK30143.1|AF348141_1/1.77101e-94/pathogenesis-related protein PR-1 precursor [Capsicum annuum]
Sme2.5_00058.1_g00011.1	AT4G23060.1 | Symbols: IQD22 | IQ-domain 22 | chr4:12087283-12090408 FORWARD LENGTH=484	1e-33	2	0.51	1.19	1.23333	36.78	7.83	11.01	18.54	2.58	2.53	2.22	2.44333	2.27	1.21	1.86	1.78	3.91001	0.840135	0.986288	0.408806	0.529314	0.289769	-3.38069	0.816751	-2.92372	0.796786	-0.456973	0.280238	gi|565371381|ref|XP_006352283.1|/3.24145e-117/PREDICTED: protein IQ-DOMAIN 14-like [Solanum tuberosum]
Sme2.5_00058.1_g00019.1	AT2G27680.1 | Symbols: | NAD(P)-linked oxidoreductase superfamily protein | chr2:11803981-11805965 REVERSE LENGTH=384	1e-168	6.92	5.13	7.9	6.65	23.52	46.23	26.88	32.21	62.4	65.24	69.32	65.6533	24.45	35.27	27.66	29.1267	2.27608	0.803949	3.30344	0.85748	2.13091	0.808887	-0.145168	0.31612	1.02736	0.727506	-1.17253	0.762221	gi|565364854|ref|XP_006349133.1|/1.80311e-178/PREDICTED: uncharacterized oxidoreductase At1g06690, chloroplastic-like [Solanum tuberosum]
Sme2.5_00059.1_g00006.1	AT5G51460.2 | Symbols: ATTPPA | Haloacid dehalogenase-like hydrolase (HAD) superfamily protein | chr5:20902266-20904292 FORWARD LENGTH=384	2e-89	2.35	6.65	2.4	3.8	44.89	9.79	7.01	20.5633	4.33	2	3.61	3.31333	2.46	1.05	1.88	1.79667	2.436	0.792916	-0.197716	0.242595	-1.08068	0.511154	-3.51668	0.826745	-2.63372	0.793991	-0.882961	0.411803	gi|460376778|ref|XP_004234173.1|/2.57324e-175/PREDICTED: probable trehalose-phosphate phosphatase 2 [Solanum lycopersicum]
Sme2.5_00059.1_g00010.1	AT5G53120.6 | Symbols: SPDS3 | spermidine synthase 3 | chr5:21535429-21537653 FORWARD LENGTH=386	1e-140	17.67	21.28	17.29	18.7467	46.72	37.85	48.02	44.1967	84	84.96	76.18	81.7133	32.39	29.48	24.77	28.88	1.2373	0.749465	2.12394	0.827591	0.623437	0.626093	-0.613867	0.618292	0.886634	0.696207	-1.5005	0.79259	gi|565367853|ref|XP_006350569.1|/5.15744e-157/PREDICTED: spermine synthase-like [Solanum tuberosum]
Sme2.5_00059.1_g00016.1	AT5G53460.3 | Symbols: GLT1 | NADH-dependent glutamate synthase 1 | chr5:21700518-21709629 FORWARD LENGTH=2208	0	39.5	38.83	58.01	45.4467	39.74	33.09	40.11	37.6467	15.37	8.81	15.56	13.2467	27.47	25.63	34.48	29.1933	-0.271652	0.444353	-1.77855	0.801556	-0.638536	0.653686	-0.366883	0.497237	-1.50689	0.760721	1.14001	0.730546	gi|565367839|ref|XP_006350562.1|/0/PREDICTED: glutamate synthase 1 [NADH], chloroplastic-like [Solanum tuberosum]
Sme2.5_00061.1_g00012.1	AT5G35970.1 | Symbols: | P-loop containing nucleoside triphosphate hydrolases superfamily protein | chr5:14119060-14123078 REVERSE LENGTH=961	0	4.22	4.65	4.3	4.39	6.98	6.74	6.74	6.82	103.74	68.26	71.56	81.1867	7.85	16.28	9.69	11.2733	0.635551	0.470428	4.20895	0.893021	1.36062	0.698943	0.725071	0.546165	3.5734	0.865097	-2.84833	0.8496	gi|565361748|ref|XP_006347615.1|/0/PREDICTED: DNA-binding protein SMUBP-2-like [Solanum tuberosum]
Sme2.5_00061.1_g00013.1	AT5G50740.1 | Symbols: | Heavy metal transport/detoxification superfamily protein | chr5:20635983-20637847 REVERSE LENGTH=283	2e-63	0	0	0	0.01	6.68	1.08	4.83	4.19667	11.42	4.38	7.91	7.90333	2.02	1.09	1.61	1.57333	8.7131	0.817325	9.62632	0.897434	7.29768	0.652667	-1.41542	0.544299	0.913217	0.533125	-2.32864	0.71266	gi|565361750|ref|XP_006347616.1|/1.78888e-77/PREDICTED: neurofilament medium polypeptide-like [Solanum tuberosum]
Sme2.5_00065.1_g00016.1	AT3G22840.1 | Symbols: ELIP1, ELIP | Chlorophyll A-B binding family protein | chr3:8084628-8085445 REVERSE LENGTH=195	9e-46	1.03	2.42	2.09	1.84667	2.11	2.11	0	1.41	5850.08	5313.51	2601.08	4588.22	20.36	195.23	20.18	78.59	-0.389228	0.259515	11.2788	0.999887	5.41135	0.939284	5.80058	0.94724	11.668	0.99991	-5.86745	0.963279	gi|460404265|ref|XP_004247604.1|/9.64119e-67/PREDICTED: early light-induced protein 1, chloroplastic isoform X1 [Solanum lycopersicum]
Sme2.5_00065.1_g00018.1	AT3G22840.1 | Symbols: ELIP1, ELIP | Chlorophyll A-B binding family protein | chr3:8084628-8085445 REVERSE LENGTH=195	9e-48	4.06	3.8	4.47	4.11	3.85	2.25	0.32	2.14	9423.29	11163	6842.91	9143.08	249.15	1398.15	288.84	645.38	-0.941528	0.472436	11.1193	0.999944	7.29487	0.991179	8.23639	0.996329	12.0609	0.999978	-3.82446	0.891071	gi|565395692|ref|XP_006363471.1|/3.55866e-71/PREDICTED: early light-induced protein, chloroplastic-like [Solanum tuberosum]
Sme2.5_00066.1_g00002.1	AT4G10520.1 | Symbols: | Subtilase family protein | chr4:6499794-6502866 FORWARD LENGTH=756	1e-161	61.85	48.13	71.36	60.4467	6.28	24.46	24.44	18.3933	1.17	2.85	7.92	3.98	3.64	2.07	4.98	3.56333	-1.71648	0.797048	-3.92482	0.879356	-4.08436	0.884176	-2.36788	0.782506	-2.20834	0.768674	-0.159541	0.218648	gi|565398923|ref|XP_006365013.1|/0/PREDICTED: subtilisin-like protease-like [Solanum tuberosum]
Sme2.5_00066.1_g00009.1	#	#	770.86	45.87	5.27	274	2.5	476.96	2.47	160.643	3.13	106.49	12.46	40.6933	115.19	4.72	2.78	40.8967	-0.770315	0.695599	-2.75131	0.853733	-2.74412	0.853436	-1.97381	0.821097	-1.981	0.820047	0.0071908	0.153184	gi|565385866|ref|XP_006358778.1|/6.70445e-12/PREDICTED: glycine-rich protein HC1-like [Solanum tuberosum]
Sme2.5_00066.1_g00010.1	#	#	19261	571.87	758.69	6863.85	450.67	1578.88	84.11	704.553	234.42	149.7	152.9	179.007	264.03	226.36	65.19	185.193	-3.28424	0.86984	-5.26093	0.943693	-5.21191	0.941573	-1.92768	0.82515	-1.9767	0.82664	0.0490188	0.217842	-
Sme2.5_00066.1_g00011.1	#	#	93.56	24.15	35.44	51.05	109.13	131.63	66.7	102.487	584.11	601.52	504.89	563.507	114.98	146.05	97.84	119.623	1.00545	0.738604	3.46445	0.877925	1.22852	0.782641	0.223063	0.417359	2.459	0.845583	-2.23593	0.842197	gi|723733544|ref|XP_010326962.1|/2.17684e-12/PREDICTED: cold and drought-regulated protein CORA-like [Solanum lycopersicum]
Sme2.5_00066.1_g00012.1	#	#	64.83	2.37	2.79	23.33	41.35	55.14	25.84	40.7767	183.66	142.2	221.72	182.527	116.29	10.12	34.24	53.55	0.805558	0.669193	2.96785	0.857328	1.1987	0.766921	0.393143	0.525137	2.16229	0.829933	-1.76915	0.821169	-
Sme2.5_00066.1_g00013.1	#	#	98	9.74	12.97	40.2367	15.74	11.74	7.57	11.6833	117.28	78.49	70.1	88.6233	34.41	18.58	16.51	23.1667	-1.78406	0.789794	1.13918	0.765457	-0.79646	0.687661	0.987599	0.674617	2.92323	0.846938	-1.93564	0.820163	gi|270313168|gb|ACZ73651.1|/4.69737e-08/glycine-rich protein precursor [Nicotiana tabacum]
Sme2.5_00066.1_g00025.1	AT3G25290.2 | Symbols: | Auxin-responsive family protein | chr3:9208955-9210353 FORWARD LENGTH=393	1e-114	3.48	3.05	1.13	2.55333	10.25	11.97	25.29	15.8367	26.79	32.42	47.32	35.51	16.24	12.83	16.09	15.0533	2.63281	0.786738	3.79777	0.862574	2.55963	0.792024	-0.0731857	0.222023	1.16496	0.725221	-1.23814	0.750006	gi|565386005|ref|XP_006358835.1|/0/PREDICTED: uncharacterized protein LOC102592722 [Solanum tuberosum]
Sme2.5_00066.1_g00029.1	AT3G23700.1 | Symbols: | Nucleic acid-binding proteins superfamily | chr3:8531689-8533742 REVERSE LENGTH=392	1e-108	2.61	4.18	2.94	3.24333	5.21	9.38	7.12	7.23667	63.14	62.87	54.34	60.1167	18.38	20.53	17	18.6367	1.15785	0.605685	4.21222	0.889111	2.52259	0.802382	1.36475	0.717787	3.05437	0.844872	-1.68962	0.803709	gi|565385912|ref|XP_006358800.1|/0/PREDICTED: uncharacterized protein LOC102601873 [Solanum tuberosum]
Sme2.5_00066.1_g00034.1	AT1G60710.1 | Symbols: ATB2 | NAD(P)-linked oxidoreductase superfamily protein | chr1:22355073-22356627 REVERSE LENGTH=345	1e-159	9.76	12.25	13.32	11.7767	15.67	15.7	20.04	17.1367	41.46	40.17	45.27	42.3	37.59	44.02	45.22	42.2767	0.541155	0.533219	1.84473	0.802233	1.84393	0.806436	1.30278	0.753184	1.30357	0.746975	-0.000796032	0.140167	gi|565385933|ref|XP_006358809.1|/0/PREDICTED: probable aldo-keto reductase 4-like isoform X2 [Solanum tuberosum]
Sme2.5_00066.1_g00036.1	AT2G45570.1 | Symbols: CYP76C2 | cytochrome P450, family 76, subfamily C, polypeptide 2 | chr2:18779935-18781922 REVERSE LENGTH=512	1e-115	3.45	0.23	0.23	1.30333	0.69	4.45	0.23	1.79	10.65	62.78	38.64	37.3567	9.95	11.74	2.04	7.91	0.457753	0.273565	4.84109	0.904066	2.60147	0.74381	2.14372	0.697562	4.38333	0.877896	-2.23962	0.813714	gi|697155099|ref|XP_009631781.1|/0/PREDICTED: geraniol 8-hydroxylase-like [Nicotiana tomentosiformis]
Sme2.5_00070.1_g00003.1	AT2G01190.1 | Symbols: | Octicosapeptide/Phox/Bem1p family protein | chr2:115023-117296 FORWARD LENGTH=720	1e-111	143.9	117.22	132.13	131.083	57.74	66.91	83.83	69.4933	41.17	37.72	53.15	44.0133	60.61	55.14	85.79	67.18	-0.915538	0.714652	-1.57447	0.803996	-0.964381	0.741037	-0.0488428	0.223435	-0.658934	0.639389	0.610091	0.64244	gi|460382498|ref|XP_004236976.1|/0/PREDICTED: uncharacterized protein LOC101252579 [Solanum lycopersicum]
Sme2.5_00070.1_g00009.1	AT1G15100.1 | Symbols: RHA2A | RING-H2 finger A2A | chr1:5193703-5194170 REVERSE LENGTH=155	7e-37	27.9	76.78	38.92	47.8667	129.05	118.46	62.94	103.483	31.5	74.99	49.93	52.14	32.42	31.65	32.29	32.12	1.11231	0.753955	0.123369	0.308724	-0.575549	0.635482	-1.68785	0.806098	-0.988936	0.722577	-0.698919	0.661678	gi|565389376|ref|XP_006360432.1|/4.03431e-68/PREDICTED: E3 ubiquitin-protein ligase RHA2A-like [Solanum tuberosum]
Sme2.5_00072.1_g00013.1	#	#	25.41	56.64	19.55	33.8667	234.93	94.9	79.38	136.403	16.8	15.86	24.33	18.9967	27.65	21.5	38.1	29.0833	2.00994	0.82309	-0.83412	0.677402	-0.219673	0.407576	-2.22961	0.830493	-2.84406	0.851531	0.614446	0.604089	-
Sme2.5_00075.1_g00006.1	AT2G15620.1 | Symbols: NIR1, NIR, ATHNIR | nitrite reductase 1 | chr2:6810552-6812666 FORWARD LENGTH=586	0	0.19	0.78	0.39	0.453333	6.74	5.9	10.4	7.68	4.78	5.53	11.35	7.22	11.81	3.61	10.48	8.63333	4.08246	0.781487	3.99335	0.776423	4.25127	0.814895	0.168811	0.266981	-0.0891075	0.209946	0.257919	0.314124	gi|568215158|ref|NP_001275023.1|/0/ferredoxin--nitrite reductase, chloroplastic-like [Solanum tuberosum]
Sme2.5_00075.1_g00008.1	AT1G49630.2 | Symbols: ATPREP2, PREP2 | presequence protease 2 | chr1:18368405-18375336 REVERSE LENGTH=1080	0	11.45	12.69	13.57	12.57	10.16	12.65	12.88	11.8967	123.02	90.88	111.47	108.457	35.91	54.02	36.31	42.08	-0.0794272	0.228536	3.10906	0.858387	1.74315	0.802371	1.82258	0.792411	3.18849	0.859558	-1.36591	0.78826	gi|460369945|ref|XP_004230817.1|/0/PREDICTED: presequence protease 1, chloroplastic/mitochondrial-like [Solanum lycopersicum]
Sme2.5_00075.1_g00014.1	AT3G48700.1 | Symbols: ATCXE13, CXE13 | carboxyesterase 13 | chr3:18038825-18039814 REVERSE LENGTH=329	2e-66	35.5	29	31.89	32.13	192.36	50.75	39.28	94.13	18.52	17.58	18.58	18.2267	39.01	30.47	31.59	33.69	1.55073	0.788553	-0.81787	0.672437	0.0683994	0.247731	-1.48233	0.785059	-2.3686	0.83172	0.88627	0.684786	gi|460369931|ref|XP_004230810.1|/9.88298e-149/PREDICTED: probable carboxylesterase 13 [Solanum lycopersicum]
Sme2.5_00075.1_g00020.1	AT2G15760.1 | Symbols: | Protein of unknown function (DUF1645) | chr2:6865807-6866754 REVERSE LENGTH=315	1e-43	16.03	9.12	10.96	12.0367	59.92	28.1	19.9	35.9733	8.91	7.83	11.19	9.31	7.93	5.49	6.63	6.68333	1.57949	0.774531	-0.370583	0.420933	-0.848796	0.613034	-2.42829	0.813805	-1.95007	0.789068	-0.478213	0.430627	gi|723665551|ref|XP_010315267.1|/1.13522e-132/PREDICTED: uncharacterized protein DDB_G0271670-like [Solanum lycopersicum]
Sme2.5_00076.1_g00004.1	AT3G11840.1 | Symbols: PUB24 | plant U-box 24 | chr3:3736578-3738250 REVERSE LENGTH=470	5e-74	0.29	0	0	0.103333	25.62	1.32	3.21	10.05	0	0	0	0.01	0	0	0	0.01	6.60375	0.894949	-3.36923	0.21762	-3.36923	0.219792	-9.97298	0.905948	-9.97298	0.899707			gi|565390734|ref|XP_006361090.1|/0/PREDICTED: E3 ubiquitin-protein ligase PUB24-like [Solanum tuberosum]
Sme2.5_00076.1_g00009.1	AT1G50430.1 | Symbols: DWF5, PA, LE, ST7R, 7RED | Ergosterol biosynthesis ERG4/ERG24 family | chr1:18682175-18685555 REVERSE LENGTH=432	0	14.99	16.44	11.67	14.3667	27.17	21.22	25.84	24.7433	116.08	98.78	75.4	96.7533	46.83	79.03	41.96	55.94	0.784314	0.639157	2.75159	0.847207	1.96115	0.815903	1.17684	0.749546	1.96727	0.81355	-0.790431	0.699547	gi|565390742|ref|XP_006361094.1|/0/PREDICTED: 7-dehydrocholesterol reductase-like [Solanum tuberosum]
Sme2.5_00076.1_g00013.1	AT3G44220.1 | Symbols: | Late embryogenesis abundant (LEA) hydroxyproline-rich glycoprotein family | chr3:15928216-15929645 FORWARD LENGTH=206	3e-77	2.31	3.81	11.81	5.97667	63.6	4.45	12.07	26.7067	38.18	26.06	19.87	28.0367	10.61	10.2	24.14	14.9833	2.15979	0.794157	2.2299	0.806183	1.32595	0.720711	-0.833841	0.650405	0.0701149	0.224168	-0.903956	0.67632	gi|565390750|ref|XP_006361098.1|/3.02315e-90/PREDICTED: uncharacterized protein At1g08160-like [Solanum tuberosum]
Sme2.5_00076.1_g00014.1	AT3G44260.1 | Symbols: | Polynucleotidyl transferase, ribonuclease H-like superfamily protein | chr3:15952213-15953055 REVERSE LENGTH=280	1e-111	32.41	75.04	22.88	43.4433	499.53	143.98	106	249.837	20.85	22.4	15.02	19.4233	23.26	22.83	22.36	22.8167	2.52378	0.842578	-1.16134	0.751516	-0.929047	0.713077	-3.45283	0.87131	-3.68512	0.87943	0.232297	0.368088	gi|565390752|ref|XP_006361099.1|/1.54011e-144/PREDICTED: probable CCR4-associated factor 1 homolog 9-like [Solanum tuberosum]
Sme2.5_00077.1_g00024.1	AT1G27760.3 | Symbols: SAT32, ATSAT32 | interferon-related developmental regulator family protein / IFRD protein family | chr1:9668895-9671322 FORWARD LENGTH=441	1e-148	21.16	21.79	21.01	21.32	24.61	26.17	31.47	27.4167	90.41	71.84	70	77.4167	40.97	48.35	48.25	45.8567	0.362846	0.48103	1.86044	0.814472	1.10492	0.753745	0.742078	0.656568	1.49759	0.779299	-0.755513	0.688314	gi|565392749|ref|XP_006362054.1|/5.85005e-180/PREDICTED: interferon-related developmental regulator 2-like [Solanum tuberosum]
Sme2.5_00079.1_g00003.1	AT5G52390.1 | Symbols: | PAR1 protein | chr5:21264281-21265173 REVERSE LENGTH=195	6e-33	31.18	12.85	20.58	21.5367	35.18	43.01	69.44	49.21	4.6	9.41	25.47	13.16	4.67	3.41	5.25	4.44333	1.19216	0.747369	-0.710635	0.620188	-2.27708	0.800478	-3.46924	0.856266	-1.90279	0.795868	-1.56645	0.716666	gi|460368813|ref|XP_004230259.1|/1.8806e-80/PREDICTED: uncharacterized protein LOC101259981 [Solanum lycopersicum]
Sme2.5_00079.1_g00013.1	AT3G46940.1 | Symbols: DUT1 | DUTP-PYROPHOSPHATASE-LIKE 1 | chr3:17288367-17288867 REVERSE LENGTH=166	1e-70	1.61	4.04	0.99	2.21333	7.08	8.57	8.84	8.16333	3.39	6.3	8.17	5.95333	26.19	12.38	12.48	17.0167	1.88294	0.693696	1.42748	0.614158	2.94266	0.811448	1.05972	0.675066	-0.455461	0.397516	1.51518	0.733142	gi|565355667|ref|XP_006344704.1|/1.24454e-86/PREDICTED: deoxyuridine 5'-triphosphate nucleotidohydrolase-like [Solanum tuberosum]
Sme2.5_00081.1_g00006.1	AT5G48720.2 | Symbols: XRI, XRI1 | x-ray induced transcript 1 | chr5:19759233-19761621 FORWARD LENGTH=300	4e-50	3.33	1.38	2.31	2.34	34.81	32.45	17.24	28.1667	4.53	9.18	4.96	6.22333	1.74	2.2	1.23	1.72333	3.58941	0.846749	1.41118	0.618469	-0.441307	0.293957	-4.03072	0.858946	-2.17823	0.79114	-1.85249	0.64815	gi|723711445|ref|XP_004242407.2|/3.01345e-135/PREDICTED: protein XRI1 isoform X2 [Solanum lycopersicum]
Sme2.5_00081.1_g00007.1	AT4G13080.1 | Symbols: XTH1 | xyloglucan endotransglucosylase/hydrolase 1 | chr4:7626612-7628367 REVERSE LENGTH=292	5e-44	25.27	12.54	15.33	17.7133	225.42	43.99	46.05	105.153	14.19	15.97	10.88	13.68	12.5	20.66	16.81	16.6567	2.56959	0.837426	-0.372767	0.457759	-0.088736	0.251406	-2.65832	0.843654	-2.94235	0.849498	0.284031	0.38302	gi|565372209|ref|XP_006352689.1|/2.01271e-107/PREDICTED: RPM1-interacting protein 4-like [Solanum tuberosum]
Sme2.5_00081.1_g00008.1	AT4G13050.1 | Symbols: | Acyl-ACP thioesterase | chr4:7617739-7619355 FORWARD LENGTH=367	1e-139	56.15	67.53	63.33	62.3367	72.34	65.06	65.44	67.6133	237.67	226.89	151.06	205.207	124.34	172.82	138.01	145.057	0.117227	0.311075	1.71892	0.818969	1.21846	0.783627	1.10124	0.75841	1.6017	0.803563	-0.500461	0.618378	gi|565372207|ref|XP_006352688.1|/0/PREDICTED: oleoyl-acyl carrier protein thioesterase, chloroplastic-like [Solanum tuberosum]
Sme2.5_00083.1_g00004.1	AT1G03440.1 | Symbols: | Leucine-rich repeat (LRR) family protein | chr1:852681-853874 FORWARD LENGTH=397	1e-157	0	0	0.32	0.113333	0.64	0.79	2.53	1.32	10.41	4.71	7.31	7.47667	0.16	1.29	1.42	0.956667	3.54189	0.493061	6.04375	0.860326	3.07744	0.424627	-0.46445	0.243849	2.50186	0.698935	-2.96631	0.729716	gi|460404152|ref|XP_004247548.1|/0/PREDICTED: LRR receptor-like serine/threonine-protein kinase ERL1 [Solanum lycopersicum]
Sme2.5_00083.1_g00009.1	AT1G08880.1 | Symbols: HTA5, H2AXA, G-H2AX, GAMMA-H2AX | Histone superfamily protein | chr1:2847144-2847676 REVERSE LENGTH=142	2e-48	0	0	0	0.01	15.65	9.35	7.46	10.82	3.49	4.3	3.48	3.75667	5.32	2.91	3.46	3.89667	10.0795	0.918266	8.55331	0.800215	8.6061	0.816961	-1.47339	0.679634	-1.52618	0.67546	0.0527874	0.167388	gi|565348289|ref|XP_006341148.1|/1.22003e-40/PREDICTED: histone H2AX-like [Solanum tuberosum]
Sme2.5_00085.1_g00020.1	AT2G27030.3 | Symbols: CAM5 | calmodulin 5 | chr2:11532069-11534176 FORWARD LENGTH=181	6e-82	228.99	293.68	214.46	245.71	1082.4	674.45	947.03	901.293	146.25	244.33	335.64	242.073	337.34	208.85	375.17	307.12	1.87504	0.821656	-0.0215124	0.183736	0.321846	0.53765	-1.55319	0.803081	-1.89655	0.823459	0.343358	0.530136	gi|723752736|ref|XP_004252866.2|/4.5509e-80/PREDICTED: LOW QUALITY PROTEIN: calmodulin [Solanum lycopersicum]
Sme2.5_00085.1_g00024.1	AT3G56940.1 | Symbols: CRD1, CHL27, ACSF | dicarboxylate diiron protein, putative (Crd1) | chr3:21076594-21078269 FORWARD LENGTH=409	0	46.8	46.83	35.04	42.89	108.41	206.84	226.71	180.653	534.41	521.28	575.85	543.847	244.79	198.3	207.09	216.727	2.07451	0.82785	3.66449	0.881931	2.33716	0.844265	0.262653	0.460318	1.58998	0.806767	-1.32732	0.796084	gi|565398387|ref|XP_006364756.1|/0/PREDICTED: magnesium-protoporphyrin IX monomethyl ester [oxidative] cyclase, chloroplastic-like isoform X2 [Solanum tuberosum]
Sme2.5_00085.1_g00028.1	AT1G67740.1 | Symbols: PSBY, YCF32 | photosystem II BY | chr1:25394429-25394998 REVERSE LENGTH=189	9e-39	312.84	256.68	251.2	273.573	187.57	339.31	313.01	279.963	525.28	623.92	604.16	584.453	876.06	724.28	791.21	797.183	0.0333103	0.208684	1.09516	0.775234	1.54298	0.809906	1.50967	0.799581	1.06185	0.755075	0.447824	0.601395	gi|565398409|ref|XP_006364767.1|/3.28579e-69/PREDICTED: photosystem II core complex proteins psbY, chloroplastic-like [Solanum tuberosum]
Sme2.5_00085.1_g00036.1	AT2G40890.1 | Symbols: CYP98A3 | cytochrome P450, family 98, subfamily A, polypeptide 3 | chr2:17058291-17060532 REVERSE LENGTH=508	0	36.75	36.55	35.75	36.35	136.45	66.89	140.06	114.467	114.87	96.16	98.18	103.07	39.19	49.06	44.39	44.2133	1.6549	0.803915	1.5036	0.795628	0.282526	0.471661	-1.37237	0.781305	-0.151303	0.3326	-1.22107	0.77513	gi|565398429|ref|XP_006364777.1|/0/PREDICTED: cytochrome P450 98A2-like [Solanum tuberosum]
Sme2.5_00085.1_g00039.1	AT3G56630.1 | Symbols: CYP94D2 | cytochrome P450, family 94, subfamily D, polypeptide 2 | chr3:20978953-20980512 FORWARD LENGTH=499	3e-39	0	0.43	0.43	0.29	1.74	4.81	3.02	3.19	27.97	11.98	15.67	18.54	6.22	7.9	4.76	6.29333	3.45943	0.641513	5.99844	0.923609	4.4397	0.788082	0.980268	0.53157	2.53901	0.782162	-1.55874	0.743796	gi|460407359|ref|XP_004249120.1|/6.79154e-68/PREDICTED: cytochrome P450 94A2 isoform X1 [Solanum lycopersicum]
Sme2.5_00085.1_g00040.1	AT3G56630.1 | Symbols: CYP94D2 | cytochrome P450, family 94, subfamily D, polypeptide 2 | chr3:20978953-20980512 FORWARD LENGTH=499	1e-170	2.05	1.39	1.63	1.69	4.33	6.98	7.54	6.28333	40.34	25.06	24.26	29.8867	7.28	15.76	5.9	9.64667	1.89451	0.662745	4.14441	0.871658	2.51301	0.75756	0.6185	0.495521	2.2499	0.795901	-1.6314	0.778585	gi|565398433|ref|XP_006364779.1|/0/PREDICTED: cytochrome P450 94A2-like [Solanum tuberosum]
Sme2.5_00087.1_g00002.1	AT4G27070.1 | Symbols: TSB2 | tryptophan synthase beta-subunit 2 | chr4:13586564-13588619 FORWARD LENGTH=475	0	80.51	94.57	83.58	86.22	116.68	110.54	124.87	117.363	319.42	291.74	289.82	300.327	116.84	161.12	124.02	133.993	0.444887	0.576852	1.80044	0.823444	0.636067	0.678868	0.191179	0.389238	1.35555	0.784464	-1.16437	0.779619	gi|460405699|ref|XP_004248313.1|/0/PREDICTED: tryptophan synthase beta chain 1 [Solanum lycopersicum]
Sme2.5_00087.1_g00005.1	AT1G50900.1 | Symbols: GDC1 | Ankyrin repeat family protein | chr1:18866272-18867014 FORWARD LENGTH=175	3e-53	15.56	10.35	12.73	12.88	15.54	14.23	19.01	16.26	46.3	54.15	52.52	50.99	42.43	44.66	42.18	43.09	0.336195	0.431125	1.98508	0.812894	1.74222	0.802973	1.40603	0.763089	1.64889	0.78499	-0.242861	0.417888	gi|723734731|ref|XP_010327169.1|/1.76474e-71/PREDICTED: protein LHCP TRANSLOCATION DEFECT [Solanum lycopersicum]
Sme2.5_00087.1_g00009.1	AT1G42550.1 | Symbols: PMI1 | plastid movement impaired1 | chr1:15977131-15979734 FORWARD LENGTH=843	0	0.06	0.19	0.06	0.103333	0.32	1.61	2.25	1.39333	68.69	48.76	52.32	56.59	9.51	15.35	12.42	12.4267	3.75316	0.510878	9.0971	0.984678	6.90999	0.927334	3.15683	0.781166	5.34393	0.924279	-2.18711	0.822351	gi|565371831|ref|XP_006352504.1|/0/PREDICTED: uncharacterized protein LOC102591140 [Solanum tuberosum]
Sme2.5_00087.1_g00013.1	AT4G04630.1 | Symbols: | Protein of unknown function, DUF584 | chr4:2332163-2332669 REVERSE LENGTH=168	9e-26	6.48	2.87	46.78	18.71	0.83	2.92	0.41	1.38667	0.84	0.44	0.42	0.566667	0	0	0.41	0.143333	-3.75412	0.833339	-5.04517	0.890993	-7.02829	0.94972	-3.27417	0.471979	-1.29105	0.35921	-1.98313	0.291522	gi|565372096|ref|XP_006352633.1|/7.29329e-68/PREDICTED: SUN domain-containing protein 2-like [Solanum tuberosum]
Sme2.5_00087.1_g00019.1	AT3G61470.1 | Symbols: LHCA2 | photosystem I light harvesting complex gene 2 | chr3:22745736-22747032 FORWARD LENGTH=257	1e-115	76.61	38.29	40.63	51.8433	115.14	221.54	244.56	193.747	416.09	556.02	630.09	534.067	769.46	567.2	576.52	637.727	1.90194	0.817772	3.36479	0.873687	3.62071	0.881731	1.71877	0.81762	1.46285	0.793162	0.255918	0.469512	gi|565371855|ref|XP_006352516.1|/2.92831e-129/PREDICTED: chlorophyll a-b binding protein 7, chloroplastic-like [Solanum tuberosum]
Sme2.5_00088.1_g00010.1	AT1G48450.1 | Symbols: | Protein of unknown function (DUF760) | chr1:17908746-17910345 REVERSE LENGTH=423	1e-142	70.4	84.85	75.41	76.8867	61.56	68.98	65.7	65.4133	535.69	488.94	432.41	485.68	174.62	236.76	162.93	191.437	-0.233149	0.42584	2.6592	0.854212	1.31606	0.793567	1.54921	0.79776	2.89235	0.858874	-1.34314	0.796635	gi|565396786|ref|XP_006363989.1|/0/PREDICTED: uncharacterized protein LOC102601007 [Solanum tuberosum]
Sme2.5_00088.1_g00017.1	AT1G73500.1 | Symbols: ATMKK9, MKK9 | MAP kinase kinase 9 | chr1:27639419-27640351 REVERSE LENGTH=310	1e-110	112.78	84.81	97.29	98.2933	171.86	148.08	151.2	157.047	40.6	43.24	39.01	40.95	60.2	57.29	69.95	62.48	0.676028	0.668917	-1.26323	0.777776	-0.653699	0.67718	-1.32973	0.781399	-1.93926	0.817874	0.609531	0.640099	gi|698511622|ref|XP_009800894.1|/2.44821e-140/PREDICTED: mitogen-activated protein kinase kinase 9 [Nicotiana sylvestris]
Sme2.5_00089.1_g00015.1	AT2G44380.1 | Symbols: | Cysteine/Histidine-rich C1 domain family protein | chr2:18323590-18324333 REVERSE LENGTH=247	1e-31	2.7	1.37	3.9	2.65667	53.83	2.99	3.2	20.0067	2.78	0.73	2.3	1.93667	0.71	1.63	1.83	1.39	2.91279	0.807391	-0.456042	0.301421	-0.934532	0.415556	-3.84732	0.837298	-3.36883	0.816698	-0.478491	0.266789	gi|565386716|ref|XP_006359155.1|/2.06068e-101/PREDICTED: uncharacterized protein LOC102596695 [Solanum tuberosum]
Sme2.5_00089.1_g00022.1	AT2G44380.1 | Symbols: | Cysteine/Histidine-rich C1 domain family protein | chr2:18323590-18324333 REVERSE LENGTH=247	4e-40	0.51	0	0.1	0.206667	11.89	4.53	3.29	6.57	0	0	0	0.01	0.11	0	0	0.0433333	4.99052	0.80306	-4.36923	0.293188	-2.25376	0.228084	-7.24427	0.854257	-9.35975	0.854237	2.11548	0.162701	gi|565386792|ref|XP_006359193.1|/1.3713e-132/PREDICTED: uncharacterized protein LOC102581474 [Solanum tuberosum]
Sme2.5_00091.1_g00008.1	AT1G63810.1 | Symbols: | CONTAINS InterPro DOMAIN/s: Nrap protein (InterPro:IPR005554); Has 396 Blast hits to 382 proteins in 182 species: Archae - 3; Bacteria - 2; Metazoa - 142; Fungi - 146; Plants - 43; Viruses - 0; Other Eukaryotes - 60 (source: NCBI BLink). | chr1:23669690-23675542 REVERSE LENGTH=1053	0	4.48	3.45	2.95	3.62667	1.57	0.61	1.06	1.08	8.59	6.34	9.18	8.03667	14.95	21.86	14.49	17.1	-1.74761	0.572875	1.14795	0.621196	2.23728	0.78797	3.98489	0.832663	2.89557	0.725058	1.08933	0.686672	gi|460373202|ref|XP_004232410.1|/0/PREDICTED: nucleolar protein 6 [Solanum lycopersicum]
Sme2.5_00091.1_g00016.1	AT3G06470.1 | Symbols: | GNS1/SUR4 membrane protein family | chr3:1984206-1985042 FORWARD LENGTH=278	1e-54	3.99	9.87	4.33	6.06333	20.25	29.16	24.63	24.68	59.46	61.45	57.54	59.4833	65.61	78.73	51.54	65.2933	2.02516	0.786225	3.2943	0.855852	3.42875	0.863098	1.40359	0.77347	1.26914	0.754352	0.13445	0.314078	gi|565365481|ref|XP_006349434.1|/1.58372e-86/PREDICTED: putative elongation of fatty acids protein DDB_G0272012-like [Solanum tuberosum]
Sme2.5_00091.1_g00022.1	AT2G28680.1 | Symbols: | RmlC-like cupins superfamily protein | chr2:12303118-12304747 REVERSE LENGTH=356	3e-68	236.61	275.89	288.28	266.927	206.68	385.99	370.64	321.103	24.77	67.46	104.12	65.45	26.7	24.78	38.72	30.0667	0.266594	0.476749	-2.02798	0.834348	-3.15021	0.863689	-3.4168	0.872157	-2.29457	0.836627	-1.12223	0.756954	gi|565365475|ref|XP_006349431.1|/2.39948e-156/PREDICTED: 13S globulin seed storage protein 2-like [Solanum tuberosum]
Sme2.5_00094.1_g00003.1	AT2G39730.3 | Symbols: RCA | rubisco activase | chr2:16571174-16573345 REVERSE LENGTH=441	0	5.2	3.25	2.59	3.68	4.94	36.38	10.46	17.26	15.7	37.17	35.11	29.3267	40.95	23.72	24.41	29.6933	2.22965	0.773819	2.99444	0.831034	3.01236	0.838017	0.782707	0.646153	0.764781	0.630556	0.017926	0.164604	gi|565343799|ref|XP_006339014.1|/0/PREDICTED: ribulose bisphosphate carboxylase/oxygenase activase 1, chloroplastic-like isoform X1 [Solanum tuberosum]
Sme2.5_00094.1_g00025.1	AT3G53630.1 | Symbols: | unknown protein; BEST Arabidopsis thaliana protein match is: unknown protein (TAIR:AT4G18692.1); Has 42 Blast hits to 42 proteins in 10 species: Archae - 0; Bacteria - 0; Metazoa - 0; Fungi - 0; Plants - 42; Viruses - 0; Other Eukaryotes - 0 (source: NCBI BLink). | chr3:19883986-19885568 FORWARD LENGTH=194	7e-56	50.28	51.88	51.65	51.27	20.02	25.67	25.74	23.81	71.08	52.07	72.14	65.0967	78.59	78.72	71.92	76.41	-1.10655	0.740203	0.344469	0.513158	0.575647	0.649721	1.68219	0.800844	1.45102	0.771693	0.231178	0.420394	gi|565344365|ref|XP_006339287.1|/5.36884e-79/PREDICTED: uncharacterized protein LOC102600296 [Solanum tuberosum]
Sme2.5_00095.1_g00010.1	AT1G61260.1 | Symbols: | Protein of unknown function (DUF761) | chr1:22593756-22594986 REVERSE LENGTH=344	4e-12	15.84	19.92	12.07	15.9433	102.57	51.63	39.48	64.56	12.93	15.4	18.91	15.7467	6.19	7.12	10.83	8.04667	2.01769	0.814242	-0.0179068	0.169332	-0.98649	0.671857	-3.00418	0.847607	-2.03559	0.812228	-0.968583	0.648463	gi|460376694|ref|XP_004234132.1|/1.38575e-74/PREDICTED: uncharacterized protein LOC101263673 [Solanum lycopersicum]
Sme2.5_00095.1_g00012.1	AT4G21510.1 | Symbols: | F-box family protein | chr4:11446193-11447025 REVERSE LENGTH=225	3e-21	5.06	5.47	2.41	4.31333	44.74	38.87	21.29	34.9667	13.23	21.26	18.35	17.6133	7.78	5.6	5.16	6.18	3.01911	0.833984	2.02979	0.777934	0.518804	0.425256	-2.5003	0.814049	-0.989312	0.689894	-1.51099	0.734961	gi|565352676|ref|XP_006343266.1|/4.94437e-66/PREDICTED: F-box protein At1g61340-like [Solanum tuberosum]
Sme2.5_00095.1_g00014.1	AT4G03270.1 | Symbols: CYCD6;1 | Cyclin D6;1 | chr4:1432375-1433691 REVERSE LENGTH=302	1e-39	8.82	5.91	12.25	8.99333	110.7	19.78	38.39	56.29	70.5	42.94	42.48	51.9733	17.1	16.57	36.26	23.31	2.64595	0.83335	2.53084	0.83171	1.37402	0.75262	-1.27193	0.758388	-0.115107	0.290961	-1.15682	0.755096	gi|460376702|ref|XP_004234136.1|/1.59404e-117/PREDICTED: putative cyclin-D6-1 [Solanum lycopersicum]
Sme2.5_00095.1_g00016.1	AT4G20860.1 | Symbols: | FAD-binding Berberine family protein | chr4:11172726-11174318 FORWARD LENGTH=530	6e-95	0.34	0.23	0	0.193333	3.63	1.4	2.32	2.45	20.94	16.05	26.12	21.0367	4.53	4.74	5.9	5.05667	3.66362	0.603705	6.76567	0.946843	4.70902	0.772823	1.0454	0.523996	3.10205	0.809551	-2.05665	0.785158	gi|698521686|ref|XP_009757645.1|/2.21003e-163/PREDICTED: tetrahydrocannabinolic acid synthase-like [Nicotiana sylvestris]
Sme2.5_00096.1_g00005.1	AT4G25780.1 | Symbols: | CAP (Cysteine-rich secretory proteins, Antigen 5, and Pathogenesis-related 1 protein) superfamily protein | chr4:13121107-13121679 FORWARD LENGTH=190	1e-48	39.82	33.82	41.84	38.4933	45.3	59.37	98.89	67.8533	12.04	19.07	28.93	20.0133	8.36	7.14	19.52	11.6733	0.817811	0.687551	-0.943647	0.705431	-1.72139	0.799548	-2.5392	0.831152	-1.76146	0.797817	-0.777745	0.625832	gi|565353239|ref|XP_006343540.1|/9.38866e-70/PREDICTED: pathogenesis-related protein PR-1-like [Solanum tuberosum]
Sme2.5_00096.1_g00006.1	AT5G57625.1 | Symbols: | CAP (Cysteine-rich secretory proteins, Antigen 5, and Pathogenesis-related 1 protein) superfamily protein | chr5:23337865-23338577 FORWARD LENGTH=207	3e-53	57.82	19.89	61.58	46.43	17.29	34.26	34.6	28.7167	2.53	4.95	10.79	6.09	2.2	1.09	3.57	2.28667	-0.693169	0.645308	-2.93054	0.841645	-4.34374	0.892362	-3.65057	0.845403	-2.23737	0.793789	-1.4132	0.600003	gi|565353237|ref|XP_006343539.1|/5.23881e-91/PREDICTED: pathogenesis-related protein PR-1-like [Solanum tuberosum]
Sme2.5_00096.1_g00007.1	AT5G17050.1 | Symbols: UGT78D2 | UDP-glucosyl transferase 78D2 | chr5:5607828-5609392 REVERSE LENGTH=460	1e-122	12	22.46	14.81	16.4233	23.63	38.31	32.54	31.4933	84.12	95.56	50.05	76.5767	50.01	57.53	42.49	50.01	0.939299	0.68113	2.22116	0.828594	1.60647	0.79981	0.66717	0.641043	1.28186	0.760833	-0.614688	0.64619	gi|565353235|ref|XP_006343538.1|/0/PREDICTED: kaempferol 3-O-beta-D-galactosyltransferase-like [Solanum tuberosum]
Sme2.5_00096.1_g00011.1	AT3G47570.1 | Symbols: | Leucine-rich repeat protein kinase family protein | chr3:17527611-17530748 FORWARD LENGTH=1010	1e-150	2.88	1.43	1.31	1.87333	43.14	9.11	7.36	19.87	0.38	0.73	0.31	0.473333	0.64	0.57	0.68	0.63	3.40691	0.823266	-1.98468	0.477008	-1.57218	0.453072	-4.9791	0.879975	-5.39159	0.892369	0.412495	0.195666	gi|723712456|ref|XP_004242680.2|/0/PREDICTED: probable LRR receptor-like serine/threonine-protein kinase At3g47570 [Solanum lycopersicum]
Sme2.5_00096.1_g00020.1	AT3G48520.1 | Symbols: CYP94B3 | cytochrome P450, family 94, subfamily B, polypeptide 3 | chr3:17975104-17976624 REVERSE LENGTH=506	1e-110	2.94	4.55	1.14	2.87667	120.53	73.62	36.19	76.78	2.31	2.73	4.87	3.30333	4.98	2.91	11.81	6.56667	4.73826	0.910108	0.199524	0.235873	1.19076	0.611013	-3.5475	0.86523	-4.53874	0.901616	0.991239	0.53984	gi|565401409|ref|XP_006366194.1|/0/PREDICTED: cytochrome P450 94A1-like [Solanum tuberosum]
Sme2.5_00097.1_g00010.1	AT5G35220.1 | Symbols: EGY1 | Peptidase M50 family protein | chr5:13484606-13487546 REVERSE LENGTH=548	0	20.42	21.31	19.92	20.55	8.24	8.18	9.05	8.49	21.31	17.61	18.77	19.23	52.42	49.1	40.71	47.41	-1.2753	0.718387	-0.0957796	0.259016	1.20605	0.764916	2.48135	0.82236	1.17952	0.691289	1.30183	0.765812	gi|565344194|ref|XP_006339202.1|/0/PREDICTED: uncharacterized protein LOC102597135 [Solanum tuberosum]
Sme2.5_00097.1_g00013.1	AT5G17770.1 | Symbols: ATCBR, CBR1, CBR | NADH:cytochrome B5 reductase 1 | chr5:5864543-5866495 REVERSE LENGTH=281	1e-115	53.36	72.37	54.66	60.13	98.12	97.12	90.82	95.3533	141.99	151.95	138.41	144.117	182.78	190.53	135.49	169.6	0.665198	0.659733	1.26108	0.782267	1.49598	0.802989	0.830781	0.704466	0.595882	0.634354	0.234899	0.43349	gi|565344200|ref|XP_006339205.1|/1.18182e-129/PREDICTED: NADH--cytochrome b5 reductase 1-like isoform X1 [Solanum tuberosum]
Sme2.5_00098.1_g00013.1	AT1G66330.2 | Symbols: | senescence-associated family protein | chr1:24729880-24732144 REVERSE LENGTH=417	1e-73	13.47	13.92	18.25	15.2133	20.14	17.58	17.21	18.31	69.27	56.09	48.97	58.11	21.3	23.65	20.94	21.9633	0.267296	0.394867	1.93345	0.812618	0.529761	0.569793	0.262465	0.391702	1.66615	0.790154	-1.40369	0.779244	gi|460409512|ref|XP_004250182.1|/2.40795e-98/PREDICTED: uncharacterized protein LOC101257426 [Solanum lycopersicum]
Sme2.5_00099.1_g00018.1	AT2G25737.1 | Symbols: | Sulfite exporter TauE/SafE family protein | chr2:10977174-10979677 FORWARD LENGTH=476	1e-160	78.55	127.09	185.83	130.49	224.68	10.83	30.06	88.5233	483.93	192.52	211.52	295.99	43.73	107.97	219.65	123.783	-0.55981	0.627331	1.18161	0.780295	-0.0761222	0.278381	0.483687	0.59367	1.74142	0.814066	-1.25773	0.788255	gi|460373169|ref|XP_004232395.1|/0/PREDICTED: uncharacterized protein LOC101255155 [Solanum lycopersicum]
Sme2.5_00099.1_g00022.1	AT3G50660.1 | Symbols: DWF4, CYP90B1, CLM, SNP2, SAV1, PSC1 | Cytochrome P450 superfamily protein | chr3:18814262-18817168 REVERSE LENGTH=513	0	0.23	0.69	0.58	0.5	4.54	2.43	2.88	3.28333	24.43	7.24	17.62	16.43	5.93	4.12	4.37	4.80667	2.71516	0.612338	5.03826	0.884704	3.26504	0.705264	0.549876	0.381863	2.3231	0.768304	-1.77322	0.753023	gi|565347173|ref|XP_006340608.1|/0/PREDICTED: cytochrome P450 90B1-like [Solanum tuberosum]
Sme2.5_00099.1_g00023.1	AT5G66760.1 | Symbols: SDH1-1 | succinate dehydrogenase 1-1 | chr5:26653776-26657224 FORWARD LENGTH=634	0	81.83	77.46	82.51	80.6	85.73	96.88	104.34	95.65	643.83	480.17	523.23	549.077	119.64	274.8	159.83	184.757	0.246985	0.447033	2.76816	0.855463	1.19677	0.783599	0.94979	0.725218	2.52117	0.846502	-1.57138	0.812862	gi|698497360|ref|XP_009794665.1|/0/PREDICTED: succinate dehydrogenase [ubiquinone] flavoprotein subunit 1, mitochondrial isoform X2 [Nicotiana sylvestris]
Sme2.5_00100.1_g00022.1	AT5G55480.1 | Symbols: SVL1 | SHV3-like 1 | chr5:22474277-22477819 FORWARD LENGTH=766	0	39.56	37.58	37.29	38.1433	121.91	93.4	114.31	109.873	28.93	24.29	38.51	30.5767	32.45	29.62	55.01	39.0267	1.52634	0.788652	-0.319	0.47738	0.0330293	0.199561	-1.49331	0.787976	-1.84534	0.809954	0.352029	0.490665	gi|565358721|ref|XP_006346174.1|/0/PREDICTED: probable glycerophosphoryl diester phosphodiesterase 1-like [Solanum tuberosum]
Sme2.5_00100.1_g00023.1	AT5G55410.2 | Symbols: | Bifunctional inhibitor/lipid-transfer protein/seed storage 2S albumin superfamily protein | chr5:22460677-22461009 FORWARD LENGTH=110	2e-11	8.96	15.59	12.52	12.3567	102.91	34.84	93.6	77.1167	56.13	42.66	93.14	63.9767	28.23	20.15	20.84	23.0733	2.64175	0.838601	2.37226	0.832809	0.900937	0.678005	-1.74082	0.803285	-0.269497	0.437273	-1.47132	0.78542	gi|723718178|ref|XP_010324294.1|/3.17521e-33/PREDICTED: putative lipid-transfer protein DIR1 [Solanum lycopersicum]
Sme2.5_00102.1_g00009.1	AT2G33500.1 | Symbols: | B-box type zinc finger protein with CCT domain | chr2:14188159-14190046 REVERSE LENGTH=402	5e-82	44.28	44.02	33.31	40.5367	10.57	13.59	13.06	12.4067	11.87	12.85	13.87	12.8633	50.3	59.77	63.93	58	-1.70811	0.787025	-1.65596	0.793222	0.516825	0.617617	2.22494	0.817576	0.052149	0.191149	2.17279	0.822419	gi|460387265|ref|XP_004239301.1|/0/PREDICTED: zinc finger protein CONSTANS-LIKE 14-like [Solanum lycopersicum]
Sme2.5_00106.1_g00012.1	AT5G63310.1 | Symbols: NDPK2, NDPK1A, NDPK IA IA, NDPK IA, ATNDPK2 | nucleoside diphosphate kinase 2 | chr5:25372122-25373838 REVERSE LENGTH=231	1e-78	50.67	36.68	46.35	44.5667	65.65	50.64	63.14	59.81	98.59	98.55	95.8	97.6467	131.38	136.16	106.93	124.823	0.424422	0.550606	1.13161	0.765694	1.48585	0.800288	1.06143	0.752281	0.707184	0.660982	0.354245	0.527545	gi|565361307|ref|XP_006347398.1|/1.83973e-110/PREDICTED: nucleoside diphosphate kinase 2, chloroplastic-like [Solanum tuberosum]
Sme2.5_00112.1_g00010.1	AT5G27320.1 | Symbols: ATGID1C, GID1C | alpha/beta-Hydrolases superfamily protein | chr5:9629254-9630746 FORWARD LENGTH=344	1e-162	72.2	52.89	60.17	61.7533	14.71	28.46	13.13	18.7667	114.65	99.95	119.39	111.33	51.9	88.62	57.57	66.03	-1.71834	0.797456	0.850253	0.71416	0.0966046	0.29663	1.81495	0.80323	2.5686	0.837881	-0.753649	0.693234	gi|698480650|ref|XP_009787366.1|/0/PREDICTED: gibberellin receptor GID1C-like [Nicotiana sylvestris]
Sme2.5_00112.1_g00028.1	AT1G54740.1 | Symbols: | Protein of unknown function (DUF3049) | chr1:20430839-20431738 FORWARD LENGTH=299	1e-23	0.51	1.3	2.09	1.3	5.54	1.32	1.31	2.72333	25.67	19.21	15.52	20.1333	9.68	7.72	5.22	7.54	1.06686	0.449047	3.953	0.85078	2.53605	0.733085	1.46919	0.63596	2.88614	0.800763	-1.41695	0.736409	gi|565392388|ref|XP_006361886.1|/2.40768e-68/PREDICTED: protein FANTASTIC FOUR 3-like [Solanum tuberosum]
Sme2.5_00112.1_g00029.1	AT3G16250.1 | Symbols: NDF4 | NDH-dependent cyclic electron flow 1 | chr3:5507091-5508320 REVERSE LENGTH=204	4e-56	0	0	0	0.01	2.13	1.21	0.9	1.41333	17.37	16.68	24.24	19.43	30.65	36.47	20.46	29.1933	7.14296	0.62722	10.9241	0.957956	11.5114	0.974902	4.36847	0.872738	3.78111	0.828438	0.587353	0.595486	gi|565353696|ref|XP_006343759.1|/1.66685e-77/PREDICTED: uncharacterized protein LOC102582039 [Solanum tuberosum]
Sme2.5_00112.1_g00036.1	AT1G54780.1 | Symbols: TLP18.3 | thylakoid lumen 18.3 kDa protein | chr1:20439533-20440953 FORWARD LENGTH=285	3e-69	15.39	9.02	10.76	11.7233	17.07	23.39	29.68	23.38	99.41	106.11	85.25	96.9233	101.93	77.63	80.95	86.8367	0.995892	0.687595	3.04746	0.856973	2.88892	0.8522	1.89303	0.811186	2.05157	0.819874	-0.15854	0.353941	gi|460368630|ref|XP_004230168.1|/5.76543e-73/PREDICTED: UPF0603 protein At1g54780, chloroplastic [Solanum lycopersicum]
Sme2.5_00113.1_g00004.1	AT4G39700.1 | Symbols: | Heavy metal transport/detoxification superfamily protein | chr4:18424265-18424906 FORWARD LENGTH=158	1e-55	42.48	60.48	52.03	51.6633	271.08	194.4	421.7	295.727	83.28	140.86	205.18	143.107	129.24	101.52	139.85	123.537	2.51705	0.843251	1.46988	0.796829	1.25773	0.785225	-1.25933	0.779001	-1.04717	0.751159	-0.212152	0.411985	gi|460383420|ref|XP_004237423.1|/2.56545e-75/PREDICTED: heavy metal-associated isoprenylated plant protein 26 [Solanum lycopersicum]
Sme2.5_00113.1_g00011.1	AT4G17560.1 | Symbols: | Ribosomal protein L19 family protein | chr4:9780343-9781752 FORWARD LENGTH=225	2e-41	13.1	12.64	9.14	11.6267	13.47	17.41	19.85	16.91	43.53	36.45	50.17	43.3833	43.89	54.7	37.44	45.3433	0.540439	0.531917	1.8997	0.804938	1.96345	0.811816	1.42301	0.765514	1.35926	0.753971	0.0637495	0.221239	gi|565386857|ref|XP_006359224.1|/2.58947e-55/PREDICTED: 50S ribosomal protein L19-2, chloroplastic-like [Solanum tuberosum]
Sme2.5_00113.1_g00012.1	AT5G02890.1 | Symbols: | HXXXD-type acyl-transferase family protein | chr5:670207-671454 REVERSE LENGTH=353	6e-46	7.19	8.5	4.33	6.67333	57.17	69.53	86.26	70.9867	25.19	23.37	60.21	36.2567	22.34	15.44	28.98	22.2533	3.41107	0.85948	2.44177	0.82248	1.73754	0.779818	-1.67353	0.798906	-0.969302	0.71012	-0.704225	0.645934	gi|723725234|ref|XP_010325516.1|/4.29718e-156/PREDICTED: spermidine hydroxycinnamoyl transferase-like [Solanum lycopersicum]
Sme2.5_00113.1_g00014.1	AT5G07490.1 | Symbols: | unknown protein; BEST Arabidopsis thaliana protein match is: unknown protein (TAIR:AT5G61630.1); Has 50 Blast hits to 50 proteins in 9 species: Archae - 0; Bacteria - 0; Metazoa - 0; Fungi - 0; Plants - 50; Viruses - 0; Other Eukaryotes - 0 (source: NCBI BLink). | chr5:2370248-2371003 FORWARD LENGTH=149	4e-15	5.28	7.77	4.91	5.98667	49.31	27.27	20.51	32.3633	0.99	1.57	3.94	2.16667	3.52	2.98	4.41	3.63667	2.43454	0.811886	-1.46628	0.618666	-0.719136	0.488579	-3.15367	0.83149	-3.90081	0.854573	0.747139	0.3979	gi|565386861|ref|XP_006359226.1|/2.39396e-52/PREDICTED: uncharacterized protein LOC102595591 isoform X1 [Solanum tuberosum]
Sme2.5_00113.1_g00015.1	AT1G02130.1 | Symbols: ATRAB1B, ARA5, ARA-5, ATRABD2A, RABD2A, RA-5 | RAS 5 | chr1:400350-401788 REVERSE LENGTH=203	1e-106	103.05	110.74	85.76	99.85	371.22	183.28	178.62	244.373	74.37	92.66	75.49	80.84	90.2	78.27	87.06	85.1767	1.29125	0.778309	-0.304693	0.49539	-0.229304	0.450772	-1.52056	0.79652	-1.59595	0.804835	0.075389	0.256511	gi|697171239|ref|XP_009594551.1|/2.57614e-108/PREDICTED: GTP-binding protein YPTM2 [Nicotiana tomentosiformis]
Sme2.5_00114.1_g00018.1	AT3G21110.2 | Symbols: PUR7, PURC | purin 7 | chr3:7402696-7405273 REVERSE LENGTH=411	1e-145	14.12	14.46	12.64	13.74	7.73	7.36	7.96	7.68333	21.71	20.81	26.42	22.98	34.36	32.97	34.58	33.97	-0.838578	0.605713	0.741997	0.633904	1.30588	0.763863	2.14446	0.801021	1.58057	0.746102	0.563882	0.593151	gi|703107115|ref|XP_010098671.1|/0/Phosphoribosylaminoimidazole-succinocarboxamide synthase [Morus notabilis]
Sme2.5_00115.1_g00013.1	AT2G38760.1 | Symbols: ANNAT3, ANN3 | annexin 3 | chr2:16201086-16202490 FORWARD LENGTH=321	1e-110	35.66	60.11	36.2	43.99	126.22	107.4	123.33	118.983	30.17	41.27	35.97	35.8033	61.05	51	36.08	49.3767	1.43551	0.784829	-0.297082	0.470122	0.166654	0.372242	-1.26886	0.772523	-1.73259	0.806118	0.463736	0.566885	gi|698447688|ref|XP_009771168.1|/1.62355e-165/PREDICTED: annexin D3-like isoform X2 [Nicotiana sylvestris]
Sme2.5_00115.1_g00014.1	AT2G38750.1 | Symbols: ANNAT4 | annexin 4 | chr2:16196582-16198431 REVERSE LENGTH=319	6e-79	60.21	140.32	56.89	85.8067	481.19	336.5	425.32	414.337	40.77	58.21	46.7	48.56	137.02	66.56	68.53	90.7033	2.27164	0.835429	-0.821321	0.704569	0.0800658	0.275797	-2.19158	0.835542	-3.09296	0.863792	0.901387	0.718325	gi|565362062|ref|XP_006347771.1|/6.28962e-157/PREDICTED: annexin D4-like isoform X1 [Solanum tuberosum]
Sme2.5_00116.1_g00011.1	AT1G35680.1 | Symbols: | Ribosomal protein L21 | chr1:13208777-13210246 FORWARD LENGTH=220	4e-49	30.82	35.81	28.61	31.7467	35.14	36.25	40.22	37.2033	121.43	106.47	128.16	118.687	128.04	111.66	109.84	116.513	0.228827	0.403659	1.90248	0.820992	1.87582	0.822909	1.64699	0.805783	1.67365	0.803328	-0.0266628	0.186331	gi|565374151|ref|XP_006353627.1|/3.04813e-64/PREDICTED: 50S ribosomal protein L21, chloroplastic-like [Solanum tuberosum]
Sme2.5_00121.1_g00004.1	AT4G31530.2 | Symbols: | NAD(P)-binding Rossmann-fold superfamily protein | chr4:15282281-15284064 FORWARD LENGTH=338	1e-101	2.13	1.64	2.45	2.07333	14.68	19.21	17.71	17.2	25.32	31.55	32.19	29.6867	22.22	17.78	16.51	18.8367	3.05238	0.805063	3.83979	0.861464	3.18352	0.826779	0.131135	0.278182	0.787407	0.637899	-0.656271	0.621923	gi|565394193|ref|XP_006362745.1|/1.23606e-128/PREDICTED: uncharacterized protein At2g37660, chloroplastic-like [Solanum tuberosum]
Sme2.5_00123.1_g00002.1	AT3G50700.1 | Symbols: AtIDD2, IDD2 | indeterminate(ID)-domain 2 | chr3:18840945-18842829 FORWARD LENGTH=452	2e-95	9.27	7.71	11.17	9.38333	1.08	3.76	2.79	2.54333	0.22	0.34	1.19	0.583333	0.55	0.66	2.46	1.22333	-1.88338	0.708557	-4.00771	0.805659	-2.93928	0.770763	-1.0559	0.422995	-2.12433	0.514165	1.06843	0.322209	gi|460404138|ref|XP_004247541.1|/0/PREDICTED: zinc finger protein NUTCRACKER-like [Solanum lycopersicum]
Sme2.5_00125.1_g00004.1	AT5G07330.1 | Symbols: | unknown protein; FUNCTIONS IN: molecular_function unknown; INVOLVED IN: biological_process unknown; LOCATED IN: mitochondrion; BEST Arabidopsis thaliana protein match is: unknown protein (TAIR:AT1G63060.1); Has 1807 Blast hits to 1807 proteins in 277 species: Archae - 0; Bacteria - 0; Metazoa - 736; Fungi - 347; Plants - 385; Viruses - 0; Other Eukaryotes - 339 (source: N…	7e-32	0.19	1.18	1.19	0.853333	3.2	37.99	1.98	14.39	18.65	24.66	23.1	22.1367	0.61	3.03	0.59	1.41	4.07581	0.830344	4.69718	0.885126	0.724514	0.305406	-3.3513	0.801325	0.621371	0.567824	-3.97267	0.851236	gi|698584939|ref|XP_009778509.1|/1.44734e-59/PREDICTED: uncharacterized protein LOC104227852 [Nicotiana sylvestris]
Sme2.5_00125.1_g00009.1	AT5G51040.1 | Symbols: | unknown protein; CONTAINS InterPro DOMAIN/s: Protein of unknown function DUF339 (InterPro:IPR005631); Has 532 Blast hits to 532 proteins in 207 species: Archae - 0; Bacteria - 285; Metazoa - 16; Fungi - 41; Plants - 40; Viruses - 0; Other Eukaryotes - 150 (source: NCBI BLink). | chr5:20750700-20751790 FORWARD LENGTH=188	1e-60	122.4	94.83	111.68	109.637	77.55	74.85	69.63	74.01	305.8	319.1	238.1	287.667	183.14	273.68	162.29	206.37	-0.566938	0.629234	1.39167	0.796423	0.912503	0.736092	1.47944	0.793253	1.95861	0.822848	-0.479165	0.61098	gi|460380217|ref|XP_004235854.1|/1.26877e-93/PREDICTED: uncharacterized protein LOC101244854 [Solanum lycopersicum]
Sme2.5_00125.1_g00011.1	AT5G51010.1 | Symbols: | Rubredoxin-like superfamily protein | chr5:20744615-20745344 FORWARD LENGTH=154	1e-42	22.81	25.5	22.51	23.6067	40.84	24.32	40.44	35.2	208.92	182.14	157.5	182.853	99.4	164.26	101.46	121.707	0.576381	0.599871	2.95342	0.857153	2.36614	0.842065	1.78976	0.811867	2.37704	0.839142	-0.587279	0.653451	gi|565348959|ref|XP_006341467.1|/4.7258e-68/PREDICTED: uncharacterized protein LOC102605356 [Solanum tuberosum]
Sme2.5_00125.1_g00014.1	AT1G29880.1 | Symbols: | glycyl-tRNA synthetase / glycine--tRNA ligase | chr1:10459662-10462781 REVERSE LENGTH=729	0	42.28	45.96	44.89	44.3767	20.83	20.41	28.02	23.0867	48.66	44.55	50.36	47.8567	96.33	97.54	93.69	95.8533	-0.942741	0.69561	0.108919	0.294834	1.11103	0.769376	2.05377	0.822481	1.05166	0.721412	1.00211	0.745085	gi|565348965|ref|XP_006341470.1|/0/PREDICTED: glycine--tRNA ligase 1, mitochondrial-like [Solanum tuberosum]
Sme2.5_00125.1_g00017.1	AT5G61910.4 | Symbols: | DCD (Development and Cell Death) domain protein | chr5:24855908-24863729 REVERSE LENGTH=1346	0	22.38	24.9	19.65	22.31	130.12	58.87	57.89	82.2933	37.64	42.15	30.82	36.87	38.9	35.96	36.09	36.9833	1.88309	0.808676	0.724757	0.65618	0.729185	0.668109	-1.1539	0.755238	-1.15833	0.750605	0.00442785	0.142775	gi|565348973|ref|XP_006341473.1|/0/PREDICTED: protein BONZAI 1-like isoform X2 [Solanum tuberosum]
Sme2.5_00125.1_g00021.1	AT4G25080.5 | Symbols: CHLM | magnesium-protoporphyrin IX methyltransferase | chr4:12877015-12878128 FORWARD LENGTH=312	1e-125	14.23	15.17	12.34	13.9133	32.35	36.56	38.38	35.7633	63.15	62.1	77.97	67.74	87.18	63.2	85.35	78.5767	1.36201	0.754099	2.28354	0.828324	2.49763	0.839476	1.13562	0.753173	0.921527	0.699024	0.214093	0.402633	gi|565348979|ref|XP_006341476.1|/3.68861e-160/PREDICTED: magnesium protoporphyrin IX methyltransferase, chloroplastic-like [Solanum tuberosum]
Sme2.5_00127.1_g00025.1	#	#	0.37	0	0.56	0.313333	0.38	0.56	0.37	0.436667	5.3	4.97	8.26	6.17667	8.44	9.33	6.52	8.09667	0.478834	0.200067	4.30106	0.771774	4.69156	0.824652	4.21272	0.784881	3.82222	0.729864	0.3905	0.375298	gi|565345457|ref|XP_006339813.1|/1.93696e-150/PREDICTED: UPF0553 protein-like [Solanum tuberosum]
Sme2.5_00130.1_g00007.1	AT5G64040.1 | Symbols: PSAN | photosystem I reaction center subunit PSI-N, chloroplast, putative / PSI-N, putative (PSAN) | chr5:25628724-25629409 REVERSE LENGTH=171	8e-61	5.58	2.64	2.28	3.5	30.96	49.41	74.2	51.5233	89.76	141.45	192.4	141.203	143.88	92.13	136.85	124.287	3.8798	0.869939	5.33428	0.940616	5.15017	0.933342	1.27037	0.773088	1.45448	0.784704	-0.184103	0.381071	gi|565371244|ref|XP_006352219.1|/2.3883e-63/PREDICTED: photosystem I reaction center subunit N, chloroplastic-like [Solanum tuberosum]
Sme2.5_00131.1_g00008.1	AT2G24090.1 | Symbols: | Ribosomal protein L35 | chr2:10242038-10243416 FORWARD LENGTH=145	4e-25	11.61	11	14.54	12.3833	9.24	10.8	11.82	10.62	45.19	50.46	60.73	52.1267	47.11	39.2	38.55	41.62	-0.221616	0.332291	2.07362	0.818924	1.74888	0.802488	1.97049	0.798081	2.29524	0.815006	-0.324745	0.482836	gi|565353350|ref|XP_006343595.1|/3.18409e-36/PREDICTED: 50S ribosomal protein L35, chloroplastic-like [Solanum tuberosum]
Sme2.5_00133.1_g00004.1	AT3G45010.1 | Symbols: scpl48 | serine carboxypeptidase-like 48 | chr3:16466328-16468845 FORWARD LENGTH=510	1e-162	26.42	26.57	34.7	29.23	23.04	38.56	44.28	35.2933	3.72	5.35	12.3	7.12333	12.02	4.16	13.02	9.73333	0.271946	0.433938	-2.03683	0.802503	-1.58644	0.781978	-1.85839	0.788536	-2.30877	0.804101	0.450381	0.423542	gi|565364610|ref|XP_006349013.1|/0/PREDICTED: serine carboxypeptidase-like 48-like [Solanum tuberosum]
Sme2.5_00133.1_g00014.1	AT5G22930.1 | Symbols: | Protein of unknown function (DUF1635) | chr5:7668229-7669315 REVERSE LENGTH=238	2e-51	110.4	149.04	135.89	131.777	27.51	59.79	41.56	42.9533	22.39	23.02	36.91	27.44	42.15	46.01	55.79	47.9833	-1.61725	0.803739	-2.26374	0.835678	-1.45749	0.799642	0.159763	0.339595	-0.64649	0.618088	0.806253	0.684871	gi|565391307|ref|XP_006361364.1|/3.82133e-61/PREDICTED: uncharacterized protein LOC102596609 [Solanum tuberosum]
Sme2.5_00135.1_g00019.1	AT3G23730.1 | Symbols: XTH16 | xyloglucan endotransglucosylase/hydrolase 16 | chr3:8550222-8551248 FORWARD LENGTH=291	1e-109	0	0.62	0	0.213333	16.07	11.85	8.06	11.9933	0	0.22	0.21	0.146667	0.64	0	0.83	0.493333	5.81298	0.886642	-0.540568	0.183026	1.20945	0.26334	-4.60353	0.835255	-6.35355	0.890224	1.75002	0.27221	gi|460395316|ref|XP_004243230.1|/6.07358e-161/PREDICTED: probable xyloglucan endotransglucosylase/hydrolase protein 16 [Solanum lycopersicum]
Sme2.5_00135.1_g00020.1	AT4G14130.1 | Symbols: XTR7, XTH15 | xyloglucan endotransglucosylase/hydrolase 15 | chr4:8137161-8138196 REVERSE LENGTH=289	1e-107	1.64	18.76	0.63	7.01	119.85	29.85	24.24	57.98	0.42	0.89	1.26	0.856667	1.94	2.13	1.88	1.98333	3.04807	0.846076	-3.03261	0.738093	-1.82149	0.687455	-4.86956	0.909751	-6.08068	0.949344	1.21112	0.40032	gi|565402620|ref|XP_006366771.1|/1.37745e-149/PREDICTED: probable xyloglucan endotransglucosylase/hydrolase protein 15-like [Solanum tuberosum]
Sme2.5_00135.1_g00021.1	AT3G58850.1 | Symbols: PAR2, HLH2 | phy rapidly regulated 2 | chr3:21759562-21759918 REVERSE LENGTH=118	9e-17	7.91	16.74	15.41	13.3533	147.11	61.05	156.11	121.423	41.51	37.11	37.49	38.7033	28.25	25.29	52.61	35.3833	3.18477	0.861025	1.53526	0.77959	1.40587	0.772773	-1.7789	0.811436	-1.64952	0.801855	-0.129388	0.300408	gi|565364474|ref|XP_006348949.1|/2.86114e-26/PREDICTED: uncharacterized protein LOC102599596 [Solanum tuberosum]
Sme2.5_00136.1_g00012.1	AT5G61380.1 | Symbols: TOC1, APRR1, PRR1, AtTOC1 | CCT motif -containing response regulator protein | chr5:24675540-24678176 FORWARD LENGTH=618	1e-135	11.38	12.67	17.7	13.9167	1.01	0.9	1.3	1.07	2.53	1.59	4.22	2.78	39.45	50.63	53.53	47.87	-3.70113	0.816895	-2.32366	0.775601	1.78231	0.806921	5.48344	0.927402	1.37747	0.464349	4.10597	0.880025	gi|565398020|ref|XP_006364578.1|/0/PREDICTED: two-component response regulator-like APRR1-like [Solanum tuberosum]
Sme2.5_00136.1_g00024.1	AT3G47470.1 | Symbols: LHCA4, CAB4 | light-harvesting chlorophyll-protein complex I subunit A4 | chr3:17493622-17494773 REVERSE LENGTH=251	1e-128	28.02	20	12.61	20.21	86.17	160.92	221.45	156.18	509.8	657.44	716.95	628.063	766.94	485.56	554.9	602.467	2.95007	0.853148	4.95777	0.931448	4.89774	0.9272	1.94767	0.825621	2.0077	0.830387	-0.0600286	0.233813	gi|460380541|ref|XP_004236014.1|/8.66587e-139/PREDICTED: chlorophyll a-b binding protein 4, chloroplastic [Solanum lycopersicum]
Sme2.5_00139.1_g00003.1	#	#	0.76	1.53	0	0.766667	137.94	24.5	28.55	63.6633	0.78	0	0	0.266667	0	0	0	0.01	6.37572	0.962247	-1.52356	0.319161	-6.26053	0.515487	-12.6362	0.983783	-7.89928	0.97806	-4.73697	0.313885	-
Sme2.5_00140.1_g00011.1	AT1G73680.1 | Symbols: ALPHA DOX2 | alpha dioxygenase | chr1:27704221-27707417 REVERSE LENGTH=631	0	627.95	417.54	360.64	468.71	166.09	137.37	111.98	138.48	967.53	741.6	599.63	769.587	1085.55	1306.48	981.92	1124.65	-1.75902	0.816068	0.715388	0.700777	1.26271	0.793049	3.02173	0.864998	2.47441	0.846496	0.54732	0.646667	gi|565349147|ref|XP_006341559.1|/0/PREDICTED: alpha-dioxygenase 2-like isoform X1 [Solanum tuberosum]
Sme2.5_00140.1_g00012.1	AT3G18080.1 | Symbols: BGLU44 | B-S glucosidase 44 | chr3:6191586-6194124 FORWARD LENGTH=512	0	26.33	47.55	25.94	33.2733	40.89	31.64	54.64	42.39	88.46	78.39	139.93	102.26	337.71	219.02	302.69	286.473	0.349358	0.49695	1.6198	0.807693	3.10596	0.863677	2.7566	0.851737	1.27045	0.765577	1.48616	0.803675	gi|565349155|ref|XP_006341563.1|/0/PREDICTED: beta-glucosidase 44-like [Solanum tuberosum]
Sme2.5_00141.1_g00004.1	AT5G54190.1 | Symbols: PORA | protochlorophyllide oxidoreductase A | chr5:21991183-21992773 REVERSE LENGTH=405	0	7.26	4.42	3.85	5.17667	11.94	16.31	31.48	19.91	23.83	40.44	102.13	55.4667	97	43.61	92.81	77.8067	1.9434	0.766687	3.42153	0.85899	3.9098	0.883948	1.9664	0.812344	1.47813	0.769458	0.488273	0.596185	gi|565386352|ref|XP_006358983.1|/0/PREDICTED: protochlorophyllide reductase, chloroplastic-like [Solanum tuberosum]
Sme2.5_00141.1_g00011.1	AT3G15360.1 | Symbols: ATHM4, TRX-M4, ATM4 | thioredoxin M-type 4 | chr3:5188448-5189457 FORWARD LENGTH=193	7e-51	52.55	56.47	52.97	53.9967	44.23	72.6	70.36	62.3967	180.8	201.94	159.61	180.783	183.75	186.11	163.53	177.797	0.208599	0.402093	1.74332	0.818924	1.71929	0.820687	1.51069	0.793912	1.53472	0.793554	-0.0240334	0.173127	gi|565386346|ref|XP_006358980.1|/7.64594e-66/PREDICTED: thioredoxin M4, chloroplastic-like [Solanum tuberosum]
Sme2.5_00141.1_g00013.1	AT3G15354.1 | Symbols: SPA3 | SPA1-related 3 | chr3:5169327-5172480 REVERSE LENGTH=837	0	5.2	4.14	4.91	4.75	3.15	3.06	5.16	3.79	48.62	30.38	34.08	37.6933	12.26	13.94	12.14	12.78	-0.32573	0.312195	2.98831	0.837734	1.42789	0.716652	1.75362	0.723889	3.31404	0.838962	-1.56042	0.779357	gi|460412949|ref|XP_004251858.1|/0/PREDICTED: protein SPA1-RELATED 4-like isoform X1 [Solanum lycopersicum]
Sme2.5_00142.1_g00003.1	AT3G10420.2 | Symbols: SPD1 | P-loop containing nucleoside triphosphate hydrolases superfamily protein | chr3:3239307-3242274 FORWARD LENGTH=684	0	7.66	6.67	6.47	6.93333	10.79	13.3	14.03	12.7067	34.56	29.78	27.35	30.5633	14.01	14.57	12.74	13.7733	0.873965	0.604604	2.14018	0.807096	0.990257	0.659015	0.116292	0.255216	1.26622	0.729601	-1.14992	0.734108	gi|565391989|ref|XP_006361691.1|/0/PREDICTED: uncharacterized protein ycf45-like [Solanum tuberosum]
Sme2.5_00142.1_g00007.1	AT5G04310.1 | Symbols: | Pectin lyase-like superfamily protein | chr5:1203356-1207352 REVERSE LENGTH=518	1e-163	92.79	109.37	94.35	98.8367	36.59	57.71	52.9	49.0667	19.59	27.57	45.05	30.7367	83.07	62.89	103.81	83.2567	-1.0103	0.738212	-1.68509	0.811446	-0.247481	0.469043	0.762823	0.679396	-0.674783	0.630668	1.43761	0.788897	gi|565392003|ref|XP_006361698.1|/0/PREDICTED: probable pectate lyase 13-like isoform X1 [Solanum tuberosum]
Sme2.5_00142.1_g00014.1	AT5G58330.2 | Symbols: | lactate/malate dehydrogenase family protein | chr5:23580010-23582287 REVERSE LENGTH=442	0	9.66	4.38	6.52	6.85333	8.45	14	10.23	10.8933	131.69	116.32	120.45	122.82	139.19	121.9	126.71	129.267	0.668568	0.537323	4.1636	0.893771	4.2374	0.897608	3.56883	0.87131	3.49503	0.870172	0.0738048	0.244955	gi|350537825|ref|NP_001234056.1|/0/malate dehydrogenase [Solanum lycopersicum]
Sme2.5_00145.1_g00001.1	AT3G14420.2 | Symbols: | Aldolase-type TIM barrel family protein | chr3:4821804-4823899 FORWARD LENGTH=367	0	2	0.95	1.09	1.34667	1.5	2.72	0.81	1.67667	7.01	11.54	20.99	13.18	55.62	46.64	59.79	54.0167	0.316203	0.236778	3.29089	0.802965	5.32594	0.932106	5.00974	0.913793	2.97468	0.774124	2.03505	0.817516	gi|460395233|ref|XP_004243189.1|/9.62576e-173/PREDICTED: peroxisomal (S)-2-hydroxy-acid oxidase GLO1 [Solanum lycopersicum]
Sme2.5_00145.1_g00005.1	AT1G78410.1 | Symbols: | VQ motif-containing protein | chr1:29502728-29503054 FORWARD LENGTH=108	5e-17	0	0	0	0.01	37.05	0.62	3.67	13.78	0.62	0	0.62	0.416667	0	0	0		10.4284	0.934021	5.38082	0.398916			-10.4284	0.92913	-5.04754	0.857345	-5.38082	0.381435	gi|565363365|ref|XP_006348408.1|/4.73504e-29/PREDICTED: uncharacterized protein LOC102586157 [Solanum tuberosum]
Sme2.5_00145.1_g00009.1	AT1G30040.1 | Symbols: ATGA2OX2, GA2OX2 | gibberellin 2-oxidase | chr1:10537769-10539570 FORWARD LENGTH=341	5e-99	11.11	7.58	4.86	7.85	85.46	34.55	26.98	48.9967	17.36	11.7	26.49	18.5167	3.32	3.46	5	3.92667	2.64192	0.830327	1.23806	0.717941	-0.999388	0.600928	-3.64131	0.860402	-1.40386	0.760743	-2.23745	0.783602	gi|565363289|ref|XP_006348370.1|/9.36304e-155/PREDICTED: gibberellin 2-beta-dioxygenase 1-like [Solanum tuberosum]
Sme2.5_00145.1_g00010.1	AT1G30040.1 | Symbols: ATGA2OX2, GA2OX2 | gibberellin 2-oxidase | chr1:10537769-10539570 FORWARD LENGTH=341	1e-107	3.06	3.84	1.47	2.79	51.61	29.86	18.34	33.27	2.03	1.76	4.25	2.68	0.76	0.56	1.28	0.866667	3.57588	0.851603	-0.0580321	0.174866	-1.68672	0.534025	-5.2626	0.910194	-3.63392	0.847616	-1.62868	0.49229	gi|565363291|ref|XP_006348371.1|/2.41883e-164/PREDICTED: gibberellin 2-beta-dioxygenase 1-like [Solanum tuberosum]
Sme2.5_00146.1_g00006.1	AT5G59970.1 | Symbols: | Histone superfamily protein | chr5:24146352-24146663 REVERSE LENGTH=103	2e-52	1.33	14.13	2.05	5.83667	128.79	86.62	133.62	116.343	10.98	30.51	35.68	25.7233	49.68	23.41	40.21	37.7667	4.3171	0.900427	2.13986	0.800531	2.6939	0.833467	-1.6232	0.803994	-2.17724	0.826147	0.554036	0.594913	gi|721697114|ref|XP_003580388.2|/3.97702e-39/PREDICTED: uncharacterized protein LOC100841093 [Brachypodium distachyon]
Sme2.5_00146.1_g00007.1	AT5G59970.1 | Symbols: | Histone superfamily protein | chr5:24146352-24146663 REVERSE LENGTH=103	2e-52	4	17.49	6.83	9.44	201.4	99.78	181.09	160.757	18.53	42.14	29.5	30.0567	81.87	36.48	55.2	57.85	4.08995	0.893934	1.67083	0.784217	2.61546	0.840712	-1.47449	0.790999	-2.41912	0.83899	0.944632	0.717671	gi|195653013|gb|ACG45974.1|/3.61736e-39/histone H4 [Zea mays]
Sme2.5_00146.1_g00021.1	AT3G12110.1 | Symbols: ACT11 | actin-11 | chr3:3858116-3859609 FORWARD LENGTH=377	0	0.71	1.15	0.58	0.813333	1.45	3.46	2.58	2.49667	2.04	3.06	6.38	3.82667	11.23	8.44	11.18	10.2833	1.61808	0.501837	2.23417	0.612135	3.66032	0.804309	2.04223	0.722726	0.616085	0.367685	1.42615	0.675081	gi|460388268|ref|XP_004239790.1|/0/PREDICTED: actin-58 [Solanum lycopersicum]
Sme2.5_00155.1_g00016.1	AT3G18280.1 | Symbols: | Bifunctional inhibitor/lipid-transfer protein/seed storage 2S albumin superfamily protein | chr3:6267102-6267392 FORWARD LENGTH=96	6e-24	1.52	1.53	7	3.35	21.04	15.02	4.63	13.5633	64.01	28.13	502.29	198.143	2.39	7.04	22.5	10.6433	2.01748	0.751335	5.88624	0.961033	1.66772	0.725044	-0.349762	0.409928	3.86876	0.88548	-4.21852	0.899173	gi|697161668|ref|XP_009589620.1|/3.83324e-34/PREDICTED: non-specific lipid-transfer protein 2 {ECO:0000303|PubMed:23913675}-like [Nicotiana tomentosiformis]
Sme2.5_00157.1_g00007.1	AT3G22660.1 | Symbols: | rRNA processing protein-related | chr3:8016237-8017118 REVERSE LENGTH=293	4e-86	26.51	19.49	19.78	21.9267	8.54	8.91	10.07	9.17333	46.36	43.13	48.65	46.0467	51.61	52.41	43.87	49.2967	-1.25717	0.720378	1.07041	0.742032	1.1688	0.76202	2.42597	0.822443	2.32758	0.815707	0.0983934	0.273357	gi|460365588|ref|XP_004228683.1|/2.79983e-100/PREDICTED: probable rRNA-processing protein EBP2 homolog [Solanum lycopersicum]
Sme2.5_00161.1_g00002.1	AT5G39670.1 | Symbols: | Calcium-binding EF-hand family protein | chr5:15883270-15883884 FORWARD LENGTH=204	6e-24	16.61	18.05	15.32	16.66	425.05	84.36	97.7	202.37	38.84	24.66	20.79	28.0967	15.71	9.65	14.87	13.41	3.60254	0.877689	0.754011	0.65002	-0.313079	0.429734	-3.91561	0.888767	-2.84852	0.854769	-1.06709	0.717847	gi|565342624|ref|XP_006338443.1|/9.56961e-52/PREDICTED: probable calcium-binding protein CML45-like [Solanum tuberosum]
Sme2.5_00161.1_g00022.1	AT1G13960.1 | Symbols: WRKY4 | WRKY DNA-binding protein 4 | chr1:4776622-4779043 FORWARD LENGTH=514	9e-90	10.24	2.48	3.32	5.34667	16.74	11.52	21.32	16.5267	31.95	21.94	37.88	30.59	26.32	30.49	65.96	40.9233	1.62808	0.741075	2.51635	0.81893	2.93621	0.841235	1.30813	0.752995	0.888264	0.660102	0.419864	0.536266	gi|460372768|ref|XP_004232197.1|/0/PREDICTED: probable WRKY transcription factor 3 [Solanum lycopersicum]
Sme2.5_00162.1_g00005.1	AT3G10040.1 | Symbols: | sequence-specific DNA binding transcription factors | chr3:3096580-3097875 REVERSE LENGTH=431	1e-86	60.3	54.98	52.53	55.9367	133.71	101.83	65.44	100.327	224.02	161.03	167.95	184.333	157.94	194.47	157.4	169.937	0.842839	0.698506	1.72045	0.818304	1.60313	0.81391	0.760292	0.690242	0.877612	0.707034	-0.11732	0.313771	gi|565348373|ref|XP_006341187.1|/3.1918e-175/PREDICTED: nucleomorphin-like [Solanum tuberosum]
Sme2.5_00162.1_g00009.1	AT2G36630.1 | Symbols: | Sulfite exporter TauE/SafE family protein | chr2:15352767-15355050 REVERSE LENGTH=459	1e-157	3.63	5.4	5.02	4.68333	15.85	6.22	6.73	9.6	44.03	18.97	21.77	28.2567	10.59	12.4	12.65	11.88	1.0355	0.622763	2.59298	0.821285	1.34293	0.701917	0.307429	0.3743	1.55748	0.751966	-1.25006	0.740625	gi|565348383|ref|XP_006341192.1|/0/PREDICTED: uncharacterized protein LOC102602443 [Solanum tuberosum]
Sme2.5_00162.1_g00011.1	#	#	51.69	12.68	44.74	36.37	20.98	14.22	9.38	14.86	4.08	3.22	4.05	3.78333	6.21	15.37	8.39	9.99	-1.29131	0.747253	-3.26502	0.846334	-1.86419	0.803351	-0.572878	0.524279	-1.9737	0.740764	1.40083	0.668871	gi|460402166|ref|XP_004246585.1|/5.95004e-38/PREDICTED: probable cytochrome P450 556A1 [Solanum lycopersicum]
Sme2.5_00162.1_g00022.1	AT3G10050.1 | Symbols: OMR1 | L-O-methylthreonine resistant 1 | chr3:3099164-3101741 REVERSE LENGTH=592	4e-72	6.7	8.21	19.66	11.5233	0.12	0.5	0.36	0.326667	0.12	0	1.09	0.406667	0	0.12	0.24	0.123333	-5.1406	0.859552	-4.82457	0.85393	-6.54585	0.916224	-1.40526	0.231518	0.316027	0.180132	-1.72128	0.252114	gi|565402650|ref|XP_006366786.1|/4.05736e-114/PREDICTED: threonine dehydratase biosynthetic, chloroplastic-like [Solanum tuberosum]
Sme2.5_00163.1_g00012.1	AT2G43330.1 | Symbols: ATINT1, INT1 | inositol transporter 1 | chr2:18001135-18003854 FORWARD LENGTH=509	0	2.41	1.05	2.11	1.85667	51	67.06	36.72	51.5933	24.08	17.3	16.93	19.4367	2.77	2.63	1.4	2.26667	4.7964	0.905601	3.38799	0.829062	0.287857	0.24821	-4.50854	0.89308	-1.4084	0.762883	-3.10014	0.815811	gi|565361059|ref|XP_006347278.1|/0/PREDICTED: inositol transporter 1-like [Solanum tuberosum]
Sme2.5_00165.1_g00009.1	AT5G36160.1 | Symbols: | Tyrosine transaminase family protein | chr5:14233261-14235129 REVERSE LENGTH=420	1e-151	6.36	7.71	5.39	6.48667	49.97	37.74	48.38	45.3633	36.08	33.55	24.68	31.4367	26.81	21.4	23.87	24.0267	2.80598	0.834497	2.2769	0.811548	1.88909	0.789658	-0.91689	0.691704	-0.529078	0.574461	-0.387812	0.502562	gi|325516250|gb|ADZ24703.1|/0/tyrosine aminotransferase 2 [Solanum pennellii]
Sme2.5_00165.1_g00018.1	AT2G20635.1 | Symbols: | ATP binding;protein kinases;protein serine/threonine kinases | chr2:8900410-8903384 FORWARD LENGTH=525	1e-167	64.56	55.92	53.3	57.9267	102.91	77.09	91.08	90.36	24.53	30.71	33.39	29.5433	29.08	17.68	29.11	25.29	0.641457	0.651133	-0.971395	0.724749	-1.19566	0.768719	-1.83712	0.81019	-1.61285	0.795022	-0.224266	0.375878	gi|565404089|ref|XP_006367481.1|/0/PREDICTED: mitotic checkpoint serine/threonine-protein kinase BUB1-like [Solanum tuberosum]
Sme2.5_00166.1_g00001.1	AT3G61220.1 | Symbols: | NAD(P)-binding Rossmann-fold superfamily protein | chr3:22663025-22664316 FORWARD LENGTH=296	3e-95	0.2	0.41	0.61	0.406667	0.62	0.61	0.2	0.476667	25.81	29.07	21.32	25.4	9.22	14.96	5.9	10.0267	0.229134	0.183817	5.96484	0.934592	4.62385	0.840478	4.39472	0.813988	5.7357	0.915513	-1.34099	0.743977	gi|565345403|ref|XP_006339786.1|/4.34003e-138/PREDICTED: (+)-neomenthol dehydrogenase-like [Solanum tuberosum]
Sme2.5_00166.1_g00002.1	AT3G61220.1 | Symbols: | NAD(P)-binding Rossmann-fold superfamily protein | chr3:22663025-22664316 FORWARD LENGTH=296	1e-110	0	0	0	0.01	0.2	0	0	0.0733333	178.75	156.74	139.27	158.253	44.74	130.07	38.88	71.23	2.87447	0.198876	13.9499	0.995165	12.7983	0.990271	9.9238	0.985355	11.0755	0.992892	-1.15168	0.774369	gi|565344882|ref|XP_006339532.1|/2.55646e-149/PREDICTED: short-chain dehydrogenase/reductase 2b-like [Solanum tuberosum]
Sme2.5_00166.1_g00003.1	AT4G00620.1 | Symbols: | Amino acid dehydrogenase family protein | chr4:259265-260788 REVERSE LENGTH=360	1e-151	34.06	30.07	32.46	32.1967	15.87	18.71	13.93	16.17	50.27	48.14	53.95	50.7867	54.84	71.96	55.49	60.7633	-0.993592	0.695081	0.657538	0.652725	0.91629	0.7205	1.90988	0.804947	1.65113	0.78494	0.258751	0.441251	gi|565344884|ref|XP_006339533.1|/0/PREDICTED: bifunctional protein FolD 4, chloroplastic-like [Solanum tuberosum]
Sme2.5_00166.1_g00008.1	AT2G45850.2 | Symbols: | AT hook motif DNA-binding family protein | chr2:18871901-18873457 REVERSE LENGTH=348	3e-62	30.11	35.42	35.03	33.52	15.75	12.25	16.67	14.89	35.63	24.83	29.59	30.0167	58.3	66.43	61.25	61.9933	-1.17068	0.731559	-0.159258	0.336703	0.887091	0.717075	2.05777	0.815123	1.01142	0.693199	1.04635	0.745159	gi|565344922|ref|XP_006339552.1|/1.47921e-140/PREDICTED: uncharacterized protein LOC102588291 isoform X1 [Solanum tuberosum]
Sme2.5_00166.1_g00027.1	AT5G59250.1 | Symbols: | Major facilitator superfamily protein | chr5:23903958-23906853 FORWARD LENGTH=558	6e-40	10.67	8.07	12.29	10.3433	23.29	13.17	18.99	18.4833	45.99	51.58	27.44	41.67	32.19	17.9	14.31	21.4667	0.837524	0.631291	2.01031	0.81166	1.0534	0.714006	0.215873	0.357723	1.17278	0.733118	-0.956911	0.710478	gi|565350726|ref|XP_006342314.1|/1.23629e-40/PREDICTED: D-xylose-proton symporter-like 3, chloroplastic-like [Solanum tuberosum]
Sme2.5_00169.1_g00004.1	AT3G03920.1 | Symbols: | H/ACA ribonucleoprotein complex, subunit Gar1/Naf1 protein | chr3:1009123-1010379 REVERSE LENGTH=202	4e-51	48.09	54.46	48.48	50.3433	32.1	29.53	29.56	30.3967	111.16	113.28	117.26	113.9	134.21	141.57	127.88	134.553	-0.727888	0.658922	1.1779	0.772569	1.41831	0.797571	2.14619	0.828544	1.90578	0.812878	0.24041	0.440223	gi|697134490|ref|XP_009621290.1|/3.03362e-46/PREDICTED: putative H/ACA ribonucleoprotein complex subunit 1-like protein 1 [Nicotiana tomentosiformis]
Sme2.5_00169.1_g00011.1	#	#	2.06	0	1.06	1.04333	12.2	2.14	2.63	5.65667	12.76	11.79	10.61	11.72	9.2	16.55	10.01	11.92	2.43875	0.681511	3.4897	0.803912	3.51411	0.810607	1.07536	0.643108	1.05095	0.623409	0.0244117	0.159479	gi|565393190|ref|XP_006362265.1|/1.26774e-37/PREDICTED: uncharacterized protein LOC102588850 [Solanum tuberosum]
Sme2.5_00170.1_g00016.1	AT5G62500.1 | Symbols: ATEB1B, ATEB1, EB1B | end binding protein 1B | chr5:25092929-25095006 FORWARD LENGTH=293	1e-113	5.99	10.37	6.12	7.49333	41.3	27.3	33.68	34.0933	32.77	32.04	17.98	27.5967	26.05	22.37	25.07	24.4967	2.18581	0.803744	1.88081	0.789959	1.70891	0.783042	-0.476904	0.55132	-0.304996	0.430473	-0.171909	0.327453	gi|565397204|ref|XP_006364190.1|/1.10628e-134/PREDICTED: microtubule-associated protein RP/EB family member 1B-like [Solanum tuberosum]
Sme2.5_00171.1_g00005.1	AT1G75780.1 | Symbols: TUB1 | tubulin beta-1 chain | chr1:28451378-28453602 REVERSE LENGTH=447	0	1181.49	948.84	1203.75	1111.36	424.59	569.83	634.33	542.917	247.35	263.67	304.31	271.777	790.37	677.36	770.55	746.093	-1.03352	0.756415	-2.03183	0.83712	-0.574898	0.665959	0.458625	0.597192	-0.998309	0.744533	1.45693	0.804789	gi|568214397|ref|NP_001275378.1|/0/beta-tubulin-like protein [Solanum tuberosum]
Sme2.5_00171.1_g00007.1	AT2G17880.1 | Symbols: | Chaperone DnaJ-domain superfamily protein | chr2:7767176-7767658 REVERSE LENGTH=160	2e-18	14.05	15.73	9.24	13.0067	19.08	23.36	11.23	17.89	2.07	2.18	4.64	2.96333	1.58	2.08	3.07	2.24333	0.459902	0.503795	-2.13396	0.761614	-2.53554	0.781928	-2.99544	0.803579	-2.59386	0.785069	-0.401577	0.281545	gi|565350199|ref|XP_006342061.1|/2.07809e-24/PREDICTED: chaperone protein dnaJ 11, chloroplastic-like [Solanum tuberosum]
Sme2.5_00171.1_g00011.1	AT4G24190.1 | Symbols: SHD, HSP90.7, AtHsp90.7, AtHsp90-7 | Chaperone protein htpG family protein | chr4:12551902-12555851 REVERSE LENGTH=823	0	96.26	103.1	96.94	98.7667	248.31	234.67	206.2	229.727	158.16	166.39	235.6	186.717	74.06	59.01	97.53	76.8667	1.21782	0.772197	0.918755	0.733032	-0.361666	0.55131	-1.57949	0.805406	-0.299068	0.476319	-1.28042	0.786954	gi|460385352|ref|XP_004238368.1|/0/PREDICTED: endoplasmin homolog [Solanum lycopersicum]
Sme2.5_00171.1_g00019.1	AT1G75900.1 | Symbols: | GDSL-like Lipase/Acylhydrolase superfamily protein | chr1:28499179-28500943 FORWARD LENGTH=364	5e-88	74.51	71.77	70.63	72.3033	11.97	19.51	12.07	14.5167	27.53	20.9	21.91	23.4467	58.32	68.6	44.14	57.02	-2.31635	0.827409	-1.62468	0.802824	-0.342594	0.530934	1.97376	0.806159	0.691673	0.595157	1.28209	0.768801	gi|565350564|ref|XP_006342238.1|/2.95157e-141/PREDICTED: uncharacterized protein LOC102603803 [Solanum tuberosum]
Sme2.5_00172.1_g00021.1	AT1G65890.1 | Symbols: AAE12 | acyl activating enzyme 12 | chr1:24512598-24514611 REVERSE LENGTH=578	1e-122	2.72	1.64	3.3	2.55333	93.24	9.36	13.92	38.84	0.53	0.42	0.26	0.403333	0	0	1.29	0.436667	3.92709	0.866811	-2.66234	0.566636	-2.54778	0.570032	-6.47487	0.952218	-6.58943	0.952615	0.11456	0.157741	gi|565362908|ref|XP_006348186.1|/5.13014e-177/PREDICTED: butyrate--CoA ligase AAE11, peroxisomal-like [Solanum tuberosum]
Sme2.5_00172.1_g00024.1	AT3G03190.1 | Symbols: ATGSTF11, ATGSTF6, GSTF11 | glutathione S-transferase F11 | chr3:735071-735877 FORWARD LENGTH=214	5e-50	0	0	0	0.01	0.32	0.63	0.63	0.526667	46.56	23.34	18.58	29.4933	4.18	13.7	9.69	9.19	5.71882	0.445803	11.5262	0.972162	9.84392	0.918407	4.1251	0.793674	5.80735	0.923618	-1.68225	0.781937	gi|565362906|ref|XP_006348185.1|/5.22144e-94/PREDICTED: glutathione S-transferase F11-like [Solanum tuberosum]
Sme2.5_00173.1_g00010.1	AT1G71040.1 | Symbols: LPR2 | Cupredoxin superfamily protein | chr1:26797201-26800224 REVERSE LENGTH=581	0	152.81	145.04	149.17	149.007	34.29	87.83	58.74	60.2867	847.81	1020.55	1171.83	1013.4	357.75	535.32	369.52	420.863	-1.30547	0.776919	2.76575	0.856207	1.49797	0.806525	2.80344	0.853642	4.07122	0.897029	-1.26778	0.792374	gi|565354646|ref|XP_006344221.1|/0/PREDICTED: bilirubin oxidase-like [Solanum tuberosum]
Sme2.5_00175.1_g00007.1	AT4G38960.1 | Symbols: | B-box type zinc finger family protein | chr4:18161576-18163045 FORWARD LENGTH=183	2e-63	4.38	5.33	6.27	5.32667	18.32	28.81	20.82	22.65	11.46	13.01	11.99	12.1533	3.68	3.64	3.87	3.73	2.08821	0.784327	1.19005	0.675666	-0.514057	0.403911	-2.60226	0.802449	-0.898159	0.642968	-1.7041	0.722978	gi|565392633|ref|XP_006361997.1|/1.47818e-113/PREDICTED: probable salt tolerance-like protein At1g78600-like [Solanum tuberosum]
Sme2.5_00175.1_g00013.1	AT2G16500.1 | Symbols: ADC1, ARGDC1, ARGDC, SPE1 | arginine decarboxylase 1 | chr2:7150796-7152904 REVERSE LENGTH=702	0	45.55	41.52	40.59	42.5533	279.89	130.77	169.5	193.387	183.45	106.92	205.67	165.347	71.39	69.57	91.74	77.5667	2.18414	0.83073	1.95815	0.826334	0.866165	0.718807	-1.31798	0.782218	-0.225994	0.415815	-1.09199	0.768335	gi|565387643|ref|XP_006359602.1|/0/PREDICTED: arginine decarboxylase-like [Solanum tuberosum]
Sme2.5_00177.1_g00012.1	AT3G01060.1 | Symbols: | unknown protein; Has 640 Blast hits to 638 proteins in 201 species: Archae - 0; Bacteria - 293; Metazoa - 0; Fungi - 71; Plants - 72; Viruses - 0; Other Eukaryotes - 204 (source: NCBI BLink). | chr3:16831-18782 REVERSE LENGTH=455	1e-178	6.41	5.62	5.64	5.89	16.16	22.28	22.63	20.3567	44.3	45.96	34.28	41.5133	13.21	14.34	9.96	12.5033	1.78916	0.761727	2.81724	0.838281	1.08597	0.675855	-0.703189	0.598731	1.02807	0.712719	-1.73126	0.796152	gi|460377016|ref|XP_004234292.1|/9.2398e-172/PREDICTED: uncharacterized protein LOC101263285 [Solanum lycopersicum]
Sme2.5_00179.1_g00003.1	AT1G42480.1 | Symbols: | unknown protein; FUNCTIONS IN: molecular_function unknown; INVOLVED IN: biological_process unknown; LOCATED IN: endomembrane system; EXPRESSED IN: 24 plant structures; EXPRESSED DURING: 13 growth stages; CONTAINS InterPro DOMAIN/s: Protein of unknown function DUF3456 (InterPro:IPR021852); Has 177 Blast hits to 177 proteins in 59 species: Archae - 0; Bacteria - 0; Metazoa …	4e-49	6.43	12.39	8.54	9.12	31.72	41.65	22.91	32.0933	42.45	73.33	45.52	53.7667	32.01	17.34	21.94	23.7633	1.81517	0.784482	2.55961	0.832916	1.38163	0.754151	-0.433536	0.524661	0.744438	0.653952	-1.17797	0.758227	gi|565350380|ref|XP_006342147.1|/2.69565e-97/PREDICTED: protein canopy-1-like isoform X1 [Solanum tuberosum]
Sme2.5_00179.1_g00007.1	AT1G42970.1 | Symbols: GAPB | glyceraldehyde-3-phosphate dehydrogenase B subunit | chr1:16127552-16129584 FORWARD LENGTH=447	0	7.76	5.04	3.5	5.43333	36.35	95.98	110.72	81.0167	101.91	158	208.65	156.187	228.34	103.44	179.42	170.4	3.89831	0.877551	4.84529	0.921986	4.97094	0.928046	1.07263	0.756749	0.946981	0.72009	0.125654	0.325129	gi|723696379|ref|XP_004238446.2|/0/PREDICTED: glyceraldehyde-3-phosphate dehydrogenase B, chloroplastic [Solanum lycopersicum]
Sme2.5_00179.1_g00031.1	AT2G45570.1 | Symbols: CYP76C2 | cytochrome P450, family 76, subfamily C, polypeptide 2 | chr2:18779935-18781922 REVERSE LENGTH=512	1e-44	35.76	50.47	48.26	44.83	101.7	75.55	121.31	99.52	208.51	224.98	143.98	192.49	85.68	100.9	75.71	87.43	1.15052	0.757452	2.10225	0.835097	0.963664	0.735635	-0.186858	0.38503	0.951725	0.722398	-1.13858	0.77513	gi|460405095|ref|XP_004248012.1|/4.47838e-67/PREDICTED: geraniol 8-hydroxylase-like [Solanum lycopersicum]
Sme2.5_00183.1_g00007.1	AT5G01410.1 | Symbols: PDX1, ATPDX1.3, RSR4, PDX1.3, ATPDX1 | Aldolase-type TIM barrel family protein | chr5:172576-173505 REVERSE LENGTH=309	1e-162	39.07	32.25	32.64	34.6533	24.96	23.11	23.08	23.7167	272.44	177.17	191.83	213.813	77.16	144.11	90.4	103.89	-0.547093	0.584894	2.62529	0.851541	1.58399	0.808597	2.13108	0.825316	3.17238	0.865478	-1.0413	0.762392	gi|395146546|gb|AFN53699.1|/0/hypothetical protein [Linum usitatissimum]
Sme2.5_00186.1_g00002.1	AT1G44350.1 | Symbols: ILL6 | IAA-leucine resistant (ILR)-like gene 6 | chr1:16834749-16838201 REVERSE LENGTH=464	1e-119	80.27	79.32	63.97	74.52	48.85	43.61	46.84	46.4333	133.09	193.95	124.37	150.47	79.88	133.17	83.84	98.9633	-0.682467	0.657609	1.01378	0.753669	0.409266	0.581053	1.09173	0.752137	1.69624	0.807523	-0.60451	0.655019	gi|565369302|ref|XP_006351275.1|/4.52704e-180/PREDICTED: IAA-amino acid hydrolase ILR1-like 6-like [Solanum tuberosum]
Sme2.5_00186.1_g00015.1	AT3G57190.1 | Symbols: | peptide chain release factor, putative | chr3:21166468-21168198 FORWARD LENGTH=406	1e-104	14.47	14.56	17.01	15.3467	13.74	15.91	16.13	15.26	65.17	44.52	45.87	51.8533	32.33	44.42	30.12	35.6233	-0.00817037	0.165839	1.75651	0.803703	1.2149	0.756312	1.22307	0.738683	1.76468	0.791375	-0.541614	0.605469	gi|565369326|ref|XP_006351287.1|/0/PREDICTED: peptide chain release factor 1, mitochondrial-like [Solanum tuberosum]
Sme2.5_00187.1_g00002.1	AT1G47960.1 | Symbols: C/VIF1, ATC/VIF1 | cell wall / vacuolar inhibitor of fructosidase 1 | chr1:17681954-17683516 REVERSE LENGTH=205	7e-17	253.83	188.66	226.18	222.89	27.45	64.32	59.97	50.58	83.03	167.95	211.75	154.243	243.63	233.87	202.24	226.58	-2.13969	0.830581	-0.531124	0.634044	0.0236886	0.188446	2.16338	0.832525	1.60857	0.802202	0.554812	0.639866	gi|528223407|gb|AGS32044.1|/1.99319e-60/invertase inhibitor [Solanum torvum]
Sme2.5_00187.1_g00013.1	AT4G01850.2 | Symbols: SAM-2, MAT2, SAM2, AtSAM2 | S-adenosylmethionine synthetase 2 | chr4:796298-797479 REVERSE LENGTH=393	0	287.27	248.49	235.75	257.17	1587.57	861.71	1097.92	1182.4	264.17	269.92	216.6	250.23	256.63	173.58	263.38	231.197	2.20092	0.83576	-0.0394676	0.214555	-0.153602	0.375138	-2.35453	0.844966	-2.24039	0.838436	-0.114134	0.303436	gi|697110731|ref|XP_009609235.1|/0/PREDICTED: S-adenosylmethionine synthase 2 [Nicotiana tomentosiformis]
Sme2.5_00187.1_g00017.1	AT1G56720.3 | Symbols: | Protein kinase superfamily protein | chr1:21263630-21265559 REVERSE LENGTH=492	0	11.04	9.21	11.6	10.6167	76.17	27.16	32.05	45.1267	40.26	27.17	37.99	35.14	18.27	16.54	28.84	21.2167	2.08765	0.808863	1.72678	0.792625	0.998867	0.700513	-1.08878	0.733224	-0.360866	0.48481	-0.727916	0.652065	gi|460415188|ref|XP_004252942.1|/0/PREDICTED: probable receptor-like protein kinase At5g18500 [Solanum lycopersicum]
Sme2.5_00187.1_g00020.1	AT3G17470.1 | Symbols: ATCRSH, CRSH | Ca2+-activated RelA/spot homolog | chr3:5979868-5981968 FORWARD LENGTH=583	0	5.15	4.33	3.63	4.37	8.34	7.88	7.06	7.76	44.98	35.4	39.53	39.97	16.07	24.2	21.12	20.4633	0.828423	0.538889	3.19321	0.847979	2.22734	0.796869	1.39891	0.72731	2.36479	0.812587	-0.965876	0.710893	gi|565366375|ref|XP_006349868.1|/0/PREDICTED: uncharacterized protein LOC102594006 isoform X1 [Solanum tuberosum]
Sme2.5_00187.1_g00021.1	AT3G17510.1 | Symbols: CIPK1, SnRK3.16 | CBL-interacting protein kinase 1 | chr3:5989309-5992627 REVERSE LENGTH=444	1e-155	6.66	3.38	4.57	4.87	40.29	14.91	23.6	26.2667	44.7	43.32	30.04	39.3533	13.15	10.12	11.46	11.5767	2.43124	0.804202	3.01449	0.842643	1.24923	0.688669	-1.18201	0.719354	0.583253	0.59001	-1.76527	0.796147	gi|565366373|ref|XP_006349867.1|/0/PREDICTED: CBL-interacting serine/threonine-protein kinase 1-like [Solanum tuberosum]
Sme2.5_00187.1_g00023.1	AT1G48350.1 | Symbols: | Ribosomal L18p/L5e family protein | chr1:17867269-17868215 FORWARD LENGTH=170	6e-61	22.1	38.89	22.99	27.9933	39.06	39.16	41.05	39.7567	115.58	127.7	132.16	125.147	134.57	119.75	102.78	119.033	0.506114	0.576179	2.16046	0.832928	2.08821	0.833133	1.5821	0.799975	1.65435	0.802242	-0.0722542	0.24471	gi|565366385|ref|XP_006349873.1|/1.59731e-79/PREDICTED: 50S ribosomal protein L18, chloroplastic-like [Solanum tuberosum]
Sme2.5_00187.1_g00024.1	AT1G48330.1 | Symbols: | unknown protein; BEST Arabidopsis thaliana protein match is: unknown protein (TAIR:AT3G17580.1); Has 40 Blast hits to 40 proteins in 11 species: Archae - 0; Bacteria - 0; Metazoa - 0; Fungi - 0; Plants - 40; Viruses - 0; Other Eukaryotes - 0 (source: NCBI BLink). | chr1:17863897-17864124 FORWARD LENGTH=75	5e-12	0	0	0		0	0	0		15.23	6.48	9.17	10.2933	9.35	10.17	1.01	6.84333			10.0075	0.920933	9.41856	0.890959	9.41856	0.867943	10.0075	0.901583	-0.588939	0.489188	gi|723753043|ref|XP_010314731.1|/5.97373e-32/PREDICTED: uncharacterized protein LOC101251166 [Solanum lycopersicum]
Sme2.5_00188.1_g00018.1	AT3G56360.1 | Symbols: | unknown protein; FUNCTIONS IN: molecular_function unknown; INVOLVED IN: biological_process unknown; LOCATED IN: chloroplast; EXPRESSED IN: 24 plant structures; EXPRESSED DURING: 15 growth stages; BEST Arabidopsis thaliana protein match is: unknown protein (TAIR:AT5G05250.1); Has 45 Blast hits to 45 proteins in 13 species: Archae - 0; Bacteria - 0; Metazoa - 0; Fungi - 0; …	1e-26	36.51	12.95	30.75	26.7367	6.3	19.9	10.65	12.2833	53.21	77.58	29.05	53.28	36.38	139.4	82.37	86.05	-1.12212	0.71586	0.994774	0.726851	1.68636	0.813425	2.80847	0.846649	2.11689	0.810531	0.691581	0.673343	gi|698552384|ref|XP_009769618.1|/8.38982e-53/PREDICTED: uncharacterized protein LOC104220443 [Nicotiana sylvestris]
Sme2.5_00188.1_g00020.1	AT5G05270.2 | Symbols: | Chalcone-flavanone isomerase family protein | chr5:1563543-1564827 FORWARD LENGTH=209	3e-66	0.3	0.3	0	0.203333	0.61	0	0.61	0.41	110.61	122.9	83.62	105.71	76.37	201.38	78.16	118.637	1.01178	0.238421	9.02205	0.991919	9.18849	0.993869	8.17671	0.988976	8.01027	0.986087	0.166438	0.367469	gi|723702108|ref|XP_010321455.1|/3.26249e-94/PREDICTED: probable chalcone--flavonone isomerase 3 [Solanum lycopersicum]
Sme2.5_00188.1_g00022.1	AT2G40610.1 | Symbols: ATEXPA8, EXP8, ATEXP8, ATHEXP ALPHA 1.11, EXPA8 | expansin A8 | chr2:16949121-16950472 REVERSE LENGTH=253	1e-111	0.23	0	0	0.0833333	0.48	0.24	1.18	0.633333	18.63	12.56	12.1	14.43	5.34	13.7	4.71	7.91667	2.926	0.359348	7.43596	0.936559	6.56986	0.886938	3.64386	0.759639	4.50996	0.839175	-0.866106	0.613713	gi|565399624|ref|XP_006365348.1|/5.01816e-113/PREDICTED: expansin-A8-like [Solanum tuberosum]
Sme2.5_00191.1_g00001.1	AT2G34500.1 | Symbols: CYP710A1 | cytochrome P450, family 710, subfamily A, polypeptide 1 | chr2:14539712-14541199 REVERSE LENGTH=495	0	13.84	11.55	10.32	11.9033	259.35	51.55	62.99	124.63	14.17	13.17	14.17	13.8367	10.37	9.13	14.4	11.3	3.38821	0.865989	0.217131	0.338151	-0.0750429	0.227577	-3.46326	0.870546	-3.17108	0.861053	-0.292174	0.373599	gi|565372766|ref|XP_006352959.1|/0/PREDICTED: cytochrome P450 710A1-like [Solanum tuberosum]
Sme2.5_00191.1_g00004.1	AT5G46250.1 | Symbols: | RNA-binding protein | chr5:18755388-18758056 FORWARD LENGTH=422	1e-82	881.46	623.09	861.88	788.81	277.03	443.62	386.16	368.937	250.8	313.56	311.33	291.897	311.95	306.71	342.15	320.27	-1.0963	0.764623	-1.43422	0.801613	-1.30039	0.796162	-0.204085	0.406988	-0.337915	0.50964	0.133831	0.329021	gi|565372772|ref|XP_006352962.1|/1.71246e-159/PREDICTED: la-related protein 7-like [Solanum tuberosum]
Sme2.5_00192.1_g00006.1	AT5G19090.1 | Symbols: | Heavy metal transport/detoxification superfamily protein | chr5:6387910-6389855 FORWARD LENGTH=587	6e-33	346.61	276.36	387.24	336.737	189.18	206.27	253.82	216.423	92.79	76.86	121.37	97.0067	197.29	194.12	262.03	217.813	-0.637765	0.664416	-1.79547	0.823815	-0.628529	0.683846	0.00923622	0.169695	-1.1577	0.763695	1.16694	0.77871	gi|460368646|ref|XP_004230176.1|/1.99028e-49/PREDICTED: neurogenic protein mastermind [Solanum lycopersicum]
Sme2.5_00192.1_g00017.1	AT3G05290.1 | Symbols: PNC1 | peroxisomal adenine nucleotide carrier 1 | chr3:1506129-1507614 REVERSE LENGTH=322	1e-138	26.75	25.48	20.7	24.31	103.71	58.32	30.04	64.0233	17.9	13.6	13.8	15.1	25.31	23.19	21.38	23.2933	1.39705	0.772484	-0.687001	0.623315	-0.0616328	0.230818	-1.45868	0.776903	-2.08405	0.813584	0.625369	0.593856	gi|565392318|ref|XP_006361851.1|/1.0541e-140/PREDICTED: peroxisomal adenine nucleotide carrier 1-like [Solanum tuberosum]
Sme2.5_00194.1_g00001.1	AT3G26040.1 | Symbols: | HXXXD-type acyl-transferase family protein | chr3:9519741-9521069 FORWARD LENGTH=442	3e-61	3.44	1.21	0.81	1.82	16.2	31.65	38.03	28.6267	0.41	1.87	10.85	4.37667	7.91	6.89	16.56	10.4533	3.97535	0.858614	1.26589	0.547415	2.52195	0.764715	-1.4534	0.749646	-2.70946	0.811791	1.25606	0.657769	gi|460398557|ref|XP_004244824.1|/0/PREDICTED: deacetylvindoline O-acetyltransferase-like [Solanum lycopersicum]
Sme2.5_00195.1_g00010.1	AT2G23770.1 | Symbols: | protein kinase family protein / peptidoglycan-binding LysM domain-containing protein | chr2:10120242-10122080 REVERSE LENGTH=612	1e-150	6.74	8.01	4.73	6.49333	56.69	17.59	15.51	29.93	4.88	5.41	4.39	4.89333	3.94	5.92	6.85	5.57	2.20456	0.799591	-0.408142	0.375169	-0.221282	0.29242	-2.42584	0.807516	-2.6127	0.811982	0.18686	0.247449	gi|460372544|ref|XP_004232089.1|/0/PREDICTED: lysM domain receptor-like kinase 4 [Solanum lycopersicum]
Sme2.5_00196.1_g00008.1	AT2G04240.2 | Symbols: XERICO | RING/U-box superfamily protein | chr2:1461816-1462304 REVERSE LENGTH=162	4e-35	75.45	63.52	119.18	86.05	38.78	39.36	33.65	37.2633	20.54	31.8	28.3	26.88	14.22	19.32	16	16.5133	-1.20742	0.761115	-1.67864	0.809384	-2.38154	0.839219	-1.17413	0.73515	-0.471224	0.537511	-0.702902	0.627747	gi|565370800|ref|XP_006352006.1|/5.18805e-76/PREDICTED: RING-H2 finger protein ATL11-like [Solanum tuberosum]
Sme2.5_00196.1_g00009.1	AT3G07650.4 | Symbols: COL9 | CONSTANS-like 9 | chr3:2442494-2443901 FORWARD LENGTH=372	5e-97	16.39	16.54	17.1	16.6767	0.13	0.13	0.64	0.3	7.49	2.03	4.49	4.67	46.66	71.84	54.18	57.56	-5.79672	0.90511	-1.83634	0.762206	1.78724	0.81093	7.58396	0.976203	3.96039	0.694	3.62357	0.866645	gi|565370796|ref|XP_006352004.1|/0/PREDICTED: zinc finger protein CONSTANS-LIKE 9-like isoform X1 [Solanum tuberosum]
Sme2.5_00196.1_g00017.1	AT3G22330.1 | Symbols: PMH2, ATRH53 | putative mitochondrial RNA helicase 2 | chr3:7892641-7895145 FORWARD LENGTH=616	1e-172	31.44	25.95	32.41	29.9333	14.91	19	16.32	16.7433	89.72	65.21	78.48	77.8033	91.64	108.94	96.99	99.19	-0.838166	0.661305	1.37808	0.78349	1.72844	0.816538	2.56661	0.837752	2.21625	0.820983	0.350363	0.523136	gi|565370776|ref|XP_006351994.1|/0/PREDICTED: DEAD-box ATP-dependent RNA helicase 53-like isoform X4 [Solanum tuberosum]
Sme2.5_00204.1_g00011.1	AT1G64860.1 | Symbols: SIGA, SIG1, SIG2, SIGB, RPOD1 | sigma factor A | chr1:24098497-24100746 FORWARD LENGTH=502	0	6.3	7.09	5.62	6.33667	6.24	7.92	7.9	7.35333	45.19	36.57	37.89	39.8833	20.85	22.82	16.12	19.93	0.214674	0.291079	2.65399	0.831851	1.65315	0.770184	1.43847	0.728756	2.43932	0.814346	-1.00084	0.72154	gi|565361190|ref|XP_006347341.1|/0/PREDICTED: RNA polymerase sigma factor sigA-like isoform X1 [Solanum tuberosum]
Sme2.5_00204.1_g00017.1	AT5G50760.1 | Symbols: | SAUR-like auxin-responsive protein family | chr5:20644780-20645331 FORWARD LENGTH=183	4e-19	4.18	0.38	1.16	1.90667	31.61	14.47	1.16	15.7467	38.38	15.27	20.27	24.64	4.38	11.41	3.1	6.29667	3.04592	0.800082	3.69188	0.847979	1.72354	0.666505	-1.32239	0.701133	0.645956	0.585725	-1.96834	0.787033	gi|460391688|ref|XP_004241451.1|/2.31481e-68/PREDICTED: uncharacterized protein LOC101265243 [Solanum lycopersicum]
Sme2.5_00208.1_g00015.1	AT4G27310.1 | Symbols: | B-box type zinc finger family protein | chr4:13675853-13676616 FORWARD LENGTH=223	1e-17	60.73	58.01	49.8	56.18	113.87	80.27	71.39	88.51	244.91	223.38	171.68	213.323	80.68	71.75	61.29	71.24	0.655784	0.656081	1.92491	0.82607	0.342631	0.530528	-0.313153	0.486706	1.26913	0.774051	-1.58228	0.811953	gi|565389599|ref|XP_006360539.1|/1.82679e-47/PREDICTED: zinc finger protein CONSTANS-LIKE 4-like [Solanum tuberosum]
Sme2.5_00209.1_g00001.1	AT2G37040.1 | Symbols: PAL1, ATPAL1 | PHE ammonia lyase 1 | chr2:15557602-15560237 REVERSE LENGTH=725	8e-46	13.46	8.5	12.43	11.4633	51.53	27.96	211.05	96.8467	81.13	58.56	80.45	73.38	19.79	20.45	17.3	19.18	3.07868	0.853826	2.67836	0.843054	0.742576	0.631372	-2.3361	0.833084	-0.400315	0.532593	-1.93578	0.817141	gi|532023520|gb|AGT63063.1|/3.18715e-65/phenylalanine ammonia-lyase [Solanum tuberosum]
Sme2.5_00209.1_g00005.1	AT2G37220.1 | Symbols: | RNA-binding (RRM/RBD/RNP motifs) family protein | chr2:15634980-15636331 REVERSE LENGTH=289	2e-57	59.24	40.71	42.56	47.5033	5.8	11.14	11.69	9.54333	117.93	104.7	143.5	122.043	209.62	206.82	179.75	198.73	-2.31546	0.819212	1.36129	0.788505	2.06471	0.835544	4.38017	0.904148	3.67676	0.874098	0.703416	0.688717	gi|568214643|ref|NP_001275094.1|/1.54998e-79/single-stranded DNA binding protein precursor [Solanum tuberosum]
Sme2.5_00209.1_g00019.1	AT3G53420.2 | Symbols: PIP2A, PIP2, PIP2;1 | plasma membrane intrinsic protein 2A | chr3:19803906-19805454 REVERSE LENGTH=287	1e-135	31.12	25.79	16.85	24.5867	295.67	387.82	290.04	324.51	89.14	204.38	229.72	174.413	17.3	2.2	3.45	7.65	3.72231	0.883338	2.82656	0.856133	-1.68434	0.782045	-5.40666	0.944339	-0.895753	0.714741	-4.51091	0.909048	gi|560891734|dbj|BAO18626.1|/2.48709e-156/plasmamembrane intrinsic protein 2;1 [Solanum lycopersicum]
Sme2.5_00211.1_g00005.1	AT1G66180.1 | Symbols: | Eukaryotic aspartyl protease family protein | chr1:24647221-24648513 FORWARD LENGTH=430	1e-150	28.18	46.89	20.82	31.9633	100.23	126.02	158.47	128.24	33.95	35.83	74.83	48.2033	106.55	77.28	134.55	106.127	2.00436	0.821909	0.592715	0.628111	1.7313	0.817212	-0.273059	0.463109	-1.41164	0.78089	1.13858	0.76821	gi|460388765|ref|XP_004240035.1|/1.21924e-175/PREDICTED: aspartic proteinase PCS1-like [Solanum lycopersicum]
Sme2.5_00211.1_g00009.1	AT3G23240.1 | Symbols: ERF1, ATERF1 | ethylene response factor 1 | chr3:8295705-8296361 FORWARD LENGTH=218	3e-40	39.54	17.42	38.51	31.8233	27.81	22.15	9.8	19.92	3.76	2.54	2.13	2.81	1.91	8.91	3.44	4.75333	-0.675867	0.626277	-3.50144	0.851546	-2.74307	0.829569	-2.06721	0.7744	-2.82558	0.799407	0.758369	0.437007	gi|565389261|ref|XP_006360378.1|/1.51766e-67/PREDICTED: ethylene-responsive transcription factor 1B-like [Solanum tuberosum]
Sme2.5_00214.1_g00005.1	AT4G12560.2 | Symbols: CPR30 | F-box and associated interaction domains-containing protein | chr4:7441815-7443157 FORWARD LENGTH=413	6e-12	0.52	0.52	1.06	0.7	1.59	1.6	4.2	2.46333	37.76	24.14	25.99	29.2967	13.53	18.15	3.69	11.79	1.81519	0.513597	5.38724	0.920346	4.07406	0.829463	2.25888	0.743378	3.57205	0.839735	-1.31317	0.748551	gi|565401036|ref|XP_006366022.1|/9.66184e-54/PREDICTED: F-box/kelch-repeat protein At3g23880-like [Solanum tuberosum]
Sme2.5_00216.1_g00023.1	AT5G49730.1 | Symbols: ATFRO6, FRO6 | ferric reduction oxidase 6 | chr5:20201355-20204455 REVERSE LENGTH=738	0	4.99	7.77	6.09	6.28333	21.23	49.19	63.31	44.5767	1033.34	981.46	766.1	926.967	36.75	53.45	40.33	43.51	2.82669	0.834387	7.20484	0.9906	2.79174	0.837404	-0.0349417	0.195175	4.37816	0.908898	-4.4131	0.911246	gi|565385167|ref|XP_006358487.1|/0/PREDICTED: ferric reduction oxidase 6-like [Solanum tuberosum]
Sme2.5_00225.1_g00001.1	AT1G17840.1 | Symbols: WBC11, ABCG11, DSO, COF1, ATWBC11 | white-brown complex homolog protein 11 | chr1:6142870-6145894 FORWARD LENGTH=703	0	6.68	31.9	3.32	13.9667	1.18	1.25	1.34	1.25667	5.19	6.03	3.79	5.00333	11.21	2.38	1.79	5.12667	-3.47431	0.80861	-1.48103	0.71882	-1.44589	0.725595	2.02842	0.633059	1.99329	0.613266	0.0351315	0.162832	gi|565370303|ref|XP_006351761.1|/0/PREDICTED: ABC transporter G family member 11-like [Solanum tuberosum]
Sme2.5_00225.1_g00004.1	AT5G64260.1 | Symbols: EXL2 | EXORDIUM like 2 | chr5:25703980-25704897 FORWARD LENGTH=305	1e-122	884.32	580.29	523.41	662.673	717.42	1079.75	828.26	875.143	1688.84	1912.1	2823.69	2141.54	581.6	797.85	845.89	741.78	0.401221	0.56759	1.69228	0.822559	0.162694	0.390268	-0.238528	0.44791	1.29106	0.782022	-1.52959	0.811072	gi|698528121|ref|XP_009760896.1|/4.67504e-159/PREDICTED: protein EXORDIUM-like 2 [Nicotiana sylvestris]
Sme2.5_00225.1_g00030.1	AT1G15820.1 | Symbols: LHCB6, CP24 | light harvesting complex photosystem II subunit 6 | chr1:5446685-5447676 REVERSE LENGTH=258	1e-117	67.9	48.83	65.91	60.88	73.46	117.55	170.38	120.463	135.67	185.57	282.77	201.337	321.4	192.32	275.64	263.12	0.984554	0.726843	1.72557	0.819251	2.11168	0.837471	1.12713	0.766195	0.741016	0.679633	0.386111	0.561857	gi|565370376|ref|XP_006351797.1|/9.25474e-136/PREDICTED: chlorophyll a-b binding protein CP24 10B, chloroplastic-like [Solanum tuberosum]
Sme2.5_00225.1_g00032.1	AT1G15820.1 | Symbols: LHCB6, CP24 | light harvesting complex photosystem II subunit 6 | chr1:5446685-5447676 REVERSE LENGTH=258	1e-113	66.73	44.79	39.23	50.25	117.98	235.99	282.98	212.317	584.54	684.85	748.61	672.667	491.43	344.8	364.83	400.353	2.07902	0.829152	3.7427	0.886068	2.99408	0.86013	0.915056	0.724127	1.66367	0.812721	-0.748618	0.707467	gi|565370380|ref|XP_006351799.1|/3.00023e-134/PREDICTED: chlorophyll a-b binding protein CP24 10A, chloroplastic-like [Solanum tuberosum]
Sme2.5_00225.1_g00034.1	AT5G64080.1 | Symbols: | Bifunctional inhibitor/lipid-transfer protein/seed storage 2S albumin superfamily protein | chr5:25645475-25646638 REVERSE LENGTH=182	4e-36	26	43.24	36.43	35.2233	62.01	38.74	85.15	61.9667	14.1	16.65	20.18	16.9767	13.63	11.75	15.96	13.78	0.814961	0.683635	-1.05298	0.729172	-1.35396	0.768669	-2.16892	0.817869	-1.86794	0.800444	-0.300977	0.396855	gi|460369570|ref|XP_004230635.1|/1.24841e-88/PREDICTED: non-specific lipid-transfer protein-like protein At2g13820 [Solanum lycopersicum]
Sme2.5_00225.1_g00039.1	AT5G64570.1 | Symbols: XYL4, ATBXL4 | beta-D-xylosidase 4 | chr5:25810227-25813309 REVERSE LENGTH=784	0	44.74	51.95	35.46	44.05	94.49	88.91	98.65	94.0167	64.95	58.53	57.95	60.4767	120.02	114.63	140.4	125.017	1.09377	0.750778	0.457237	0.579231	1.50491	0.800762	0.411132	0.557914	-0.636538	0.64014	1.04767	0.758426	gi|565370398|ref|XP_006351808.1|/0/PREDICTED: beta-xylosidase/alpha-L-arabinofuranosidase 2-like [Solanum tuberosum]
Sme2.5_00226.1_g00009.1	AT5G42820.1 | Symbols: ATU2AF35B, U2AF35B | Zinc finger C-x8-C-x5-C-x3-H type family protein | chr5:17170445-17171296 REVERSE LENGTH=283	1e-101	53.84	58.33	67.12	59.7633	131.34	195.37	142.24	156.317	75.34	75.88	67.99	73.07	48.26	49.64	43.58	47.16	1.38714	0.783919	0.290019	0.480057	-0.341697	0.525187	-1.72884	0.811795	-1.09712	0.753848	-0.631715	0.651974	gi|565364744|ref|XP_006349078.1|/5.56365e-123/PREDICTED: splicing factor U2af small subunit A-like [Solanum tuberosum]
Sme2.5_00226.1_g00033.1	#	#	17.79	10.83	15.04	14.5533	96.37	78.18	28.71	67.7533	15.99	15.72	22.4	18.0367	8.79	11.87	13.19	11.2833	2.21894	0.820238	0.309583	0.421919	-0.367156	0.452254	-2.5861	0.835847	-1.90936	0.804247	-0.676739	0.587049	gi|565353084|ref|XP_006343465.1|/3.75644e-93/PREDICTED: phosphatidylinositol transfer protein 1-like isoform X1 [Solanum tuberosum]
Sme2.5_00228.1_g00013.1	AT5G17050.1 | Symbols: UGT78D2 | UDP-glucosyl transferase 78D2 | chr5:5607828-5609392 REVERSE LENGTH=460	1e-74	0.23	1.42	0.95	0.866667	1.19	0.95	0	0.716667	264.34	178.31	116.5	186.383	10.23	62.51	21.52	31.42	-0.274175	0.201717	7.74858	0.991671	5.18006	0.916346	5.45424	0.915078	8.02275	0.991038	-2.56852	0.847089	gi|2501498|sp|Q43641.1|UFOG_SOLME/3.99815e-130/RecName: Full=Anthocyanidin 3-O-glucosyltransferase; AltName: Full=Flavonol 3-O-glucosyltransferase; AltName: Full=UDP-glucose flavonoid 3-O-glucosyltransferase [Solanum melongena]
Sme2.5_00228.1_g00016.1	AT3G52870.1 | Symbols: | IQ calmodulin-binding motif family protein | chr3:19593365-19595686 REVERSE LENGTH=456	1e-164	2.03	0.85	1.7	1.52667	166.53	19.14	26.13	70.6	12.94	10.22	8.8	10.6533	6.25	5.34	7.16	6.25	5.53121	0.93882	2.80285	0.769904	2.03347	0.687839	-3.49774	0.863785	-2.72836	0.837215	-0.769377	0.552664	gi|565344041|ref|XP_006339127.1|/0/PREDICTED: uncharacterized protein LOC102601309 [Solanum tuberosum]
Sme2.5_00230.1_g00009.1	#	#	10.42	1.32	0.89	4.21	7.58	4.48	0.88	4.31333	0	0	0	0.01	0	0	0.44	0.153333	0.034983	0.177473	-8.71768	0.817915	-4.77908	0.749368	-4.81406	0.728634	-8.75266	0.795145	3.9386	0.243756	gi|697121201|ref|XP_009614572.1|/6.72741e-23/PREDICTED: uncharacterized protein LOC104107460 [Nicotiana tomentosiformis]
Sme2.5_00230.1_g00010.1	#	#	25.93	0.57	4.04	10.18	0	0	0.57	0.196667	0	0	0	0.01	0	0	0	0.01	-5.69384	0.870706	-9.99152	0.920194	-9.99152	0.92627	-4.29768	0.282739	-4.29768	0.279232			gi|697174968|ref|XP_009596420.1|/2.64477e-19/PREDICTED: uncharacterized protein LOC104092512 [Nicotiana tomentosiformis]
Sme2.5_00232.1_g00001.1	AT5G42020.1 | Symbols: BIP, BIP2 | Heat shock protein 70 (Hsp 70) family protein | chr5:16807697-16810480 REVERSE LENGTH=668	0	111.62	168.35	130.7	136.89	707.49	614.29	436.96	586.247	281.11	315.83	295.18	297.373	128.88	82.63	124.85	112.12	2.09849	0.83266	1.11926	0.774919	-0.287973	0.508075	-2.38646	0.844783	-0.979233	0.734339	-1.40723	0.79934	gi|460378451|ref|XP_004234985.1|/0/PREDICTED: luminal-binding protein 5 [Solanum lycopersicum]
Sme2.5_00234.1_g00004.1	AT3G03620.1 | Symbols: | MATE efflux family protein | chr3:873904-876252 REVERSE LENGTH=500	1e-153	58.8	55.1	59.95	57.95	61.04	69.02	76.38	68.8133	307.55	236.54	224.78	256.29	49.14	95.88	63.81	69.61	0.247879	0.440414	2.1449	0.836951	0.264486	0.470491	0.0166064	0.181776	1.89702	0.819543	-1.88041	0.826691	gi|565344237|ref|XP_006339223.1|/0/PREDICTED: protein TRANSPARENT TESTA 12-like isoform X1 [Solanum tuberosum]
Sme2.5_00234.1_g00008.1	AT2G41000.2 | Symbols: | Chaperone DnaJ-domain superfamily protein | chr2:17111673-17112532 FORWARD LENGTH=211	2e-22	3.48	5.44	3.55	4.15667	5.2	4.55	5.79	5.18	33.9	27.45	28.84	30.0633	14.9	23.92	18.99	19.27	0.317525	0.315786	2.85451	0.830409	2.21286	0.793556	1.89533	0.76109	2.53698	0.8067	-0.641648	0.616537	gi|565344247|ref|XP_006339228.1|/7.73151e-63/PREDICTED: chaperone protein dnaJ 72-like [Solanum tuberosum]
Sme2.5_00234.1_g00013.1	AT2G27030.3 | Symbols: CAM5 | calmodulin 5 | chr2:11532069-11534176 FORWARD LENGTH=181	2e-82	358.43	448.96	337.63	381.673	1648.41	1098.08	803.98	1183.49	416.73	489.6	538.78	481.703	474.42	368.14	423.54	422.033	1.63264	0.812339	0.335807	0.538855	0.145019	0.376942	-1.48762	0.799044	-1.29683	0.782492	-0.190788	0.39936	gi|698465314|ref|XP_009782645.1|/5.94366e-80/PREDICTED: calmodulin-7-like isoform X2 [Nicotiana sylvestris]
Sme2.5_00234.1_g00018.1	AT3G10740.1 | Symbols: ASD1, ARAF1, ARAF, ATASD1 | alpha-L-arabinofuranosidase 1 | chr3:3361031-3364573 REVERSE LENGTH=678	0	58.34	53.45	55.6	55.7967	20.27	26.41	23.77	23.4833	58.8	56.05	63.68	59.51	71.46	85.17	78.53	78.3867	-1.24854	0.756465	0.0929532	0.27573	0.490429	0.614254	1.73897	0.803546	1.34149	0.761303	0.397476	0.549459	gi|16417958|gb|AAL18931.1|AF429985_1/0/arabinosidase ARA-1 [Solanum lycopersicum]
Sme2.5_00235.1_g00015.1	AT3G22210.1 | Symbols: | unknown protein; FUNCTIONS IN: molecular_function unknown; INVOLVED IN: biological_process unknown; LOCATED IN: endomembrane system; EXPRESSED IN: 21 plant structures; EXPRESSED DURING: 13 growth stages; Has 26 Blast hits to 26 proteins in 13 species: Archae - 0; Bacteria - 0; Metazoa - 0; Fungi - 0; Plants - 26; Viruses - 0; Other Eukaryotes - 0 (source: NCBI BLink). | c…	4e-17	0	0	0		0	0	0		1.13	4.83	7.98	4.64667	3.48	0	3.4	2.29667			8.86005	0.832759	7.8434	0.726046	7.8434	0.700136	8.86005	0.806711	-1.01665	0.498744	gi|565370754|ref|XP_006351983.1|/7.99416e-08/PREDICTED: uncharacterized protein LOC102596570 [Solanum tuberosum]
Sme2.5_00235.1_g00016.1	AT3G22200.1 | Symbols: POP2, GABA-T, HER1 | Pyridoxal phosphate (PLP)-dependent transferases superfamily protein | chr3:7835286-7838863 FORWARD LENGTH=504	0	41.47	37.68	34.56	37.9033	12.2	13.11	18.19	14.5	6.95	10.21	11.27	9.47667	12.69	11.2	11.94	11.9433	-1.38627	0.758125	-1.99987	0.808724	-1.66612	0.797025	-0.279847	0.373619	-0.613601	0.524258	0.333754	0.384713	gi|723746914|ref|XP_010313637.1|/0/PREDICTED: gamma aminobutyrate transaminase 3, chloroplastic isoform X1 [Solanum lycopersicum]
Sme2.5_00235.1_g00017.1	AT1G05160.1 | Symbols: CYP88A3, ATKAO1, KAO1 | cytochrome P450, family 88, subfamily A, polypeptide 3 | chr1:1487640-1489828 REVERSE LENGTH=490	1e-81	8.23	7.92	22.53	12.8933	0	0	0	0.01	0	0	0	0.01	0	0	0	0.01	-10.3324	0.930077	-10.3324	0.936469	-10.3324	0.942041							gi|723747292|ref|XP_010313690.1|/1.93848e-156/PREDICTED: ent-kaurenoic acid oxidase 2 [Solanum lycopersicum]
Sme2.5_00235.1_g00018.1	AT3G22200.1 | Symbols: POP2, GABA-T, HER1 | Pyridoxal phosphate (PLP)-dependent transferases superfamily protein | chr3:7835286-7838863 FORWARD LENGTH=504	2e-63	52.66	45.78	43.22	47.22	1.4	6.36	7.12	4.96	0	1.69	2.39	1.36333	0.2	0.4	2.17	0.923333	-3.25099	0.847433	-5.11419	0.919569	-5.6764	0.942158	-2.42542	0.649525	-1.8632	0.602988	-0.562215	0.255824	gi|474033617|gb|EMS53048.1|/1.57811e-106/putative aminotransferase y4uB [Triticum urartu]
Sme2.5_00236.1_g00007.1	AT5G48150.2 | Symbols: PAT1 | GRAS family transcription factor | chr5:19522497-19524053 REVERSE LENGTH=490	1e-144	19.23	20.45	18	19.2267	136.55	51.84	29.27	72.5533	11.35	12.76	10.55	11.5533	16.85	13.06	11.76	13.89	1.91593	0.807782	-0.7348	0.616936	-0.469062	0.533078	-2.385	0.829801	-2.65073	0.836459	0.265737	0.359429	gi|350534956|ref|NP_001234168.1|/0/GRAS2 protein [Solanum lycopersicum]
Sme2.5_00237.1_g00012.1	AT5G04000.1 | Symbols: | unknown protein; Has 1807 Blast hits to 1807 proteins in 277 species: Archae - 0; Bacteria - 0; Metazoa - 736; Fungi - 347; Plants - 385; Viruses - 0; Other Eukaryotes - 339 (source: NCBI BLink). | chr5:1079305-1079732 REVERSE LENGTH=116	2e-20	2.1	2.13	0.54	1.59	1.62	0	0.54	0.723333	29.81	30.91	19.46	26.7267	4.41	23.94	6.44	11.5967	-1.13629	0.384314	4.07118	0.865155	2.86661	0.787063	4.00291	0.809996	5.20748	0.899197	-1.20457	0.732296	gi|565383414|ref|XP_006358012.1|/4.07725e-60/PREDICTED: uncharacterized protein LOC102595586 isoform X1 [Solanum tuberosum]
Sme2.5_00238.1_g00003.1	AT2G29180.1 | Symbols: | unknown protein; FUNCTIONS IN: molecular_function unknown; INVOLVED IN: biological_process unknown; LOCATED IN: chloroplast thylakoid membrane; EXPRESSED IN: 23 plant structures; EXPRESSED DURING: 13 growth stages; Has 34 Blast hits to 33 proteins in 16 species: Archae - 0; Bacteria - 0; Metazoa - 0; Fungi - 0; Plants - 33; Viruses - 0; Other Eukaryotes - 1 (source: NCBI …	4e-19	16.17	11.31	16.92	14.8	19.79	20.23	23.12	21.0467	30.58	38.08	46.25	38.3033	90.02	65.84	98.92	84.9267	0.507995	0.538349	1.37187	0.766579	2.52062	0.840617	2.01263	0.818451	0.863878	0.66586	1.14875	0.765392	gi|565354482|ref|XP_006344139.1|/5.65679e-56/PREDICTED: uncharacterized protein LOC102578738 [Solanum tuberosum]
Sme2.5_00238.1_g00006.1	AT1G68530.1 | Symbols: CUT1, POP1, CER6, G2, KCS6 | 3-ketoacyl-CoA synthase 6 | chr1:25712881-25714733 REVERSE LENGTH=497	0	1.48	9.17	3.76	4.80333	26.91	23.11	25.33	25.1167	27.73	36.32	25.02	29.69	57.09	63.71	39.48	53.4267	2.38654	0.801665	2.62787	0.823506	3.47545	0.864145	1.08891	0.7385	0.241332	0.378977	0.847583	0.696632	gi|565354488|ref|XP_006344142.1|/0/PREDICTED: 3-ketoacyl-CoA synthase 6-like [Solanum tuberosum]
Sme2.5_00239.1_g00006.1	AT3G23530.1 | Symbols: | Cyclopropane-fatty-acyl-phospholipid synthase | chr3:8437472-8442597 FORWARD LENGTH=867	0	0	0	0	0.01	0	0.13	0.07	0.07	17.34	15.18	23.4	18.64	15.64	27.86	26.58	23.36	2.80735	0.198876	10.8642	0.955944	11.1898	0.968581	8.38247	0.954759	8.05683	0.938959	0.325638	0.441859	gi|565375891|ref|XP_006354448.1|/0/PREDICTED: uncharacterized protein LOC102604983 [Solanum tuberosum]
Sme2.5_00239.1_g00012.1	AT2G05620.1 | Symbols: PGR5 | proton gradient regulation 5 | chr2:2081204-2081687 REVERSE LENGTH=133	9e-43	0	0.56	0	0.193333	1.15	1.73	1.14	1.34	336.97	352.39	235.84	308.4	32.79	43.28	26.79	34.2867	2.79307	0.464266	10.6395	0.997492	7.47041	0.972123	4.67734	0.889249	7.84643	0.992523	-3.16908	0.868787	gi|565375878|ref|XP_006354442.1|/8.69436e-47/PREDICTED: protein PROTON GRADIENT REGULATION 5, chloroplastic-like [Solanum tuberosum]
Sme2.5_00240.1_g00013.1	AT4G15630.1 | Symbols: | Uncharacterised protein family (UPF0497) | chr4:8917527-8918683 FORWARD LENGTH=190	2e-47	603.1	674.91	453.74	577.25	629.05	777.41	500.7	635.72	1584.02	1643.42	1028.81	1418.75	1474.8	1808.47	1245.52	1509.6	0.139195	0.350014	1.29735	0.79329	1.38689	0.802922	1.2477	0.781842	1.15816	0.769923	0.0895428	0.280164	gi|565351667|ref|XP_006342777.1|/4.77545e-65/PREDICTED: CASP-like protein 5-like [Solanum tuberosum]
Sme2.5_00250.1_g00006.1	AT5G67360.1 | Symbols: ARA12 | Subtilase family protein | chr5:26872192-26874465 REVERSE LENGTH=757	1e-162	82.54	5.27	41.74	43.1833	0.17	0.16	0	0.113333	0.08	0	0.25	0.113333	0	0.08	0.08	0.0566667	-8.57376	0.976087	-8.57376	0.979353	-9.57376	0.982731	-1	0.180259	-1.60171e-16	0.147612	-1	0.172922	gi|565384923|ref|XP_006358371.1|/0/PREDICTED: subtilisin-like protease-like [Solanum tuberosum]
Sme2.5_00250.1_g00013.1	AT5G51990.1 | Symbols: CBF4, DREB1D | C-repeat-binding factor 4 | chr5:21117113-21117787 REVERSE LENGTH=224	3e-44	0	0	0	0.01	7.98	6.42	0.77	5.05667	0	0	0		0	0	0		8.98204	0.842865					-8.98204	0.82933	-8.98204	0.819359			gi|565384960|ref|XP_006358389.1|/2.26175e-93/PREDICTED: dehydration-responsive element-binding protein 1F-like [Solanum tuberosum]
Sme2.5_00254.1_g00006.1	AT1G47670.1 | Symbols: | Transmembrane amino acid transporter family protein | chr1:17536834-17539486 REVERSE LENGTH=519	1e-157	13.79	1.83	4.38	6.66667	267.73	25.07	54.73	115.843	1.44	1.08	0.72	1.08	1.26	0.62	0.71	0.863333	4.11907	0.891502	-2.62593	0.716606	-2.94898	0.735196	-7.06804	0.980871	-6.745	0.975165	-0.323042	0.204751	gi|565397897|ref|XP_006364520.1|/0/PREDICTED: lysine histidine transporter-like 8-like [Solanum tuberosum]
Sme2.5_00257.1_g00011.1	AT4G15560.1 | Symbols: CLA1, DEF, CLA, DXS, DXPS2 | Deoxyxylulose-5-phosphate synthase | chr4:8884218-8887254 FORWARD LENGTH=717	0	7.53	5.53	5.91	6.32333	13.57	27.67	26.54	22.5933	122.96	87.76	110.42	107.047	51.2	59.52	50.97	53.8967	1.83714	0.769709	4.08141	0.889511	3.09144	0.851153	1.2543	0.755653	2.24427	0.826724	-0.989972	0.740739	gi|568215150|ref|NP_001275130.1|/0/1-D-deoxyxylulose 5-phosphate synthase [Solanum tuberosum]
Sme2.5_00264.1_g00017.1	AT4G31550.2 | Symbols: WRKY11, ATWRKY11 | WRKY DNA-binding protein 11 | chr4:15290065-15291458 REVERSE LENGTH=324	5e-86	5.56	4.09	4.89	4.84667	195.74	42.55	39.01	92.4333	1.19	2.7	1.37	1.75333	4.01	1.39	1.95	2.45	4.25335	0.895247	-1.46689	0.586309	-0.984211	0.521005	-5.23756	0.929407	-5.72024	0.945652	0.482681	0.286596	gi|565351035|ref|XP_006342466.1|/2.52958e-136/PREDICTED: probable WRKY transcription factor 17-like [Solanum tuberosum]
Sme2.5_00275.1_g00009.1	AT5G13870.1 | Symbols: EXGT-A4, XTH5 | xyloglucan endotransglucosylase/hydrolase 5 | chr5:4475089-4476217 REVERSE LENGTH=293	1e-128	288.91	355.85	247.58	297.447	1792.76	1243.16	1462.08	1499.33	449.88	618.8	453.72	507.467	269.39	208.56	335.47	271.14	2.33362	0.842634	0.770682	0.711264	-0.133593	0.350424	-2.46721	0.847319	-1.56294	0.803138	-0.904275	0.734222	gi|565355581|ref|XP_006344664.1|/3.8035e-174/PREDICTED: probable xyloglucan endotransglucosylase/hydrolase 1-like [Solanum tuberosum]
Sme2.5_00275.1_g00010.1	AT5G42020.1 | Symbols: BIP, BIP2 | Heat shock protein 70 (Hsp 70) family protein | chr5:16807697-16810480 REVERSE LENGTH=668	0	2.43	3.39	2.94	2.92	32.44	13.34	22.15	22.6433	29.04	15.65	14.56	19.75	21.05	12.71	21.13	18.2967	2.95505	0.814016	2.75781	0.80904	2.64754	0.807611	-0.307506	0.426976	-0.197234	0.332723	-0.110272	0.257892	gi|565355955|ref|XP_006344840.1|/0/PREDICTED: formin-like protein 11-like [Solanum tuberosum]
Sme2.5_00276.1_g00004.1	AT1G44900.1 | Symbols: MCM2, ATMCM2 | minichromosome maintenance (MCM2/3/5) family protein | chr1:16970291-16974457 FORWARD LENGTH=936	0	2.16	2.61	1.84	2.20333	8.88	4.46	8.44	7.26	6.39	5.12	12.25	7.92	39.18	33.3	30.77	34.4167	1.72028	0.670732	1.84581	0.694144	3.96535	0.870995	2.24507	0.804149	0.125531	0.232737	2.11954	0.808368	gi|697116989|ref|XP_009612424.1|/0/PREDICTED: DNA replication licensing factor MCM2 [Nicotiana tomentosiformis]
Sme2.5_00276.1_g00021.1	AT5G09230.7 | Symbols: SRT2 | sirtuin 2 | chr5:2871559-2873613 FORWARD LENGTH=376	1e-148	5.1	8.48	9.94	7.84	13.67	12.49	11.65	12.6033	58.74	66.22	45.77	56.91	61.06	91.94	46.53	66.51	0.68488	0.556332	2.85976	0.844615	3.08465	0.854082	2.39977	0.828511	2.17488	0.813343	0.224889	0.408241	gi|565387051|ref|XP_006359318.1|/0/PREDICTED: NAD-dependent protein deacetylase SRT2-like [Solanum tuberosum]
Sme2.5_00276.1_g00022.1	AT1G01720.1 | Symbols: ATAF1, ANAC002 | NAC (No Apical Meristem) domain transcriptional regulator superfamily protein | chr1:268471-269514 FORWARD LENGTH=289	5e-94	8.74	5.72	6.15	6.87	296.8	73.59	41.15	137.18	5.21	7.38	6.37	6.32	5.29	4.24	3.76	4.43	4.31962	0.901756	-0.120386	0.232424	-0.633003	0.482442	-4.95262	0.924252	-4.44	0.903969	-0.512618	0.398389	gi|564010383|gb|AHB63601.1|/8.5397e-153/NAC1 transcription factor [Solanum melongena]
Sme2.5_00281.1_g00012.1	AT3G54630.1 | Symbols: | CONTAINS InterPro DOMAIN/s: Kinetochore protein Ndc80 (InterPro:IPR005550); Has 24780 Blast hits to 15608 proteins in 1321 species: Archae - 545; Bacteria - 2969; Metazoa - 12597; Fungi - 2181; Plants - 1581; Viruses - 39; Other Eukaryotes - 4868 (source: NCBI BLink). | chr3:20221195-20222901 REVERSE LENGTH=568	1e-135	2.94	4.79	4.1	3.94333	6.86	6	9.09	7.31667	35.76	28.39	25.61	29.92	25.99	28.17	21.33	25.1633	0.891771	0.544063	2.92362	0.83095	2.67384	0.821633	1.78206	0.770431	2.03185	0.788614	-0.249787	0.40115	gi|565370455|ref|XP_006351836.1|/0/PREDICTED: kinetochore protein NDC80 homolog [Solanum tuberosum]
Sme2.5_00282.1_g00003.1	AT5G40770.1 | Symbols: ATPHB3, PHB3 | prohibitin 3 | chr5:16315589-16316621 REVERSE LENGTH=277	1e-134	31.48	30.22	29.94	30.5467	15.63	19.52	18.1	17.75	52.39	50.88	55.97	53.08	65.97	75.41	56.43	65.9367	-0.783196	0.650609	0.797153	0.688661	1.11007	0.763195	1.89326	0.806187	1.58035	0.780576	0.312913	0.483637	gi|565370524|ref|XP_006351870.1|/7.40904e-121/PREDICTED: prohibitin-3, mitochondrial-like [Solanum tuberosum]
Sme2.5_00287.1_g00007.1	AT3G04720.1 | Symbols: PR4, HEL, PR-4 | pathogenesis-related 4 | chr3:1285691-1286531 REVERSE LENGTH=212	7e-69	4346.11	3412.88	4603.28	4120.76	845.95	688.92	736.05	756.973	725.64	601.85	815.88	714.457	453.08	849.96	756.43	686.49	-2.44459	0.84548	-2.52799	0.850442	-2.5856	0.854745	-0.141004	0.343139	-0.083396	0.260356	-0.0576078	0.233887	gi|42557355|dbj|BAD11073.1|/9.88056e-76/pathogenesis-related protein 4b [Capsicum chinense]
Sme2.5_00289.1_g00018.1	AT1G78630.1 | Symbols: emb1473 | Ribosomal protein L13 family protein | chr1:29575997-29577406 FORWARD LENGTH=241	9e-99	34.24	47.26	37.78	39.76	44.51	50.86	56.12	50.4967	124.96	120.49	132.66	126.037	149.84	143.48	125.3	139.54	0.34487	0.498119	1.66445	0.812562	1.81129	0.822235	1.46642	0.789698	1.31958	0.773536	0.146835	0.347384	gi|698426073|ref|XP_009786256.1|/5.31143e-111/PREDICTED: 50S ribosomal protein L13, chloroplastic [Nicotiana sylvestris]
Sme2.5_00289.1_g00019.1	AT1G33260.1 | Symbols: | Protein kinase superfamily protein | chr1:12064796-12066114 FORWARD LENGTH=349	5e-85	1.36	3.64	1.22	2.07333	48.4	12.56	14.76	25.24	0.88	0.55	0.52	0.65	2.14	0.35	0.87	1.12	3.60569	0.842832	-1.67344	0.473143	-0.888453	0.374035	-4.49414	0.872317	-5.27913	0.89825	0.784987	0.271823	gi|565404518|ref|XP_006367684.1|/5.62591e-159/PREDICTED: probable receptor-like protein kinase At1g33260-like [Solanum tuberosum]
Sme2.5_00294.1_g00011.1	AT2G28930.2 | Symbols: APK1B, PK1B | protein kinase 1B | chr2:12424551-12426565 FORWARD LENGTH=412	1e-153	13.34	10.51	15.27	13.04	71.06	20.71	22.58	38.1167	16.02	12.39	14.91	14.44	8.98	8.21	9.82	9.00333	1.54748	0.769263	0.147127	0.28824	-0.534413	0.520994	-2.08189	0.803269	-1.40035	0.752341	-0.68154	0.564203	gi|723727435|ref|XP_010325852.1|/0/PREDICTED: probable serine/threonine-protein kinase NAK isoform X1 [Solanum lycopersicum]
Sme2.5_00294.1_g00012.1	AT2G37640.1 | Symbols: ATEXPA3, ATEXP3, ATHEXP ALPHA 1.9, EXP3 | Barwin-like endoglucanases superfamily protein | chr2:15788077-15789812 REVERSE LENGTH=262	1e-120	2.74	1.16	1.63	1.84333	56.14	19.44	44.2	39.9267	20.99	22.57	19.44	21	15.32	8.78	15.11	13.07	4.43696	0.886168	3.51	0.837312	2.82587	0.794809	-1.61109	0.780485	-0.926963	0.683476	-0.68413	0.602339	gi|565348030|ref|XP_006341021.1|/9.79122e-149/PREDICTED: expansin-A3 [Solanum tuberosum]
Sme2.5_00295.1_g00014.1	AT2G30300.1 | Symbols: | Major facilitator superfamily protein | chr2:12919401-12921222 FORWARD LENGTH=500	3e-83	14.46	14.09	10.53	13.0267	8.64	12.81	8.56	10.0033	57.72	45.1	51.21	51.3433	45.58	62.87	39.14	49.1967	-0.380987	0.434219	1.97871	0.812573	1.91709	0.811877	2.29808	0.815942	2.3597	0.819639	-0.0616164	0.222404	gi|565368591|ref|XP_006350927.1|/1.76429e-146/PREDICTED: uncharacterized protein LOC102591679 [Solanum tuberosum]
Sme2.5_00295.1_g00017.1	AT2G30360.1 | Symbols: CIPK11, PKS5, SIP4, SNRK3.22 | SOS3-interacting protein 4 | chr2:12937265-12938572 REVERSE LENGTH=435	1e-144	2.49	1.69	2.4	2.19333	98.95	50.65	17.63	55.7433	1	0.6	2.27	1.29	2.76	1.44	1.97	2.05667	4.6676	0.902628	-0.765754	0.35344	-0.0928171	0.189716	-4.76042	0.905471	-5.43336	0.927931	0.672937	0.313658	gi|565368487|ref|XP_006350876.1|/0/PREDICTED: CBL-interacting serine/threonine-protein kinase 11-like [Solanum tuberosum]
Sme2.5_00297.1_g00002.1	AT1G12250.1 | Symbols: | Pentapeptide repeat-containing protein | chr1:4159287-4161269 FORWARD LENGTH=280	3e-43	0.85	0.43	0	0.43	2.61	5.69	6.04	4.78	30.6	27.19	30.91	29.5667	18.22	19.32	17.73	18.4233	3.4746	0.70362	6.10349	0.94291	5.42105	0.907186	1.94645	0.760343	2.62889	0.811758	-0.682437	0.628094	gi|565378085|ref|XP_006355493.1|/1.90951e-70/PREDICTED: thylakoid lumenal protein At1g12250, chloroplastic-like [Solanum tuberosum]
Sme2.5_00297.1_g00004.1	AT1G12250.2 | Symbols: | Pentapeptide repeat-containing protein | chr1:4159623-4161269 FORWARD LENGTH=206	2e-54	0	1.86	2.52	1.46333	8.84	6.38	6.25	7.15667	40.5	31.45	46.77	39.5733	35.46	22.85	31.39	29.9	2.29003	0.701612	4.7572	0.903396	4.35282	0.883151	2.06279	0.794144	2.46717	0.814564	-0.404383	0.52334	gi|565378085|ref|XP_006355493.1|/3.28506e-46/PREDICTED: thylakoid lumenal protein At1g12250, chloroplastic-like [Solanum tuberosum]
Sme2.5_00297.1_g00009.1	AT1G62740.1 | Symbols: Hop2 | stress-inducible protein, putative | chr1:23231026-23233380 FORWARD LENGTH=571	0	77.71	83.72	81.82	81.0833	245.36	303.45	207.81	252.207	74.39	66.17	74.71	71.7567	40.29	34.82	45.04	40.05	1.63713	0.809426	-0.176293	0.381852	-1.0176	0.753823	-2.65473	0.850121	-1.81342	0.816183	-0.841311	0.70316	gi|460400417|ref|XP_004245731.1|/0/PREDICTED: hsp70-Hsp90 organizing protein 2 [Solanum lycopersicum]
Sme2.5_00297.1_g00010.1	AT1G62750.1 | Symbols: ATSCO1, ATSCO1/CPEF-G, SCO1 | Translation elongation factor EFG/EF2 protein | chr1:23233622-23236321 REVERSE LENGTH=783	0	32.62	27.13	30.43	30.06	16.86	24.37	25.18	22.1367	224.69	174.69	201.23	200.203	64.11	85.56	82.46	77.3767	-0.441407	0.531564	2.73555	0.852324	1.36405	0.787608	1.80546	0.806198	3.17696	0.865131	-1.3715	0.794448	gi|460400419|ref|XP_004245732.1|/0/PREDICTED: elongation factor G, chloroplastic [Solanum lycopersicum]
Sme2.5_00297.1_g00013.1	AT4G12490.1 | Symbols: | Bifunctional inhibitor/lipid-transfer protein/seed storage 2S albumin superfamily protein | chr4:7409830-7410378 REVERSE LENGTH=182	5e-35	2.55	4.45	3.67	3.55667	41.49	19.13	52.58	37.7333	1.42	4.49	6.92	4.27667	5.05	2.38	7.4	4.94333	3.40724	0.846561	0.265961	0.277562	0.474958	0.381002	-2.93228	0.830421	-3.14128	0.833882	0.208997	0.250222	gi|460400453|ref|XP_004245749.1|/1.74875e-39/PREDICTED: 14 kDa proline-rich protein DC2.15-like [Solanum lycopersicum]
Sme2.5_00297.1_g00014.1	AT4G12510.1 | Symbols: | Bifunctional inhibitor/lipid-transfer protein/seed storage 2S albumin superfamily protein | chr4:7417414-7417803 REVERSE LENGTH=129	6e-30	3.08	1.21	0	1.43333	26.83	4.16	27.84	19.61	0.84	0.64	1.25	0.91	1.08	0.54	1.15	0.923333	3.77414	0.835683	-0.655436	0.289486	-0.634451	0.29296	-4.40859	0.858431	-4.42958	0.854937	0.020985	0.142162	gi|460400411|ref|XP_004245728.1|/2.03765e-35/PREDICTED: 14 kDa proline-rich protein DC2.15-like [Solanum lycopersicum]
Sme2.5_00297.1_g00018.1	AT3G17880.1 | Symbols: HIP, ATTDX, ATHIP2, TDX | tetraticopeptide domain-containing thioredoxin | chr3:6123534-6126113 FORWARD LENGTH=380	1e-88	220.17	199.83	217.12	212.373	342.35	421.6	357.16	373.703	182.77	217.24	218.16	206.057	104.46	113.07	116.39	111.307	0.815291	0.706268	-0.0435615	0.214431	-0.932063	0.739311	-1.74735	0.817304	-0.858852	0.708569	-0.888501	0.728108	gi|460400401|ref|XP_004245723.1|/1.03607e-102/PREDICTED: FAM10 family protein At4g22670 isoform X1 [Solanum lycopersicum]
Sme2.5_00298.1_g00010.1	AT3G47550.6 | Symbols: | RING/FYVE/PHD zinc finger superfamily protein | chr3:17523841-17525278 FORWARD LENGTH=288	1e-79	43.83	46.62	38.94	43.13	48.74	41.37	54.05	48.0533	261.32	269.05	225.9	252.09	151.41	196.69	149.87	165.99	0.155945	0.34628	2.54718	0.847421	1.94433	0.826768	1.78839	0.814708	2.39123	0.841427	-0.602843	0.660627	gi|698511306|ref|XP_009800764.1|/3.77006e-103/PREDICTED: uncharacterized protein LOC104246615 isoform X2 [Nicotiana sylvestris]
Sme2.5_00298.1_g00011.1	AT5G62440.1 | Symbols: | Protein of unknown function (DUF3223) | chr5:25072620-25073917 REVERSE LENGTH=202	2e-42	93.47	79.88	79.57	84.3067	45.15	56.62	46.35	49.3733	173.56	146.23	132.64	150.81	171.49	187.64	158.41	172.513	-0.771915	0.682526	0.839013	0.716375	1.03299	0.76564	1.8049	0.815317	1.61093	0.801928	0.193976	0.393639	gi|565376570|ref|XP_006354776.1|/8.07362e-87/PREDICTED: protein DCL, chloroplastic-like [Solanum tuberosum]
Sme2.5_00298.1_g00013.1	AT5G39660.2 | Symbols: CDF2 | cycling DOF factor 2 | chr5:15878920-15880712 FORWARD LENGTH=457	2e-66	13.42	8.47	9.49	10.46	24.81	34.79	35.82	31.8067	42.14	38.83	34.8	38.59	22.22	16.55	16.94	18.57	1.60445	0.771999	1.88334	0.801201	0.828091	0.64971	-0.776355	0.649614	0.278898	0.42145	-1.05525	0.731381	gi|460391959|ref|XP_004241585.1|/0/PREDICTED: cyclic dof factor 1 [Solanum lycopersicum]
Sme2.5_00298.1_g00014.1	AT5G21430.1 | Symbols: | Chaperone DnaJ-domain superfamily protein | chr5:7222294-7223400 FORWARD LENGTH=218	1e-44	0.33	0.66	0.66	0.55	0	1.67	0.99	0.89	11.41	8.83	13.35	11.1967	24.89	19.91	13.59	19.4633	0.694374	0.25892	4.34749	0.83326	5.14518	0.899796	4.45081	0.858143	3.65312	0.786749	0.79769	0.628111	gi|565402717|ref|XP_006366819.1|/7.44525e-60/PREDICTED: uncharacterized protein LOC102593240 [Solanum tuberosum]
Sme2.5_00306.1_g00011.1	AT3G51820.1 | Symbols: ATG4, G4, CHLG | UbiA prenyltransferase family protein | chr3:19216301-19218934 REVERSE LENGTH=387	5e-96	8.84	11.7	9.23	9.92333	9.97	10.33	14.54	11.6133	33.45	28.98	34.58	32.3367	38.16	57.75	31.61	42.5067	0.226885	0.333515	1.70427	0.788517	2.09879	0.818643	1.87191	0.79477	1.47739	0.750913	0.394518	0.520926	gi|697106201|ref|XP_009606938.1|/1.82023e-94/PREDICTED: chlorophyll synthase, chloroplastic [Nicotiana tomentosiformis]
Sme2.5_00310.1_g00015.1	AT3G07470.1 | Symbols: | Protein of unknown function, DUF538 | chr3:2387291-2388343 REVERSE LENGTH=169	1e-35	48.64	49.27	64.74	54.2167	55.81	83.5	59.87	66.3933	14.78	18.44	22.84	18.6867	37.55	27.75	43.82	36.3733	0.292302	0.471095	-1.53673	0.788066	-0.575855	0.640031	-0.868157	0.695358	-1.82903	0.800528	0.960872	0.704825	gi|565354396|ref|XP_006344096.1|/1.86534e-81/PREDICTED: uncharacterized protein LOC102585688 [Solanum tuberosum]
Sme2.5_00311.1_g00001.1	AT3G52970.1 | Symbols: CYP76G1 | cytochrome P450, family 76, subfamily G, polypeptide 1 | chr3:19641400-19643259 REVERSE LENGTH=516	1e-101	0.13	0	0	0.05	0.52	0.13	1.66	0.77	8.56	5.17	11.13	8.28667	0.66	0.39	1.4	0.816667	3.94486	0.426232	7.37272	0.894932	4.02975	0.43973	0.0848889	0.17103	3.42786	0.747704	-3.34297	0.758608	gi|565344008|ref|XP_006339111.1|/0/PREDICTED: cytochrome P450 76A2-like [Solanum tuberosum]
Sme2.5_00311.1_g00006.1	AT5G03760.1 | Symbols: ATCSLA09, CSLA09, ATCSLA9, CSLA9, RAT4 | Nucleotide-diphospho-sugar transferases superfamily protein | chr5:985910-990087 REVERSE LENGTH=533	0	9.15	7.75	5.88	7.59333	46.56	48.56	65.74	53.62	76.01	50.16	71.46	65.8767	8.1	7.93	12.28	9.43667	2.81997	0.838392	3.11696	0.852645	0.313544	0.376608	-2.50642	0.82567	0.296996	0.455712	-2.80342	0.842651	gi|460408050|ref|XP_004249461.1|/0/PREDICTED: glucomannan 4-beta-mannosyltransferase 9 [Solanum lycopersicum]
Sme2.5_00317.1_g00002.1	AT4G11600.1 | Symbols: ATGPX6, PHGPX, LSC803, GPX6 | glutathione peroxidase 6 | chr4:7010021-7011330 REVERSE LENGTH=232	2e-80	147.1	141.63	118.18	135.637	714.76	292.71	212.49	406.653	1399.02	1303.28	1088.78	1263.69	203.77	287.99	203.79	231.85	1.58405	0.805769	3.21983	0.870402	0.773444	0.714391	-0.810608	0.706221	1.63578	0.812452	-2.44638	0.850191	gi|565354181|ref|XP_006343995.1|/1.35949e-122/PREDICTED: probable phospholipid hydroperoxide glutathione peroxidase-like [Solanum tuberosum]
Sme2.5_00317.1_g00006.1	#	#	1.69	0.94	0.47	1.03333	5.37	3.93	3.91	4.40333	16.98	9.34	12.76	13.0267	13.53	11.51	10.94	11.9933	2.09129	0.628732	3.65609	0.815813	3.53686	0.811114	1.44556	0.68862	1.5648	0.698307	-0.119235	0.248631	gi|565354175|ref|XP_006343992.1|/1.04374e-140/PREDICTED: uncharacterized protein LOC102602576 [Solanum tuberosum]
Sme2.5_00322.1_g00015.1	AT2G37020.1 | Symbols: | Translin family protein | chr2:15546514-15548792 FORWARD LENGTH=308	1e-104	25.17	31.06	26.08	27.4367	17.91	15.46	19.32	17.5633	61.16	54.6	62.69	59.4833	70.18	80.87	61.44	70.83	-0.643539	0.607958	1.11638	0.755776	1.36826	0.786628	2.01179	0.815278	1.75992	0.794955	0.251875	0.437081	gi|565404525|ref|XP_006367687.1|/4.27247e-144/PREDICTED: translin-like [Solanum tuberosum]
Sme2.5_00323.1_g00008.1	#	#	5.95	7.52	7.28	6.91667	9.24	15.25	19.51	14.6667	35.61	27.79	40.19	34.53	30.86	27.62	29.14	29.2067	1.08439	0.671835	2.3197	0.818648	2.07815	0.807895	0.993757	0.688742	1.23531	0.732513	-0.241553	0.400701	gi|565397024|ref|XP_006364102.1|/1.5558e-162/PREDICTED: uncharacterized protein LOC102586362 [Solanum tuberosum]
Sme2.5_00323.1_g00013.1	AT5G42650.1 | Symbols: AOS, CYP74A, DDE2 | allene oxide synthase | chr5:17097803-17099359 REVERSE LENGTH=518	2e-57	163.04	155.03	87.26	135.11	1396.16	1222.78	1797.19	1472.04	190.83	392.53	366.11	316.49	248.24	83.23	126.84	152.77	3.44561	0.8738	1.22803	0.784702	0.177227	0.405265	-3.26839	0.87095	-2.21759	0.838044	-1.0508	0.766204	gi|76786466|gb|ABA54984.1|/5.27673e-94/allene oxide syntase [Solanum tuberosum]
Sme2.5_00323.1_g00015.1	AT5G42650.1 | Symbols: AOS, CYP74A, DDE2 | allene oxide synthase | chr5:17097803-17099359 REVERSE LENGTH=518	1e-129	12.37	11.46	6.18	10.0033	87.5	89.5	117.52	98.1733	11.89	25.59	26.94	21.4733	18.79	6.05	9.86	11.5667	3.29485	0.859491	1.10207	0.712064	0.209492	0.328544	-3.08536	0.854694	-2.19279	0.82412	-0.892573	0.656269	gi|76786466|gb|ABA54984.1|/0/allene oxide syntase [Solanum tuberosum]
Sme2.5_00323.1_g00016.1	AT5G42650.1 | Symbols: AOS, CYP74A, DDE2 | allene oxide synthase | chr5:17097803-17099359 REVERSE LENGTH=518	2e-80	324.85	327.08	201.48	284.47	2608.69	2502.4	3890.43	3000.51	266.87	484.82	644.41	465.367	437.25	169.25	261.24	289.247	3.39886	0.873927	0.710091	0.697046	0.0240238	0.188786	-3.37483	0.87518	-2.68877	0.855245	-0.686068	0.691643	gi|76786466|gb|ABA54984.1|/2.18853e-171/allene oxide syntase [Solanum tuberosum]
Sme2.5_00325.1_g00012.1	AT3G13110.1 | Symbols: ATSERAT2;2, SAT-1, SAT-A, SAT3, SAT-M, SERAT2;2 | serine acetyltransferase 2;2 | chr3:4214939-4216114 REVERSE LENGTH=391	1e-116	6.45	4	4.01	4.82	1.94	1.29	1.92	1.71667	6.17	5.63	9.34	7.04667	39.21	27.31	25.91	30.81	-1.48942	0.587625	0.547908	0.439743	2.67629	0.828177	4.16572	0.868348	2.03733	0.668543	2.12839	0.804573	gi|460405796|ref|XP_004248360.1|/0/PREDICTED: serine acetyltransferase 1, chloroplastic-like [Solanum lycopersicum]
Sme2.5_00325.1_g00013.1	AT5G55630.2 | Symbols: KCO1, TPK1 | Outward rectifying potassium channel protein | chr5:22531718-22532893 FORWARD LENGTH=363	3e-67	7.92	9.63	7.29	8.28	7.38	4.68	7.82	6.62667	14.65	9.36	16.66	13.5567	46.22	39.19	33.87	39.76	-0.321347	0.359149	0.7113	0.577569	2.26362	0.820236	2.58496	0.823262	1.03265	0.635502	1.55232	0.780215	gi|13276863|emb|CAC34339.1|/2.82466e-71/K+ channel protein [Solanum tuberosum]
Sme2.5_00325.1_g00016.1	AT5G55730.2 | Symbols: FLA1 | FASCICLIN-like arabinogalactan 1 | chr5:22558375-22560392 REVERSE LENGTH=424	1e-122	79.04	90.65	76.4	82.03	422.75	323.66	451.61	399.34	207.92	191.78	272.54	224.08	203.58	176.37	265.46	215.137	2.28339	0.835551	1.44979	0.798902	1.39103	0.799024	-0.892364	0.719686	-0.833604	0.703656	-0.0587605	0.231904	gi|460405759|ref|XP_004248342.1|/8.08467e-161/PREDICTED: fasciclin-like arabinogalactan protein 1 [Solanum lycopersicum]
Sme2.5_00326.1_g00001.1	AT1G13230.1 | Symbols: | Leucine-rich repeat (LRR) family protein | chr1:4520679-4522439 FORWARD LENGTH=424	1e-110	6.15	14.02	11.62	10.5967	10.94	12.41	13.43	12.26	29.41	26.5	19.5	25.1367	44.76	57.83	44.81	49.1333	0.210348	0.324314	1.24618	0.737473	2.21309	0.823566	2.00274	0.806524	1.03583	0.688214	0.966909	0.71862	gi|723708786|ref|XP_010322604.1|/3.18042e-179/PREDICTED: piriformospora indica-insensitive protein 2-like [Solanum lycopersicum]
Sme2.5_00326.1_g00010.1	AT5G60850.1 | Symbols: OBP4 | OBF binding protein 4 | chr5:24480578-24481501 FORWARD LENGTH=307	1e-35	64.75	74.9	60.55	66.7333	36.12	48.29	43.54	42.65	186.95	158.07	150.09	165.037	133.6	152.34	134.07	140.003	-0.645862	0.64699	1.30631	0.787502	1.06898	0.770073	1.71484	0.81014	1.95217	0.818815	-0.237325	0.442672	gi|460392015|ref|XP_004241613.1|/4.19568e-84/PREDICTED: dof zinc finger protein DOF5.4 [Solanum lycopersicum]
Sme2.5_00333.1_g00012.1	AT5G08060.1 | Symbols: | unknown protein; FUNCTIONS IN: molecular_function unknown; INVOLVED IN: biological_process unknown; LOCATED IN: mitochondrion; EXPRESSED IN: 24 plant structures; EXPRESSED DURING: 16 growth stages; Has 42 Blast hits to 42 proteins in 17 species: Archae - 0; Bacteria - 0; Metazoa - 0; Fungi - 0; Plants - 41; Viruses - 0; Other Eukaryotes - 1 (source: NCBI BLink). | chr5:25…	7e-44	17.19	25.81	25.05	22.6833	56.75	106.21	67.85	76.9367	32.75	53.85	51.4	46	25.68	26.4	17.02	23.0333	1.76204	0.802911	1.02	0.733748	0.0220905	0.178183	-1.73995	0.803247	-0.742037	0.664309	-0.997911	0.726836	gi|565400287|ref|XP_006365662.1|/7.42278e-54/PREDICTED: uncharacterized protein LOC102601369 [Solanum tuberosum]
Sme2.5_00339.1_g00007.1	AT1G78170.1 | Symbols: | unknown protein; BEST Arabidopsis thaliana protein match is: unknown protein (TAIR:AT1G22250.1); Has 66 Blast hits to 66 proteins in 11 species: Archae - 0; Bacteria - 0; Metazoa - 0; Fungi - 0; Plants - 66; Viruses - 0; Other Eukaryotes - 0 (source: NCBI BLink). | chr1:29414160-29414941 FORWARD LENGTH=221	8e-22	104.46	102.89	111.79	106.38	23.49	28.19	42.36	31.3467	92.58	83.84	70.39	82.27	102.26	161.07	111.1	124.81	-1.76284	0.807622	-0.370789	0.543656	0.230507	0.454626	1.99335	0.820001	1.39205	0.772158	0.601295	0.652229	gi|460384409|ref|XP_004237904.1|/4.92927e-61/PREDICTED: uncharacterized protein LOC101252482 [Solanum lycopersicum]
Sme2.5_00345.1_g00001.1	AT3G26040.1 | Symbols: | HXXXD-type acyl-transferase family protein | chr3:9519741-9521069 FORWARD LENGTH=442	2e-17	0	0.1	0.1	0.07	29.2	4.81	20.45	18.1533	0	0.43	0	0.15	0	0	0	0.01	8.01866	0.945395	1.09954	0.190025	-2.80735	0.196342	-10.826	0.944904	-6.91913	0.927818	-3.90689	0.243756	gi|698548564|ref|XP_009768370.1|/1.66185e-93/PREDICTED: acetyl-CoA-benzylalcohol acetyltransferase-like [Nicotiana sylvestris]
Sme2.5_00345.1_g00007.1	AT1G05680.1 | Symbols: UGT74E2 | Uridine diphosphate glycosyltransferase 74E2 | chr1:1703196-1704639 REVERSE LENGTH=453	1e-120	1.41	4.38	2.22	2.67	17.59	13.17	42.84	24.5333	2.39	3.43	3.55	3.12333	24.81	8.96	12.63	15.4667	3.19983	0.827872	0.226247	0.241975	2.53425	0.792921	-0.665581	0.603792	-2.97358	0.81238	2.308	0.774335	gi|209954705|dbj|BAG80543.1|/0/UDP-glucose:glucosyltransferase [Lycium barbarum]
Sme2.5_00345.1_g00012.1	AT2G30720.1 | Symbols: | Thioesterase/thiol ester dehydrase-isomerase superfamily protein | chr2:13089604-13091538 REVERSE LENGTH=455	1e-125	12.9	11.95	13.88	12.91	40.51	29.69	29.73	33.31	6.29	6.61	8.71	7.20333	4.01	4.27	7.78	5.35333	1.36747	0.751942	-0.841752	0.606111	-1.26998	0.701204	-2.63745	0.819137	-2.20922	0.798786	-0.428227	0.380247	gi|565350931|ref|XP_006342415.1|/8.27531e-163/PREDICTED: acyl-coenzyme A thioesterase 9, mitochondrial-like [Solanum tuberosum]
Sme2.5_00345.1_g00015.1	AT1G72900.1 | Symbols: | Toll-Interleukin-Resistance (TIR) domain-containing protein | chr1:27432216-27433532 FORWARD LENGTH=363	4e-34	3.12	0	0.8	1.31	33.32	4.02	3.18	13.5067	0	0	0.4	0.14	0	0	0	0.01	3.36603	0.801698	-3.22607	0.474377	-7.03342	0.617734	-10.3995	0.92779	-6.5921	0.904215	-3.80735	0.236853	gi|565351464|ref|XP_006342676.1|/7.26408e-69/PREDICTED: TMV resistance protein N-like [Solanum tuberosum]
Sme2.5_00345.1_g00022.1	#	#	15.57	0.81	0.41	5.59667	92.71	21.39	12.19	42.0967	2.06	1.3	0	1.12333	0.84	0	0	0.286667	2.91107	0.833775	-2.31678	0.678563	-4.28712	0.768174	-7.19819	0.965955	-5.22785	0.913452	-1.97034	0.378355	gi|565350919|ref|XP_006342409.1|/5.86457e-76/PREDICTED: pathogenesis-related protein STH-2-like [Solanum tuberosum]
Sme2.5_00346.1_g00021.1	AT2G44940.1 | Symbols: | Integrase-type DNA-binding superfamily protein | chr2:18537294-18538181 FORWARD LENGTH=295	1e-22	0	0	0	0.01	11.86	2.18	6.8	6.94667	2.19	1.98	2.49	2.22	0	0	1.24	0.42	9.44018	0.879807	7.79442	0.708052	5.39232	0.405421	-4.04786	0.760498	-1.64576	0.636124	-2.4021	0.510795	gi|697095869|ref|XP_009613551.1|/2.22701e-57/PREDICTED: ethylene-responsive transcription factor ERF039-like [Nicotiana tomentosiformis]
Sme2.5_00347.1_g00007.1	AT5G37540.1 | Symbols: | Eukaryotic aspartyl protease family protein | chr5:14912862-14914190 FORWARD LENGTH=442	8e-68	315.91	230.11	206.96	250.993	50.54	129.59	29.88	70.0033	68.88	114.83	116.74	100.15	63.47	77.97	80.78	74.0733	-1.84215	0.817375	-1.32549	0.791892	-1.76062	0.823432	0.0815306	0.259817	0.516667	0.595028	-0.435136	0.578174	gi|565371699|ref|XP_006352439.1|/1.15908e-81/PREDICTED: aspartic proteinase PCS1-like [Solanum tuberosum]
Sme2.5_00351.1_g00001.1	AT1G80480.1 | Symbols: PTAC17 | plastid transcriptionally active 17 | chr1:30258272-30260570 REVERSE LENGTH=444	1e-164	30.51	35.76	30.38	32.2167	22.75	26.26	25.7	24.9033	80.31	70.29	82.45	77.6833	92.99	110.13	84.02	95.7133	-0.371468	0.495521	1.2698	0.77475	1.57091	0.804109	1.94238	0.81406	1.64127	0.794187	0.301115	0.485858	gi|460380318|ref|XP_004235904.1|/0/PREDICTED: COBW domain-containing protein 1 [Solanum lycopersicum]
Sme2.5_00351.1_g00009.1	AT1G80450.1 | Symbols: | VQ motif-containing protein | chr1:30244155-30244688 REVERSE LENGTH=177	6e-29	7.76	8.23	4.91	6.96667	18.22	14.46	15.42	16.0333	59.05	54.99	39.05	51.03	17.81	18.38	22.59	19.5933	1.20253	0.693713	2.87281	0.842823	1.49182	0.751473	0.289288	0.403478	1.67027	0.786743	-1.38098	0.774301	gi|565348825|ref|XP_006341401.1|/1.88976e-52/PREDICTED: uncharacterized protein LOC102584134 [Solanum tuberosum]
Sme2.5_00351.1_g00017.1	#	#	183.56	152.57	192.42	176.183	61.1	103.25	121.03	95.1267	50.77	40.32	67.65	52.9133	81.95	116.28	131.75	109.993	-0.889156	0.713251	-1.73537	0.818783	-0.679661	0.691431	0.209494	0.406523	-0.846219	0.692141	1.05571	0.757903	-
Sme2.5_00351.1_g00018.1	#	#	212.06	186.59	257.88	218.843	42.86	74.43	68.29	61.86	28.91	32.67	43.42	35	54.52	83.37	91.77	76.5533	-1.82282	0.816073	-2.64447	0.851732	-1.51536	0.805233	0.307458	0.483002	-0.821652	0.676665	1.12911	0.761307	gi|357488145|ref|XP_003614360.1|/2.94874e-24/Movement protein [Medicago truncatula]
Sme2.5_00351.1_g00022.1	AT1G16000.1 | Symbols: | unknown protein; BEST Arabidopsis thaliana protein match is: unknown protein (TAIR:AT1G80890.1); Has 41 Blast hits to 40 proteins in 10 species: Archae - 0; Bacteria - 0; Metazoa - 0; Fungi - 0; Plants - 41; Viruses - 0; Other Eukaryotes - 0 (source: NCBI BLink). | chr1:5494576-5495149 FORWARD LENGTH=86	1e-27	22.31	30.81	10.17	21.0967	22.93	12.94	19.34	18.4033	149.65	144.33	107.31	133.763	79	138.88	75.29	97.7233	-0.197048	0.349694	2.6646	0.849151	2.21169	0.833422	2.40874	0.834823	2.86164	0.851537	-0.452908	0.588793	gi|460380296|ref|XP_004235893.1|/7.84443e-32/PREDICTED: uncharacterized protein LOC101256860 [Solanum lycopersicum]
Sme2.5_00358.1_g00007.1	AT3G48280.1 | Symbols: CYP71A25 | cytochrome P450, family 71, subfamily A, polypeptide 25 | chr3:17879594-17881164 FORWARD LENGTH=490	1e-89	27.16	2.44	1.03	10.21	3.76	0.9	0.64	1.76667	0.78	0.27	0.26	0.436667	0.66	0.39	0.39	0.48	-2.53088	0.74866	-4.54731	0.834179	-4.4108	0.83457	-1.87992	0.447717	-2.01643	0.449713	0.136502	0.16211	gi|565401337|ref|XP_006366158.1|/0/PREDICTED: cytochrome P450 750A1-like [Solanum tuberosum]
Sme2.5_00358.1_g00011.1	AT5G25140.1 | Symbols: CYP71B13 | cytochrome P450, family 71, subfamily B, polypeptide 13 | chr5:8672989-8674557 FORWARD LENGTH=496	6e-93	84.3	6.67	5.02	31.9967	45.85	20.19	15.47	27.17	21.56	20.26	32.68	24.8333	10.99	2.96	4.78	6.24333	-0.235907	0.405005	-0.365644	0.49956	-2.35753	0.820793	-2.12163	0.791747	-0.129737	0.282862	-1.99189	0.788391	gi|460414039|ref|XP_004252382.1|/0/PREDICTED: cytochrome P450 CYP736A12 [Solanum lycopersicum]
Sme2.5_00361.1_g00011.1	AT1G01820.1 | Symbols: PEX11C | peroxin 11c | chr1:296213-297723 REVERSE LENGTH=235	7e-79	17.21	17.78	16.89	17.2933	59.3	20.48	19.23	33.0033	111.03	70.74	59.55	80.44	54.47	72.43	67.04	64.6467	0.932396	0.68177	2.2177	0.829214	1.90236	0.816321	0.969964	0.713685	1.2853	0.762603	-0.315337	0.495966	gi|565349500|ref|XP_006341731.1|/5.25816e-84/PREDICTED: peroxisomal membrane protein 11C-like [Solanum tuberosum]
Sme2.5_00365.1_g00001.1	#	#	107.87	174.55	148.4	143.607	26.92	54.65	21.22	34.2633	25.87	52.9	30.04	36.27	100.66	142.05	74.85	105.853	-2.06739	0.826195	-1.98527	0.826763	-0.440056	0.602927	1.62733	0.803551	0.0821112	0.242343	1.54522	0.800897	gi|42495375|gb|AAS17876.1|/3.71993e-30/ST-901 [Solanum tuberosum]
Sme2.5_00367.1_g00003.1	AT1G06520.1 | Symbols: ATGPAT1, GPAT1 | glycerol-3-phosphate acyltransferase 1 | chr1:1994170-1996067 REVERSE LENGTH=585	1e-156	5.17	5.26	6.25	5.56	97.22	17.51	18.57	44.4333	4.36	9	2.79	5.38333	4.7	5.8	4.01	4.83667	2.99849	0.83987	-0.0465851	0.180016	-0.201072	0.270785	-3.19956	0.845104	-3.04507	0.837674	-0.154487	0.229222	gi|565364554|ref|XP_006348989.1|/0/PREDICTED: glycerol-3-phosphate acyltransferase 1-like [Solanum tuberosum]
Sme2.5_00367.1_g00011.1	AT2G42975.1 | Symbols: | unknown protein; FUNCTIONS IN: molecular_function unknown; INVOLVED IN: biological_process unknown; LOCATED IN: chloroplast thylakoid membrane, chloroplast; Has 32 Blast hits to 32 proteins in 16 species: Archae - 0; Bacteria - 0; Metazoa - 2; Fungi - 2; Plants - 28; Viruses - 0; Other Eukaryotes - 0 (source: NCBI BLink). | chr2:17873998-17874820 FORWARD LENGTH=187	7e-44	0.36	0	0	0.126667	0	2.21	1.09	1.10333	5.9	15.53	8.8	10.0767	1.87	0.74	0.73	1.11333	3.12276	0.446702	6.31384	0.895523	3.13578	0.450577	0.0130169	0.151585	3.19108	0.761656	-3.17806	0.77342	gi|565364498|ref|XP_006348961.1|/1.29842e-70/PREDICTED: uncharacterized protein LOC102603394 [Solanum tuberosum]
Sme2.5_00367.1_g00014.1	#	#	28.42	25.48	16.46	23.4533	405.6	101.05	80.76	195.803	9.39	14.01	25.36	16.2533	11.25	2.22	2.74	5.40333	3.06154	0.859431	-0.529057	0.56117	-2.11787	0.800489	-5.17941	0.93413	-3.5906	0.877812	-1.58881	0.73883	gi|565364506|ref|XP_006348965.1|/8.91983e-28/PREDICTED: uncharacterized protein LOC102604739 [Solanum tuberosum]
Sme2.5_00368.1_g00012.1	AT3G29360.2 | Symbols: | UDP-glucose 6-dehydrogenase family protein | chr3:11267375-11268817 REVERSE LENGTH=480	0	27.83	42.75	30.88	33.82	133.47	75.24	88.51	99.0733	20.13	18.74	20.84	19.9033	32.88	25.76	36.01	31.55	1.55062	0.789215	-0.764867	0.66235	-0.100237	0.282663	-1.65086	0.803734	-2.31549	0.830953	0.66463	0.626514	gi|565342502|ref|XP_006338384.1|/0/PREDICTED: UDP-glucose 6-dehydrogenase 2-like [Solanum tuberosum]
Sme2.5_00371.1_g00009.1	AT3G05170.1 | Symbols: | Phosphoglycerate mutase family protein | chr3:1466738-1468219 FORWARD LENGTH=316	5e-78	8.47	12.08	6.15	8.9	0.5	3.83	3.98	2.77	13.46	17.14	16.36	15.6533	36.01	39.29	25.68	33.66	-1.68392	0.691352	0.814593	0.618835	1.91916	0.802761	3.60308	0.850337	2.49851	0.77003	1.10457	0.73279	gi|565354081|ref|XP_006343946.1|/8.94202e-179/PREDICTED: uncharacterized protein LOC102588114 [Solanum tuberosum]
Sme2.5_00372.1_g00003.1	AT1G55490.2 | Symbols: CPN60B, LEN1 | chaperonin 60 beta | chr1:20715717-20718673 REVERSE LENGTH=600	0	0.09	0	0	0.0366667	0.94	0.37	1.21	0.84	1.6	1.38	5.7	2.89333	3.15	3.13	5.37	3.88333	4.51785	0.464156	6.30212	0.733382	6.72668	0.801352	2.20883	0.59841	1.78427	0.510984	0.424563	0.312885	gi|565352240|ref|XP_006343054.1|/0/PREDICTED: ruBisCO large subunit-binding protein subunit beta, chloroplastic [Solanum tuberosum]
Sme2.5_00372.1_g00004.1	AT3G16300.1 | Symbols: | Uncharacterised protein family (UPF0497) | chr3:5525491-5526207 REVERSE LENGTH=212	1e-35	7.68	3.59	3.32	4.86333	19.43	15.17	29.47	21.3567	1.83	3.85	4.24	3.30667	2.79	0.92	1.5	1.73667	2.13467	0.782617	-0.556568	0.397383	-1.48562	0.601078	-3.62029	0.832879	-2.69124	0.797189	-0.929057	0.422274	gi|565352236|ref|XP_006343052.1|/1.27626e-77/PREDICTED: CASP-like protein GSVIVT00034332001-like [Solanum tuberosum]
Sme2.5_00374.1_g00002.1	AT1G22380.1 | Symbols: AtUGT85A3, UGT85A3 | UDP-glucosyl transferase 85A3 | chr1:7900522-7902332 REVERSE LENGTH=488	1e-158	20.64	10.82	15.42	15.6267	130.19	45.51	28	67.9	32.16	31.65	39.22	34.3433	27.53	36.37	29.13	31.01	2.1194	0.818037	1.13602	0.740719	0.988723	0.713706	-1.13068	0.749075	-0.983382	0.711504	-0.147297	0.316686	gi|565389029|ref|XP_006360268.1|/0/PREDICTED: UDP-glycosyltransferase 85A2-like [Solanum tuberosum]
Sme2.5_00377.1_g00011.1	AT1G72470.1 | Symbols: ATEXO70D1, EXO70D1 | exocyst subunit exo70 family protein D1 | chr1:27283759-27285660 FORWARD LENGTH=633	0	8.54	6.17	10.06	8.25667	39.78	13.45	10.72	21.3167	2.16	2.88	4.08	3.04	5.27	4.34	5.4	5.00333	1.36835	0.730175	-1.44149	0.660626	-0.72267	0.532984	-2.09102	0.778869	-2.80984	0.80265	0.718818	0.433984	gi|565382144|ref|XP_006357409.1|/0/PREDICTED: exocyst complex component 7-like isoform X1 [Solanum tuberosum]
Sme2.5_00377.1_g00016.1	AT3G14067.1 | Symbols: | Subtilase family protein | chr3:4658421-4660754 REVERSE LENGTH=777	0	196.04	201.79	209.97	202.6	204.32	139.13	175.92	173.123	631.69	479.04	524.19	544.973	239.08	350.52	328.5	306.033	-0.226834	0.43893	1.42755	0.801015	0.595055	0.673249	0.821889	0.706952	1.65439	0.811293	-0.832497	0.723126	gi|565382138|ref|XP_006357406.1|/0/PREDICTED: subtilisin-like protease-like [Solanum tuberosum]
Sme2.5_00381.1_g00012.1	AT2G28440.1 | Symbols: | proline-rich family protein | chr2:12161226-12162032 FORWARD LENGTH=268	5e-13	5.4	11.97	7.93	8.43333	37.11	20.13	17.86	25.0333	3.48	3.3	1.73	2.83667	6.72	5.6	7.22	6.51333	1.56968	0.754766	-1.57191	0.677514	-0.372707	0.397218	-1.94238	0.776742	-3.14158	0.81886	1.1992	0.582998	gi|460411465|ref|XP_004251131.1|/5.00204e-26/PREDICTED: classical arabinogalactan protein 9 [Solanum lycopersicum]
Sme2.5_00386.1_g00004.1	AT3G47750.1 | Symbols: ATATH3, ABCA4 | ATP binding cassette subfamily A4 | chr3:17606427-17610889 FORWARD LENGTH=947	0	1.74	0.63	1.27	1.21333	0.7	0.89	0.44	0.676667	6.56	8.64	5.99	7.06333	11.81	16.28	5.06	11.05	-0.842459	0.304246	2.54137	0.717288	3.187	0.795221	4.02946	0.806325	3.38383	0.728453	0.645625	0.52025	gi|565376685|ref|XP_006354830.1|/0/PREDICTED: ABC transporter A family member 7-like [Solanum tuberosum]
Sme2.5_00388.1_g00002.1	AT3G60450.1 | Symbols: | Phosphoglycerate mutase family protein | chr3:22340982-22342187 FORWARD LENGTH=274	4e-79	11.42	16.44	20.76	16.2067	355.78	61.45	91.95	169.727	53.58	31.54	29.15	38.09	29.8	22.86	38.02	30.2267	3.38855	0.868279	1.23282	0.753894	0.899234	0.692912	-2.48932	0.841223	-2.15573	0.829345	-0.33359	0.475682	gi|565357396|ref|XP_006345530.1|/1.40831e-122/PREDICTED: uncharacterized protein LOC102593878 [Solanum tuberosum]
Sme2.5_00388.1_g00008.1	AT1G27480.1 | Symbols: | alpha/beta-Hydrolases superfamily protein | chr1:9544607-9546168 FORWARD LENGTH=432	3e-97	1.38	0.4	0.4	0.726667	0.2	1.22	1.61	1.01	34.51	27.9	36.9	33.1033	33.58	39.67	33.81	35.6867	0.47499	0.236414	5.50954	0.926911	5.61795	0.934857	5.14296	0.908024	5.03455	0.898922	0.108409	0.276533	gi|565357416|ref|XP_006345539.1|/6.58723e-142/PREDICTED: lecithin-cholesterol acyltransferase-like 1-like [Solanum tuberosum]
Sme2.5_00391.1_g00013.1	AT5G41330.1 | Symbols: | BTB/POZ domain with WD40/YVTN repeat-like protein | chr5:16536452-16537828 REVERSE LENGTH=458	1e-160	14.29	9.89	11.18	11.7867	376.01	58.1	69.22	167.777	5.6	5.34	5.55	5.49667	7.74	7.94	7.89	7.85667	3.83131	0.884116	-1.10053	0.660519	-0.585167	0.53393	-4.41648	0.905582	-4.93184	0.923741	0.51536	0.42749	gi|565354122|ref|XP_006343966.1|/0/PREDICTED: BTB/POZ domain-containing protein At5g41330-like [Solanum tuberosum]
Sme2.5_00396.1_g00008.1	AT3G04500.1 | Symbols: | RNA-binding (RRM/RBD/RNP motifs) family protein | chr3:1212065-1213795 REVERSE LENGTH=245	7e-62	17.37	14.82	18.5	16.8967	59.26	81.33	58.94	66.51	8.83	7.38	8	8.07	7.39	6.53	4.36	6.09333	1.97683	0.809542	-1.0661	0.68843	-1.47144	0.740998	-3.44827	0.858675	-3.04293	0.846927	-0.405337	0.383309	gi|698588778|ref|XP_009779562.1|/2.49603e-68/PREDICTED: RNA-binding protein 42-like isoform X1 [Nicotiana sylvestris]
Sme2.5_00398.1_g00034.1	AT1G63840.1 | Symbols: | RING/U-box superfamily protein | chr1:23689991-23690491 REVERSE LENGTH=166	4e-12	0.37	2.28	0.38	1.01	18.09	1.93	3.81	7.94333	0	0	0	0.01	0.39	0.39	0	0.263333	2.97539	0.742073	-6.65821	0.559553	-1.93939	0.385941	-4.91478	0.811336	-9.6336	0.876406	4.71882	0.310612	gi|698479838|ref|XP_009786990.1|/3.37049e-70/PREDICTED: RING-H2 finger protein ATL11-like [Nicotiana sylvestris]
Sme2.5_00399.1_g00010.1	AT3G07090.1 | Symbols: | PPPDE putative thiol peptidase family protein | chr3:2243153-2244476 REVERSE LENGTH=265	1e-101	57.25	70.65	61.9	63.2667	361.28	290.43	200.91	284.207	130.14	133.86	117.52	127.173	45.28	46.29	39.72	43.7633	2.16742	0.832296	1.00728	0.751668	-0.531723	0.623932	-2.69915	0.851145	-1.16014	0.765565	-1.539	0.802237	gi|460403215|ref|XP_004247089.1|/6.35088e-127/PREDICTED: desumoylating isopeptidase 1 [Solanum lycopersicum]
Sme2.5_00401.1_g00012.1	AT2G47450.1 | Symbols: CAO, CPSRP43 | chloroplast signal recognition particle component (CAO) | chr2:19472781-19473902 FORWARD LENGTH=373	1e-111	10.2	6.37	6.4	7.65667	8.87	8.18	10.22	9.09	74	52.04	73.74	66.5933	65.39	64.08	67.77	65.7467	0.247564	0.327481	3.12059	0.852842	3.10213	0.854032	2.85457	0.842762	2.87303	0.841573	-0.01846	0.169508	gi|723671554|ref|XP_010316268.1|/2.16761e-167/PREDICTED: signal recognition particle 43 kDa protein, chloroplastic [Solanum lycopersicum]
Sme2.5_00401.1_g00015.1	AT3G28340.1 | Symbols: GATL10 | galacturonosyltransferase-like 10 | chr3:10589396-10590493 REVERSE LENGTH=365	1e-138	0	0	0.17	0.0633333	10.42	2.94	1.38	4.91333	0	0	0	0.01	0	0	0	0.01	6.27759	0.813376	-2.66297	0.186734	-2.66297	0.188658	-8.94056	0.825089	-8.94056	0.814984			gi|565342757|ref|XP_006338507.1|/2.02002e-172/PREDICTED: probable galacturonosyltransferase-like 10-like [Solanum tuberosum]
Sme2.5_00406.1_g00011.1	AT3G57450.1 | Symbols: | unknown protein; Has 65 Blast hits to 65 proteins in 11 species: Archae - 0; Bacteria - 0; Metazoa - 0; Fungi - 0; Plants - 65; Viruses - 0; Other Eukaryotes - 0 (source: NCBI BLink). | chr3:21262028-21262318 FORWARD LENGTH=96	1e-12	1.04	0	0	0.353333	49.27	9.84	10.6	23.2367	0	0	1.08	0.366667	0	0	0	0.01	6.03923	0.928565	0.0534393	0.155024	-5.14296	0.375171	-11.1822	0.956625	-5.98579	0.91968	-5.1964	0.361122	gi|697139518|ref|XP_009623848.1|/6.05412e-16/PREDICTED: uncharacterized protein LOC104114990 [Nicotiana tomentosiformis]
Sme2.5_00406.1_g00019.1	AT5G23440.1 | Symbols: FTRA1 | ferredoxin/thioredoxin reductase subunit A (variable subunit) 1 | chr5:7903230-7903778 REVERSE LENGTH=182	5e-27	33.21	45.53	34.36	37.7	37.47	43.85	58.95	46.7567	84.79	89.82	96.48	90.3633	135.05	113.3	111.1	119.817	0.310608	0.474752	1.26117	0.776452	1.66819	0.81626	1.35758	0.781299	0.950565	0.711638	0.407019	0.564237	gi|565357181|ref|XP_006345426.1|/5.21461e-74/PREDICTED: ferredoxin-thioredoxin reductase, variable chain-like [Solanum tuberosum]
Sme2.5_00406.1_g00022.1	AT5G13720.1 | Symbols: | Uncharacterised protein family (UPF0114) | chr5:4427960-4429029 FORWARD LENGTH=262	3e-94	37.57	49.9	43.47	43.6467	13.7	21.93	26.91	20.8467	39.23	54.75	57.09	50.3567	102.08	83.72	76.23	87.3433	-1.06605	0.731063	0.206311	0.398865	1.00083	0.750471	2.06688	0.821717	1.27237	0.749742	0.794515	0.697638	gi|565357150|ref|XP_006345411.1|/3.22163e-113/PREDICTED: uncharacterized protein LOC102606402 [Solanum tuberosum]
Sme2.5_00406.1_g00023.1	AT5G13730.1 | Symbols: SIG4, SIGD | sigma factor 4 | chr5:4429132-4430744 REVERSE LENGTH=419	5e-80	6.53	6.21	6.37	6.37	1.86	3.55	2.69	2.7	19.21	15.51	19.62	18.1133	66.47	58.33	45.73	56.8433	-1.23833	0.59986	1.50769	0.741829	3.15763	0.852351	4.39596	0.89267	2.74602	0.788978	1.64994	0.799828	gi|565357326|ref|XP_006345495.1|/0/PREDICTED: RNA polymerase sigma factor sigD, chloroplastic-like [Solanum tuberosum]
Sme2.5_00407.1_g00011.1	AT5G24660.1 | Symbols: LSU2 | response to low sulfur 2 | chr5:8443472-8443756 REVERSE LENGTH=94	1e-16	7.98	2.88	4.66	5.17333	269.91	86.22	134.49	163.54	12.33	13.65	18.75	14.91	13.15	7.07	15.71	11.9767	4.98241	0.926508	1.52711	0.72973	1.21106	0.687533	-3.77135	0.880523	-3.45529	0.872625	-0.316054	0.396514	gi|565361605|ref|XP_006347546.1|/2.92017e-34/PREDICTED: uncharacterized protein LOC102598720 [Solanum tuberosum]
Sme2.5_00407.1_g00012.1	AT5G24660.1 | Symbols: LSU2 | response to low sulfur 2 | chr5:8443472-8443756 REVERSE LENGTH=94	3e-11	1.75	2.35	0	1.37	133.93	50.68	50.91	78.5067	4.2	5.07	4.19	4.48667	3.66	4.21	6.54	4.80333	5.84057	0.950718	1.71147	0.60349	1.80986	0.632475	-4.03071	0.883374	-4.1291	0.885468	0.0983919	0.199263	gi|565361603|ref|XP_006347545.1|/2.2945e-38/PREDICTED: centrosome and spindle pole-associated protein 1-like [Solanum tuberosum]
Sme2.5_00407.1_g00013.1	AT5G24660.1 | Symbols: LSU2 | response to low sulfur 2 | chr5:8443472-8443756 REVERSE LENGTH=94	4e-15	3	3.04	4.92	3.65333	55.58	13.72	30.57	33.29	2.48	1.31	9.27	4.35333	5.04	3.11	7.37	5.17333	3.1878	0.838188	0.252907	0.272383	0.501881	0.395581	-2.68592	0.819741	-2.9349	0.824075	0.248974	0.270403	gi|565361601|ref|XP_006347544.1|/4.15773e-17/PREDICTED: uncharacterized protein LOC102598055 [Solanum tuberosum]
Sme2.5_00410.1_g00007.1	AT2G30490.1 | Symbols: ATC4H, C4H, CYP73A5, REF3 | cinnamate-4-hydroxylase | chr2:12993861-12995683 REVERSE LENGTH=505	2e-92	0.49	0	0	0.17	17.45	4.29	2.76	8.16667	0.25	0.27	0.76	0.426667	1.29	0.26	0	0.52	5.58614	0.849016	1.32757	0.253832	1.61298	0.289218	-3.97316	0.77538	-4.25857	0.781478	0.285402	0.177127	gi|460388941|ref|XP_004240122.1|/2.29117e-125/PREDICTED: cytochrome P450 CYP73A100-like [Solanum lycopersicum]
Sme2.5_00410.1_g00015.1	AT2G26440.1 | Symbols: | Plant invertase/pectin methylesterase inhibitor superfamily | chr2:11247407-11249407 FORWARD LENGTH=547	0	28.94	23.56	23.88	25.46	1.55	5.37	2.13	3.01667	1.81	3.26	4.79	3.28667	39.16	10.1	18.1	22.4533	-3.07721	0.824116	-2.95354	0.825726	-0.181303	0.355859	2.8959	0.810533	0.12367	0.200632	2.77223	0.811953	gi|460388931|ref|XP_004240117.1|/0/PREDICTED: probable pectinesterase/pectinesterase inhibitor 12 [Solanum lycopersicum]
Sme2.5_00411.1_g00001.1	AT5G12010.1 | Symbols: | unknown protein; INVOLVED IN: response to salt stress; LOCATED IN: chloroplast, plasma membrane, membrane; EXPRESSED IN: 23 plant structures; EXPRESSED DURING: 13 growth stages; BEST Arabidopsis thaliana protein match is: unknown protein (TAIR:AT4G29780.1); Has 1807 Blast hits to 1807 proteins in 277 species: Archae - 0; Bacteria - 0; Metazoa - 736; Fungi - 347; Plants - …	1e-160	0.85	13.62	0.37	4.94667	93.43	45.6	17.82	52.2833	0.75	0.65	0.87	0.756667	0.88	0.63	1.23	0.913333	3.40182	0.854107	-2.70873	0.677233	-2.43724	0.675326	-5.83907	0.942241	-6.11055	0.948593	0.271484	0.191689	gi|565373983|ref|XP_006353545.1|/0/PREDICTED: putative nuclease HARBI1-like [Solanum tuberosum]
Sme2.5_00411.1_g00005.1	AT5G57030.1 | Symbols: LUT2 | Lycopene beta/epsilon cyclase protein | chr5:23077398-23079818 FORWARD LENGTH=524	0	2.92	1.94	2.52	2.46	19.39	3.9	6.4	9.89667	18.08	13.14	16.78	16	15.05	17.51	15.06	15.8733	2.00828	0.724157	2.70134	0.796705	2.68987	0.800834	0.681591	0.570084	0.693057	0.560962	-0.0114668	0.15094	gi|302318874|tpg|DAA33890.1|/0/TPA_inf: lycopene epsilon cyclase [Solanum tuberosum]
Sme2.5_00414.1_g00007.1	AT2G03620.2 | Symbols: MGT3, MRS2-5 | magnesium transporter 3 | chr2:1100489-1102168 REVERSE LENGTH=421	1e-129	5.61	6.13	5.72	5.82	6.06	6.88	9.14	7.36	36.5	30.87	24.28	30.55	17.05	20.86	12.98	16.9633	0.338687	0.357787	2.39208	0.816619	1.54333	0.746249	1.20464	0.692833	2.05339	0.790306	-0.848753	0.671905	gi|565363937|ref|XP_006348684.1|/0/PREDICTED: magnesium transporter MRS2-5-like [Solanum tuberosum]
Sme2.5_00417.1_g00002.1	AT5G40690.1 | Symbols: | CONTAINS InterPro DOMAIN/s: EF-Hand 1, calcium-binding site (InterPro:IPR018247); BEST Arabidopsis thaliana protein match is: unknown protein (TAIR:AT2G41730.1); Has 1807 Blast hits to 1807 proteins in 277 species: Archae - 0; Bacteria - 0; Metazoa - 736; Fungi - 347; Plants - 385; Viruses - 0; Other Eukaryotes - 339 (source: NCBI BLink). | chr5:16290770-16291402 FORWARD …	2e-24	0	0	0	0.01	13.82	2.78	2.74	6.44667	0	0	0		0	0	0		9.33241	0.871688					-9.33241	0.860674	-9.33241	0.85203			gi|565381637|ref|XP_006357171.1|/1.32484e-39/PREDICTED: uncharacterized protein LOC102596135 [Solanum tuberosum]
Sme2.5_00417.1_g00016.1	AT1G27730.1 | Symbols: STZ, ZAT10 | salt tolerance zinc finger | chr1:9648302-9648985 REVERSE LENGTH=227	2e-51	59.17	105.33	36.47	66.99	532.39	208.72	119.54	286.883	35.94	26.92	21.46	28.1067	27.18	38.52	25.47	30.39	2.09845	0.830857	-1.25303	0.770636	-1.14035	0.76618	-3.2388	0.867539	-3.35148	0.871555	0.112684	0.273147	gi|33331578|gb|AAQ10954.1|/6.29466e-87/zinc finger protein [Capsicum annuum]
Sme2.5_00420.1_g00006.1	AT4G38460.1 | Symbols: GGR | geranylgeranyl reductase | chr4:17994849-17995974 FORWARD LENGTH=326	3e-27	0.56	0	0	0.193333	21.33	3.83	3.43	9.53	0.19	0.81	0.77	0.59	4.9	0.39	0	1.76667	5.62331	0.863601	1.60962	0.297899	3.19187	0.534186	-2.43145	0.732753	-4.01369	0.787102	1.58224	0.421184	gi|723718294|ref|XP_010324311.1|/4.66329e-117/PREDICTED: heterodimeric geranylgeranyl pyrophosphate synthase small subunit, chloroplastic-like [Solanum lycopersicum]
Sme2.5_00420.1_g00012.1	AT5G54940.2 | Symbols: | Translation initiation factor SUI1 family protein | chr5:22308420-22308758 REVERSE LENGTH=112	7e-53	53.48	87.42	54.14	65.0133	631.16	506.27	260.49	465.973	178.9	278.16	169.36	208.807	48.55	42.85	41.75	44.3833	2.84144	0.856788	1.68336	0.817611	-0.550718	0.632731	-3.39216	0.873187	-1.15808	0.76766	-2.23408	0.838447	gi|460397120|ref|XP_004244116.1|/3.14676e-57/PREDICTED: protein translation factor SUI1 homolog [Solanum lycopersicum]
Sme2.5_00420.1_g00013.1	AT1G50700.1 | Symbols: CPK33 | calcium-dependent protein kinase 33 | chr1:18782214-18784385 FORWARD LENGTH=521	0	19.27	22.36	25.22	22.2833	128.78	46.45	49.48	74.9033	35.42	26.67	27.49	29.86	35.02	34.9	31.58	33.8333	1.74906	0.802123	0.422249	0.526136	0.60248	0.62714	-1.14658	0.753305	-1.32682	0.765593	0.180231	0.345532	gi|565358802|ref|XP_006346214.1|/0/PREDICTED: calcium-dependent protein kinase isoform 2 [Solanum tuberosum]
Sme2.5_00423.1_g00011.1	AT2G42750.1 | Symbols: | DNAJ heat shock N-terminal domain-containing protein | chr2:17793404-17795419 FORWARD LENGTH=344	1e-119	3.36	4.31	5.23	4.3	6.72	7.95	7.55	7.40667	29.55	28.36	25.88	27.93	11.85	14.14	11.5	12.4967	0.784488	0.522076	2.69941	0.822508	1.53913	0.723256	0.754647	0.565815	1.91492	0.776432	-1.16027	0.730466	gi|565364354|ref|XP_006348890.1|/1.51612e-153/PREDICTED: uncharacterized protein LOC102578540 [Solanum tuberosum]
Sme2.5_00423.1_g00017.1	AT2G30950.1 | Symbols: VAR2, FTSH2 | FtsH extracellular protease family | chr2:13174692-13177064 FORWARD LENGTH=695	4e-47	23.27	39.97	32.16	31.8	43.65	44.64	50.32	46.2033	481.31	501.12	384.12	455.517	200.23	282.05	188.4	223.56	0.53897	0.593577	3.84041	0.888998	2.81356	0.857284	2.27459	0.834834	3.30143	0.869304	-1.02684	0.764318	gi|460395390|ref|XP_004243266.1|/2.73838e-48/PREDICTED: ATP-dependent zinc metalloprotease FTSH 2, chloroplastic [Solanum lycopersicum]
Sme2.5_00423.1_g00019.1	AT2G30950.1 | Symbols: VAR2, FTSH2 | FtsH extracellular protease family | chr2:13174692-13177064 FORWARD LENGTH=695	0	32.19	31.04	29.44	30.89	34.28	56.73	53.26	48.09	470.33	403.02	422.04	431.797	171.28	248.55	183.64	201.157	0.638597	0.633432	3.80514	0.888874	2.70311	0.85215	2.06451	0.829546	3.16654	0.868447	-1.10203	0.775323	gi|460395390|ref|XP_004243266.1|/0/PREDICTED: ATP-dependent zinc metalloprotease FTSH 2, chloroplastic [Solanum lycopersicum]
Sme2.5_00425.1_g00009.1	AT1G08570.1 | Symbols: ACHT4 | atypical CYS HIS rich thioredoxin 4 | chr1:2713059-2714312 FORWARD LENGTH=275	6e-85	57.34	47.38	50.63	51.7833	39.17	46.6	43.88	43.2167	169.99	180.46	141.9	164.117	64.89	74.32	62.88	67.3633	-0.2609	0.441092	1.66416	0.814732	0.379476	0.553955	0.640376	0.64303	1.92506	0.817925	-1.28469	0.78592	gi|565362577|ref|XP_006348023.1|/3.89338e-112/PREDICTED: thioredoxin-like 1-1, chloroplastic-like [Solanum tuberosum]
Sme2.5_00427.1_g00017.1	AT4G35100.2 | Symbols: PIP3 | plasma membrane intrinsic protein 3 | chr4:16708672-16709958 FORWARD LENGTH=280	1e-140	0.42	0.43	0.21	0.353333	18.78	4.73	15.18	12.8967	3.69	3.19	6.24	4.37333	3.3	2.18	4.7	3.39333	5.18982	0.868626	3.62963	0.69655	3.2636	0.650406	-1.92622	0.733312	-1.56019	0.697243	-0.36603	0.304425	gi|560891742|dbj|BAO18630.1|/1.37165e-146/plasmamembrane intrinsic protein 2;8 [Solanum lycopersicum]
Sme2.5_00431.1_g00008.1	AT3G47990.1 | Symbols: SIS3 | SUGAR-INSENSITIVE 3 | chr3:17713367-17716051 REVERSE LENGTH=358	1e-137	21.92	21.65	19.23	20.9333	32.46	27.89	27	29.1167	122.99	99.57	95.16	105.907	30.83	41.6	30.55	34.3267	0.476043	0.547456	2.33892	0.838664	0.713528	0.660001	0.237485	0.399968	1.86288	0.809797	-1.62539	0.809374	gi|460380733|ref|XP_004236109.1|/0/PREDICTED: E3 ubiquitin-protein ligase SIS3-like isoform X1 [Solanum lycopersicum]
Sme2.5_00432.1_g00005.1	AT5G26770.1 | Symbols: | unknown protein; BEST Arabidopsis thaliana protein match is: unknown protein (TAIR:AT3G05830.1); Has 30201 Blast hits to 17322 proteins in 780 species: Archae - 12; Bacteria - 1396; Metazoa - 17338; Fungi - 3422; Plants - 5037; Viruses - 0; Other Eukaryotes - 2996 (source: NCBI BLink). | chr5:9407981-9409735 REVERSE LENGTH=335	1e-118	7.26	8.25	9.52	8.34333	54.34	37.46	18.12	36.64	14.98	18.73	13.1	15.6033	9.41	6.82	12.47	9.56667	2.13472	0.804302	0.903158	0.637358	0.197392	0.306592	-1.93733	0.792422	-1.23157	0.734076	-0.705766	0.581129	gi|565385278|ref|XP_006358539.1|/8.8526e-141/PREDICTED: myosin-9-like isoform X2 [Solanum tuberosum]
Sme2.5_00433.1_g00012.1	AT2G01300.1 | Symbols: | unknown protein; BEST Arabidopsis thaliana protein match is: unknown protein (TAIR:AT1G15010.1); Has 73 Blast hits to 73 proteins in 12 species: Archae - 0; Bacteria - 0; Metazoa - 0; Fungi - 0; Plants - 73; Viruses - 0; Other Eukaryotes - 0 (source: NCBI BLink). | chr2:151221-151691 REVERSE LENGTH=156	3e-20	0	0	0	0.01	51.67	33.2	2.25	29.04	0.57	0	0	0.196667	0	0	0		11.5038	0.967328	4.29768	0.286888			-11.5038	0.96467	-7.20615	0.952687	-4.29768	0.274227	gi|723678020|ref|XP_010317275.1|/1.33692e-47/PREDICTED: uncharacterized protein LOC104645999 [Solanum lycopersicum]
Sme2.5_00437.1_g00005.1	AT4G16360.3 | Symbols: | 5'-AMP-activated protein kinase beta-2 subunit protein | chr4:9245571-9246833 FORWARD LENGTH=261	2e-71	25.82	37.82	33.05	32.23	4.57	14.96	17.67	12.4	2.62	6.43	6.29	5.11333	8.65	7.26	10.77	8.89333	-1.37806	0.751092	-2.65607	0.826537	-1.85761	0.799659	-0.479544	0.467322	-1.278	0.663267	0.79846	0.53605	gi|565382640|ref|XP_006357642.1|/3.18287e-111/PREDICTED: SNF1-related protein kinase regulatory subunit beta-2-like [Solanum tuberosum]
Sme2.5_00440.1_g00010.1	AT1G54350.1 | Symbols: | ABC transporter family protein | chr1:20286917-20290245 FORWARD LENGTH=706	0	8.65	6.76	8.06	7.82333	4.56	7.76	5.94	6.08667	56.02	38.51	45.38	46.6367	27.93	42.53	36.7	35.72	-0.362131	0.374214	2.57561	0.834196	2.19088	0.816109	2.55301	0.815727	2.93774	0.834134	-0.384733	0.518909	gi|565356145|ref|XP_006344930.1|/0/PREDICTED: ABC transporter D family member 2, chloroplastic-like [Solanum tuberosum]
Sme2.5_00441.1_g00005.1	AT1G68050.1 | Symbols: ADO3, FKF1 | flavin-binding, kelch repeat, f box 1 | chr1:25508737-25510697 FORWARD LENGTH=619	0	58.07	55.99	51.74	55.2667	4.51	3.42	3.94	3.95667	40.16	31.04	41.21	37.47	110.36	122.72	127.24	120.107	-3.80405	0.867788	-0.560674	0.619962	1.11983	0.773002	4.92389	0.921223	3.24338	0.838374	1.68051	0.814322	gi|697107005|ref|XP_009607333.1|/0/PREDICTED: adagio protein 3 [Nicotiana tomentosiformis]
Sme2.5_00441.1_g00010.1	AT1G68040.1 | Symbols: | S-adenosyl-L-methionine-dependent methyltransferases superfamily protein | chr1:25502876-25505224 FORWARD LENGTH=363	2e-62	0.47	0.16	0.16	0.263333	4.97	2.55	9.84	5.78667	2.25	1.86	2.24	2.11667	14.54	3.89	1.9	6.77667	4.45777	0.768672	3.00683	0.54959	4.68561	0.806253	0.227843	0.285169	-1.45094	0.584644	1.67878	0.648798	gi|723656076|ref|XP_004228710.2|/5.07434e-140/PREDICTED: probable S-adenosylmethionine-dependent methyltransferase At5g38780 [Solanum lycopersicum]
Sme2.5_00442.1_g00016.1	AT3G57810.1 | Symbols: | Cysteine proteinases superfamily protein | chr3:21416336-21417809 FORWARD LENGTH=274	2e-50	14.81	16.79	15.81	15.8033	45.49	33.11	33.49	37.3633	136.71	108.13	109.91	118.25	46.18	61.93	41.15	49.7533	1.24139	0.743789	2.90354	0.853924	1.65456	0.802722	0.41317	0.533868	1.66215	0.802449	-1.24898	0.77988	gi|460409147|ref|XP_004250001.1|/3.26644e-143/PREDICTED: uncharacterized protein LOC101253339 [Solanum lycopersicum]
Sme2.5_00446.1_g00003.1	AT4G18020.6 | Symbols: APRR2 | CheY-like two-component responsive regulator family protein | chr4:10003738-10006682 REVERSE LENGTH=535	1e-75	3.91	2.61	3.87	3.46333	4.59	8.65	9.2	7.48	39.86	27.69	39.18	35.5767	23.84	23.21	19.27	22.1067	1.11088	0.6036	3.3607	0.849856	2.67425	0.816549	1.56337	0.745078	2.24982	0.802443	-0.68645	0.641537	gi|698472240|ref|XP_009784220.1|/0/PREDICTED: two-component response regulator-like APRR2 isoform X2 [Nicotiana sylvestris]
Sme2.5_00446.1_g00019.1	AT5G38610.1 | Symbols: | Plant invertase/pectin methylesterase inhibitor superfamily protein | chr5:15460845-15461444 REVERSE LENGTH=199	2e-21	7.68	5.91	23.52	12.37	147.69	3.79	32.82	61.4333	174.85	45.68	67.71	96.08	21.88	26.12	70.67	39.5567	2.31218	0.821319	2.95739	0.852431	1.67708	0.798662	-0.635101	0.640063	0.645214	0.643736	-1.28032	0.779283	gi|565385428|ref|XP_006358608.1|/5.06912e-81/PREDICTED: putative invertase inhibitor-like [Solanum tuberosum]
Sme2.5_00447.1_g00001.1	AT5G04500.1 | Symbols: | glycosyltransferase family protein 47 | chr5:1283604-1286155 FORWARD LENGTH=765	0	20.09	13.54	17.47	17.0333	87.12	20.57	23.06	43.5833	13.26	9.33	8	10.1967	9.1	9.13	10.85	9.69333	1.35542	0.760652	-0.740263	0.609052	-0.813296	0.638567	-2.16871	0.80937	-2.09568	0.804723	-0.0730328	0.200211	gi|565389521|ref|XP_006360502.1|/0/PREDICTED: uncharacterized protein LOC102585335 [Solanum tuberosum]
Sme2.5_00450.1_g00002.1	AT1G61800.1 | Symbols: GPT2, ATGPT2 | glucose-6-phosphate/phosphate translocator 2 | chr1:22824527-22826459 FORWARD LENGTH=388	1e-152	1.12	1	0.14	0.753333	19.03	6.45	14.14	13.2067	4.78	3.35	3.02	3.71667	9.85	5.4	5.7	6.98333	4.13183	0.828446	2.30265	0.611025	3.21256	0.752559	-0.919279	0.609101	-1.82919	0.723585	0.909907	0.527346	gi|460388988|ref|XP_004240145.1|/1.24883e-174/PREDICTED: glucose-6-phosphate/phosphate translocator 2, chloroplastic [Solanum lycopersicum]
Sme2.5_00457.1_g00008.1	AT4G14465.1 | Symbols: AHL20 | AT-hook motif nuclear-localized protein 20 | chr4:8320972-8321817 FORWARD LENGTH=281	3e-77	15.54	17.53	61.02	31.3633	14.2	15.7	6.59	12.1633	5.12	5.85	3.32	4.76333	3.84	2.91	2.42	3.05667	-1.36654	0.749261	-2.71904	0.826537	-3.35905	0.849137	-1.99251	0.732449	-1.3525	0.670475	-0.640012	0.406013	gi|460404461|ref|XP_004247701.1|/4.01091e-119/PREDICTED: putative DNA-binding protein ESCAROLA [Solanum lycopersicum]
Sme2.5_00468.1_g00007.1	AT4G30440.1 | Symbols: GAE1 | UDP-D-glucuronate 4-epimerase 1 | chr4:14881976-14883265 REVERSE LENGTH=429	0	7.22	37.82	4.81	16.6167	139.02	66.1	63.62	89.58	10.75	6.92	10.67	9.44667	9.31	8.95	15.53	11.2633	2.43055	0.833344	-0.814754	0.624121	-0.560997	0.55899	-2.99154	0.849124	-3.2453	0.857429	0.253757	0.331725	gi|565366778|ref|XP_006350062.1|/0/PREDICTED: UDP-glucuronate 4-epimerase 1-like [Solanum tuberosum]
Sme2.5_00468.1_g00019.1	#	#	3.94	9.47	0.5	4.63667	55.2	44.84	10.03	36.69	0	1.07	0.51	0.53	1.03	2.04	0	1.02667	2.98423	0.831182	-3.12902	0.683786	-2.17512	0.651587	-5.15935	0.908788	-6.11325	0.939374	0.953904	0.284999	gi|723748185|ref|XP_010313841.1|/2.87329e-34/PREDICTED: uncharacterized protein LOC104644843 [Solanum lycopersicum]
Sme2.5_00474.1_g00003.1	AT4G39260.3 | Symbols: CCR1, ATGRP8, GR-RBP8, GRP8 | cold, circadian rhythm, and RNA binding 1 | chr4:18274166-18274958 REVERSE LENGTH=92	7e-37	2138.42	2154.97	1861.35	2051.58	893.39	966.99	1141.13	1000.5	1327.4	1576.33	2133.86	1679.2	6382.96	7622.13	6552.05	6852.38	-1.03601	0.758848	-0.288964	0.504666	1.73987	0.826228	2.77588	0.855896	0.747045	0.690343	2.02883	0.838992	gi|566166828|ref|XP_006384506.1|/1.11304e-36/hypothetical protein POPTR_0004s16260g [Populus trichocarpa]
Sme2.5_00474.1_g00017.1	AT1G49320.1 | Symbols: ATUSPL1, USPL1 | unknown seed protein like 1 | chr1:18246441-18247817 FORWARD LENGTH=280	3e-54	11.77	10.62	12.27	11.5533	43.36	41.64	81.56	55.52	83.79	60.43	101.14	81.7867	79.68	30.46	57.06	55.7333	2.2647	0.817419	2.82356	0.849506	2.27023	0.826968	0.00553287	0.164889	0.558858	0.606096	-0.553325	0.624031	gi|460370152|ref|XP_004230918.1|/0/PREDICTED: BURP domain-containing protein 5-like [Solanum lycopersicum]
Sme2.5_00479.1_g00009.1	AT2G44580.1 | Symbols: | zinc ion binding | chr2:18402081-18403412 REVERSE LENGTH=386	1e-134	0.58	0.59	0.3	0.49	5.8	5.32	6.19	5.77	3.59	2.67	5.78	4.01333	13.04	9.63	8.09	10.2533	3.55772	0.728812	3.03395	0.659448	4.38717	0.834781	0.82945	0.561474	-0.52377	0.384023	1.35322	0.666701	gi|565376241|ref|XP_006354615.1|/0/PREDICTED: sister chromatid cohesion protein DCC1-like [Solanum tuberosum]
Sme2.5_00484.1_g00001.1	AT1G12370.2 | Symbols: PHR1, UVR2 | photolyase 1 | chr1:4206500-4208842 REVERSE LENGTH=496	0	0.47	0	0	0.163333	2.16	2.03	1.9	2.03	137.41	118.39	86.13	113.977	37.32	67.56	36.45	47.11	3.63559	0.571297	9.4467	0.992691	8.17207	0.982258	4.53648	0.893158	5.81111	0.95187	-1.27463	0.781073	gi|565396216|ref|XP_006363727.1|/0/PREDICTED: deoxyribodipyrimidine photo-lyase-like [Solanum tuberosum]
Sme2.5_00484.1_g00015.1	AT4G12290.1 | Symbols: | Copper amine oxidase family protein | chr4:7304434-7306973 FORWARD LENGTH=741	0	135.44	114.87	119.09	123.133	14.73	37.52	25.95	26.0667	33.19	49.57	85.8	56.1867	44.68	77.51	77.1	66.43	-2.23994	0.828418	-1.13192	0.768822	-0.890315	0.728786	1.34963	0.77032	1.10802	0.735577	0.241607	0.426331	gi|565404962|ref|XP_006367888.1|/0/PREDICTED: primary amine oxidase-like [Solanum tuberosum]
Sme2.5_00488.1_g00025.1	AT4G02730.1 | Symbols: | Transducin/WD40 repeat-like superfamily protein | chr4:1207759-1209066 FORWARD LENGTH=333	1e-133	137.87	95.02	121.72	118.203	38.73	53.79	52.77	48.43	39.47	38.08	37.67	38.4067	43.52	42.6	44.87	43.6633	-1.2873	0.772561	-1.62184	0.809356	-1.43678	0.797638	-0.149479	0.329762	-0.334544	0.468102	0.185066	0.36452	gi|460403386|ref|XP_004247172.1|/5.97565e-160/PREDICTED: WD repeat-containing protein 5 [Solanum lycopersicum]
Sme2.5_00490.1_g00001.1	AT5G12010.1 | Symbols: | unknown protein; INVOLVED IN: response to salt stress; LOCATED IN: chloroplast, plasma membrane, membrane; EXPRESSED IN: 23 plant structures; EXPRESSED DURING: 13 growth stages; BEST Arabidopsis thaliana protein match is: unknown protein (TAIR:AT4G29780.1); Has 1807 Blast hits to 1807 proteins in 277 species: Archae - 0; Bacteria - 0; Metazoa - 736; Fungi - 347; Plants - …	1e-179	7.21	12.95	8.92	9.69333	138.77	42.58	22.41	67.92	9.43	7.53	6.72	7.89333	4.18	5.75	5.62	5.18333	2.80877	0.842501	-0.296358	0.360348	-0.903113	0.597503	-3.71188	0.870778	-3.10513	0.847958	-0.606755	0.462728	gi|565369959|ref|XP_006351598.1|/0/PREDICTED: uncharacterized protein LOC102599607 [Solanum tuberosum]
Sme2.5_00492.1_g00010.1	AT2G02800.2 | Symbols: APK2B | protein kinase 2B | chr2:796889-799250 REVERSE LENGTH=426	1e-173	41.33	48.93	39.96	43.4067	205.81	81.42	102.95	130.06	48.47	47.99	43.56	46.6733	38.38	47.15	42.41	42.6467	1.58319	0.799447	0.104682	0.284054	-0.0254837	0.198208	-1.60867	0.804216	-1.47851	0.785455	-0.130166	0.305868	gi|48209875|gb|AAT40481.1|/0/putative protein kinase [Solanum demissum]
Sme2.5_00495.1_g00004.1	AT2G37940.1 | Symbols: AtIPCS2 | Arabidopsis Inositol phosphorylceramide synthase 2 | chr2:15877169-15879411 FORWARD LENGTH=305	1e-141	17.75	15.51	19.09	17.45	127.94	59.98	57.14	81.6867	22.07	18.84	21.13	20.68	18	18.25	24.08	20.11	2.22687	0.823443	0.245009	0.388378	0.204686	0.361155	-2.02219	0.818556	-1.98186	0.811209	-0.0403231	0.185899	gi|460401732|ref|XP_004246371.1|/1.02089e-177/PREDICTED: phosphatidylinositol:ceramide inositolphosphotransferase 2 [Solanum lycopersicum]
Sme2.5_00495.1_g00010.1	AT3G54050.2 | Symbols: HCEF1 | high cyclic electron flow 1 | chr3:20016951-20018527 FORWARD LENGTH=417	0	1.71	1.74	2.19	1.88	1.62	4.38	4.95	3.65	11.21	14.09	34.38	19.8933	39.66	32.38	50.68	40.9067	0.957164	0.458932	3.40348	0.830285	4.44353	0.892624	3.48637	0.851826	2.44632	0.78438	1.04005	0.730648	gi|460401720|ref|XP_004246365.1|/0/PREDICTED: fructose-1,6-bisphosphatase, chloroplastic-like [Solanum lycopersicum]
Sme2.5_00495.1_g00014.1	AT3G09210.1 | Symbols: PTAC13 | plastid transcriptionally active 13 | chr3:2825422-2826850 REVERSE LENGTH=333	2e-96	92.8	83.5	87.61	87.97	20.96	34.63	21.74	25.7767	48.73	47.35	43.58	46.5533	67.6	83.44	73.61	74.8833	-1.77095	0.805499	-0.918127	0.723588	-0.232367	0.448662	1.53858	0.785081	0.852819	0.672537	0.68576	0.669786	gi|460401718|ref|XP_004246364.1|/1.19647e-170/PREDICTED: uncharacterized protein LOC101260563 [Solanum lycopersicum]
Sme2.5_00498.1_g00005.1	AT3G49290.2 | Symbols: ABIL2 | ABL interactor-like protein 2 | chr3:18273407-18275221 FORWARD LENGTH=312	1e-19	38.51	28.67	31.21	32.7967	97.41	75.84	145.9	106.383	31.56	34.7	65.8	44.02	44.02	24	49.41	39.1433	1.69765	0.80525	0.42461	0.547195	0.255217	0.448556	-1.44243	0.785009	-1.27304	0.766193	-0.169393	0.345981	gi|565373818|ref|XP_006353464.1|/2.69897e-127/PREDICTED: protein ABIL2-like [Solanum tuberosum]
Sme2.5_00498.1_g00011.1	AT4G29080.1 | Symbols: PAP2, IAA27 | phytochrome-associated protein 2 | chr4:14323665-14325213 REVERSE LENGTH=305	1e-65	48.13	45.38	46.43	46.6467	12.89	24.23	13.38	16.8333	8.56	11.41	10.98	10.3167	19.92	20.17	16.25	18.78	-1.47045	0.769709	-2.1768	0.81915	-1.31258	0.773514	0.157876	0.302361	-0.706344	0.571016	0.86422	0.63869	gi|525313319|ref|NP_001266052.1|/1.32476e-139/IAA8 [Solanum lycopersicum]
Sme2.5_00499.1_g00004.1	AT5G17330.1 | Symbols: GAD, GAD1 | glutamate decarboxylase | chr5:5711141-5714839 FORWARD LENGTH=502	0	1100.09	1045.71	1031.33	1059.04	333.91	372.64	436.45	381	310.84	328.68	462.94	367.487	902.98	1048.94	979.9	977.273	-1.4749	0.795498	-1.527	0.808476	-0.115928	0.339843	1.35897	0.791315	-0.0520991	0.218062	1.41107	0.802465	gi|350539950|ref|NP_001233822.1|/0/glutamate decarboxylase isoform2 [Solanum lycopersicum]
Sme2.5_00499.1_g00010.1	AT2G32950.1 | Symbols: COP1, ATCOP1, DET340, FUS1, EMB168 | Transducin/WD40 repeat-like superfamily protein | chr2:13978000-13983282 FORWARD LENGTH=675	0	1.2	2.27	1.31	1.59333	1.06	2.27	1.4	1.57667	96.45	89.76	63.29	83.1667	37	56.13	30.84	41.3233	-0.0151704	0.162667	5.70589	0.949334	4.69684	0.90409	4.71201	0.896375	5.72106	0.944219	-1.00905	0.744301	gi|460409634|ref|XP_004250243.1|/0/PREDICTED: E3 ubiquitin-protein ligase COP1-like isoform X1 [Solanum lycopersicum]
Sme2.5_00499.1_g00026.1	AT1G62420.1 | Symbols: | Protein of unknown function (DUF506) | chr1:23102937-23104604 REVERSE LENGTH=283	1e-49	1.05	0	0	0.356667	15.26	8.14	11.29	11.5633	0.86	0.91	0.21	0.66	0.6	0.43	1.92	0.983333	5.01884	0.854885	0.88789	0.250693	1.4631	0.351716	-3.55573	0.790689	-4.13095	0.807854	0.575215	0.235767	gi|565371752|ref|XP_006352465.1|/5.65746e-116/PREDICTED: uncharacterized protein LOC102605651 [Solanum tuberosum]
Sme2.5_00502.1_g00013.1	AT2G31040.1 | Symbols: | ATP synthase protein I -related | chr2:13209094-13211012 REVERSE LENGTH=350	1e-116	26.73	31.55	31.4	29.8933	17.72	18.11	21.69	19.1733	46.42	48.19	54.23	49.6133	81.01	76.09	75.73	77.61	-0.640723	0.612426	0.730904	0.670848	1.37642	0.788778	2.01714	0.817615	1.37163	0.758676	0.645515	0.659161	gi|565364312|ref|XP_006348869.1|/8.4889e-138/PREDICTED: uncharacterized protein LOC102599919 isoform X1 [Solanum tuberosum]
Sme2.5_00505.1_g00002.1	AT2G28305.1 | Symbols: LOG1, ATLOG1 | Putative lysine decarboxylase family protein | chr2:12081186-12084307 FORWARD LENGTH=213	7e-93	1.17	1.43	0.96	1.18667	24.34	12.49	11.69	16.1733	5.56	11.7	7.21	8.15667	5.65	0.73	2.15	2.84333	3.76863	0.825749	2.78106	0.743277	1.26067	0.488378	-2.50796	0.777645	-0.987565	0.637406	-1.5204	0.655377	gi|698466895|ref|XP_009783018.1|/7.84633e-103/PREDICTED: cytokinin riboside 5'-monophosphate phosphoribohydrolase LOG1-like [Nicotiana sylvestris]
Sme2.5_00512.1_g00006.1	AT2G28000.1 | Symbols: CPN60A, CH-CPN60A, SLP | chaperonin-60alpha | chr2:11926603-11929184 FORWARD LENGTH=586	0	15.75	19.14	18.41	17.7667	24.68	18.22	25.23	22.71	31.74	34.55	36.77	34.3533	59.74	77.33	54.64	63.9033	0.354155	0.463687	0.951277	0.702157	1.84672	0.814812	1.49256	0.778381	0.597122	0.590497	0.895441	0.710274	gi|460391345|ref|XP_004241283.1|/0/PREDICTED: ruBisCO large subunit-binding protein subunit alpha, chloroplastic-like [Solanum lycopersicum]
Sme2.5_00514.1_g00007.1	AT5G06510.2 | Symbols: NF-YA10 | nuclear factor Y, subunit A10 | chr5:1985439-1986591 FORWARD LENGTH=269	3e-35	11.67	28.87	25.74	22.0933	11.8	10.02	17.25	13.0233	13.8	12.86	10.61	12.4233	4.14	4.89	4.79	4.60667	-0.762512	0.627149	-0.830559	0.652325	-2.26182	0.801241	-1.4993	0.700275	-0.0680464	0.206496	-1.43126	0.696774	gi|565363447|ref|XP_006348448.1|/1.62919e-138/PREDICTED: nuclear transcription factor Y subunit A-2-like [Solanum tuberosum]
Sme2.5_00514.1_g00008.1	AT3G52380.1 | Symbols: CP33, PDE322 | chloroplast RNA-binding protein 33 | chr3:19421619-19422855 FORWARD LENGTH=329	5e-81	12.62	11.22	12.39	12.0767	16.86	18.38	19.43	18.2233	43.97	35.24	54.78	44.6633	43.62	37.55	42.98	41.3833	0.593565	0.561031	1.88687	0.805281	1.77683	0.803563	1.18326	0.740294	1.2933	0.747692	-0.110041	0.282857	gi|565363449|ref|XP_006348449.1|/4.69199e-122/PREDICTED: 33 kDa ribonucleoprotein, chloroplastic-like [Solanum tuberosum]
Sme2.5_00514.1_g00009.1	AT3G11820.1 | Symbols: SYP121, AT-SYR1, ATSYP121, SYR1, ATSYR1, PEN1 | syntaxin of plants 121 | chr3:3729540-3730868 REVERSE LENGTH=346	1e-114	1.57	0.6	1.2	1.12333	19.51	2.6	3.79	8.63333	0.61	1.06	0.2	0.623333	0	0.41	0.4	0.273333	2.94213	0.749664	-0.84971	0.29316	-2.03905	0.408723	-4.98118	0.821767	-3.79184	0.76645	-1.18934	0.264994	gi|460365572|ref|XP_004228675.1|/1.43991e-152/PREDICTED: syntaxin-121-like [Solanum lycopersicum]
Sme2.5_00515.1_g00002.1	AT5G49300.1 | Symbols: GATA16 | GATA transcription factor 16 | chr5:19984849-19985475 REVERSE LENGTH=139	4e-18	9.55	9.67	13.31	10.8433	7.58	11.2	12.37	10.3833	53.7	43.89	49.03	48.8733	28.67	40	33.2	33.9567	-0.0625387	0.210636	2.17224	0.819984	1.64689	0.792832	1.70943	0.780491	2.23478	0.811192	-0.525353	0.598475	gi|697163206|ref|XP_009590423.1|/3.43114e-43/PREDICTED: GATA transcription factor 15-like isoform X2 [Nicotiana tomentosiformis]
Sme2.5_00518.1_g00007.1	AT1G74670.1 | Symbols: | Gibberellin-regulated family protein | chr1:28053378-28053893 FORWARD LENGTH=101	1e-26	516.77	679.9	422.66	539.777	1429.68	829.23	1789.77	1349.56	472.95	379.61	560.62	471.06	2038.03	1281.78	2587.95	1969.25	1.32205	0.785403	-0.196452	0.419062	1.86721	0.830059	0.54516	0.634764	-1.51851	0.800102	2.06367	0.839612	gi|565342346|ref|XP_006338319.1|/1.32514e-47/PREDICTED: protein GAST1-like [Solanum tuberosum]
Sme2.5_00519.1_g00012.1	AT5G03940.1 | Symbols: FFC, 54CP, CPSRP54, SRP54CP | chloroplast signal recognition particle 54 kDa subunit | chr5:1060265-1063257 REVERSE LENGTH=564	0	21.48	24.38	20.27	22.0433	18.59	18.55	19.84	18.9933	73.36	59.98	71.39	68.2433	78.68	96.45	85.97	87.0333	-0.214849	0.362486	1.63035	0.802503	1.98123	0.823738	2.19607	0.824702	1.84519	0.801833	0.35088	0.52013	gi|565348191|ref|XP_006341101.1|/0/PREDICTED: signal recognition particle 54 kDa protein, chloroplastic-like [Solanum tuberosum]
Sme2.5_00524.1_g00007.1	AT4G10250.1 | Symbols: ATHSP22.0 | HSP20-like chaperones superfamily protein | chr4:6370537-6371124 FORWARD LENGTH=195	2e-51	0	0.32	0	0.113333	18.3	162.41	22.57	67.76	5.16	11.19	26.91	14.42	0.33	4.21	1.59	2.04333	9.22372	0.98525	6.99136	0.931825	4.17228	0.602381	-5.05144	0.919346	-2.23236	0.818686	-2.81907	0.790743	gi|568215355|ref|NP_001275139.1|/5.47751e-80/uncharacterized protein LOC102577794 precursor [Solanum tuberosum]
Sme2.5_00527.1_g00008.1	AT3G16510.1 | Symbols: | Calcium-dependent lipid-binding (CaLB domain) family protein | chr3:5617112-5618194 REVERSE LENGTH=360	7e-20	18.8	18.07	20	18.9567	110.2	27.85	30.14	56.0633	14.45	17.79	12.91	15.05	9.43	11.43	12	10.9533	1.56435	0.780571	-0.332942	0.439602	-0.791335	0.642805	-2.35569	0.824104	-1.89729	0.799424	-0.458394	0.476694	gi|565351693|ref|XP_006342789.1|/1.21244e-47/PREDICTED: formin-A-like isoform X1 [Solanum tuberosum]
Sme2.5_00528.1_g00022.1	AT5G56780.1 | Symbols: ATET2, ET2 | effector of transcription2 | chr5:22964384-22966241 REVERSE LENGTH=483	2e-77	214.31	146.72	195.15	185.393	72.89	122.26	93.55	96.2333	43.54	50.2	50.9	48.2133	52.32	56.06	65.54	57.9733	-0.945981	0.722965	-1.94309	0.82612	-1.67713	0.819584	-0.731147	0.674518	-0.997105	0.729321	0.265957	0.447853	gi|565356965|ref|XP_006345326.1|/0/PREDICTED: uncharacterized protein LOC102589426 [Solanum tuberosum]
Sme2.5_00529.1_g00006.1	AT5G07020.1 | Symbols: | proline-rich family protein | chr5:2180669-2182284 REVERSE LENGTH=235	3e-64	1.16	1.17	0.24	0.856667	5.23	6.88	7.54	6.55	123.97	133.6	103.2	120.257	70.81	76.43	46.39	64.5433	2.93469	0.720047	7.13317	0.98412	6.23539	0.963486	3.3007	0.853936	4.19848	0.894189	-0.897777	0.723131	gi|350536853|ref|NP_001234524.1|/4.90578e-76/uncharacterized protein LOC543930 [Solanum lycopersicum]
Sme2.5_00531.1_g00007.1	#	#	291.18	386.53	302.09	326.6	1253	879.47	1391.54	1174.67	322.54	336.77	504.35	387.887	627.48	513.22	937.62	692.773	1.84666	0.821021	0.24811	0.467085	1.08486	0.778019	-0.7618	0.698254	-1.59855	0.809495	0.836748	0.725461	-
Sme2.5_00531.1_g00017.1	AT5G40650.1 | Symbols: SDH2-2 | succinate dehydrogenase 2-2 | chr5:16281462-16283296 FORWARD LENGTH=280	2e-37	42.74	55.14	40.27	46.05	52.55	49.57	54.88	52.3333	240.37	241.45	146.45	209.423	77.76	122.94	70.93	90.5433	0.184529	0.369652	2.18515	0.836912	0.975407	0.741917	0.790878	0.687789	2.00062	0.825553	-1.20974	0.781869	gi|698510922|ref|XP_009800601.1|/2.3515e-44/PREDICTED: succinate dehydrogenase [ubiquinone] iron-sulfur subunit 2, mitochondrial-like [Nicotiana sylvestris]
Sme2.5_00531.1_g00021.1	AT5G67370.1 | Symbols: | Protein of unknown function (DUF1230) | chr5:26877667-26879465 REVERSE LENGTH=327	1e-111	0	0	0	0.01	0.18	0	0	0.0666667	40.28	35.14	36.49	37.3033	7.69	16.18	7.1	10.3233	2.73697	0.195213	11.8651	0.97778	10.0117	0.927317	7.27473	0.899547	9.12812	0.968729	-1.8534	0.797828	gi|565345480|ref|XP_006339824.1|/8.73168e-146/PREDICTED: uncharacterized protein LOC102595705 [Solanum tuberosum]
Sme2.5_00536.1_g00014.1	AT5G62930.1 | Symbols: | SGNH hydrolase-type esterase superfamily protein | chr5:25254912-25256357 FORWARD LENGTH=242	1e-71	10.08	12.17	15.53	12.5933	38.13	27.26	23.05	29.48	47.92	49.52	41.52	46.32	45.44	41.71	43.73	43.6267	1.22708	0.732469	1.87898	0.805732	1.79255	0.805362	0.565474	0.600813	0.651899	0.621735	-0.086425	0.260227	gi|685323426|ref|XP_009151416.1|/3.74574e-87/PREDICTED: GDSL esterase/lipase At5g62930 [Brassica rapa]
Sme2.5_00537.1_g00009.1	AT1G18590.1 | Symbols: SOT17, ATSOT17, ATST5C | sulfotransferase 17 | chr1:6398634-6399674 FORWARD LENGTH=346	4e-72	2.03	1.72	1.03	1.59333	19.63	12.96	21.51	18.0333	10.64	11.36	18.35	13.45	7.97	1.76	2.92	4.21667	3.50055	0.823172	3.07749	0.798401	1.40405	0.570133	-2.09649	0.769467	-0.42306	0.460563	-1.67343	0.730722	gi|697122891|ref|XP_009615435.1|/1.71402e-163/PREDICTED: flavonol 3-sulfotransferase-like [Nicotiana tomentosiformis]
Sme2.5_00538.1_g00004.1	AT2G36950.1 | Symbols: | Heavy metal transport/detoxification superfamily protein | chr2:15515216-15516754 FORWARD LENGTH=386	3e-21	134.35	105.7	129.99	123.347	1328.52	168.01	300.18	598.903	295.85	175.83	176.2	215.96	126.93	161.34	186.12	158.13	2.2796	0.836362	0.808045	0.714239	0.358392	0.558433	-1.92121	0.824513	-1.47156	0.794103	-0.449653	0.594521	gi|565401292|ref|XP_006366138.1|/1.19389e-36/PREDICTED: neurofilament medium polypeptide-like isoform X2 [Solanum tuberosum]
Sme2.5_00540.1_g00005.1	AT1G21910.1 | Symbols: DREB26 | Integrase-type DNA-binding superfamily protein | chr1:7696655-7697347 FORWARD LENGTH=230	2e-35	0.84	5.43	0.86	2.37667	23.16	19.08	14.91	19.05	0.29	0.92	0.58	0.596667	2.07	2.05	6.31	3.47667	3.00278	0.809939	-1.99394	0.517447	0.548765	0.362976	-2.45401	0.786448	-4.99672	0.875555	2.54271	0.593901	gi|565370571|ref|XP_006351893.1|/1.8841e-74/PREDICTED: ethylene-responsive transcription factor ERF014-like [Solanum tuberosum]
Sme2.5_00544.1_g00006.1	AT1G09750.1 | Symbols: | Eukaryotic aspartyl protease family protein | chr1:3157541-3158960 FORWARD LENGTH=449	1e-156	15.7	9.04	3.47	9.40333	79.36	76.71	184.12	113.397	6.35	13.19	53.74	24.4267	8.09	3.13	27.93	13.05	3.59206	0.873574	1.37721	0.748028	0.472806	0.495629	-3.11926	0.856427	-2.21485	0.826522	-0.904407	0.667553	gi|565341835|ref|XP_006338076.1|/0/PREDICTED: aspartic proteinase nepenthesin-1-like [Solanum tuberosum]
Sme2.5_00545.1_g00013.1	AT1G65230.1 | Symbols: | Uncharacterized conserved protein (DUF2358) | chr1:24229167-24230764 FORWARD LENGTH=286	1e-30	9.94	4.61	13.13	9.22667	7.66	9.4	14.76	10.6067	32.89	36.93	46.79	38.87	58.21	58.4	58.72	58.4433	0.20109	0.308174	2.07478	0.812218	2.66316	0.841358	2.46207	0.826905	1.87369	0.787751	0.588381	0.630156	gi|565367500|ref|XP_006350403.1|/2.03653e-35/PREDICTED: uncharacterized protein LOC102606317 [Solanum tuberosum]
Sme2.5_00549.1_g00004.1	AT3G55580.1 | Symbols: | Regulator of chromosome condensation (RCC1) family protein | chr3:20612766-20615730 FORWARD LENGTH=488	1e-129	1.47	1.08	0.82	1.12333	51.98	73.04	57.46	60.8267	35.96	30.95	25.14	30.6833	0.42	0.55	0.54	0.503333	5.75885	0.944391	4.7716	0.897411	-1.1582	0.344192	-6.91705	0.9705	-0.987249	0.710759	-5.9298	0.935717	gi|460388518|ref|XP_004239914.1|/2.28873e-166/PREDICTED: ultraviolet-B receptor UVR8 isoform X1 [Solanum lycopersicum]
Sme2.5_00549.1_g00015.1	AT2G40095.1 | Symbols: | Alpha/beta hydrolase related protein | chr2:16743107-16744455 FORWARD LENGTH=209	4e-58	12.16	9.44	4.87	8.82333	93.41	29.83	21.85	48.3633	23.63	15.53	14.67	17.9433	7.25	7.68	6.31	7.08	2.45452	0.822797	1.02405	0.684265	-0.317574	0.373551	-2.77209	0.831196	-1.43047	0.762698	-1.34163	0.721143	gi|565378449|ref|XP_006355668.1|/1.14909e-58/PREDICTED: uncharacterized protein LOC102587842 isoform X2 [Solanum tuberosum]
Sme2.5_00553.1_g00007.1	AT1G12420.1 | Symbols: ACR8 | ACT domain repeat 8 | chr1:4226673-4228917 REVERSE LENGTH=441	1e-170	15.02	16.83	9.82	13.89	37.74	40.78	26.14	34.8867	98.37	76.54	66.39	80.4333	45.59	49.4	45.54	46.8433	1.32863	0.750077	2.53375	0.838473	1.7538	0.805378	0.425168	0.542755	1.20512	0.75489	-0.77995	0.693785	gi|565396198|ref|XP_006363718.1|/0/PREDICTED: uncharacterized protein LOC102603691 [Solanum tuberosum]
Sme2.5_00553.1_g00011.1	AT4G12040.2 | Symbols: | A20/AN1-like zinc finger family protein | chr4:7215341-7215868 FORWARD LENGTH=175	2e-43	169.18	275.28	164.02	202.827	512.72	459.04	303.67	425.143	106.24	152.89	114.71	124.613	128.78	156.82	100.59	128.73	1.0677	0.760288	-0.702789	0.689636	-0.655899	0.688323	-1.7236	0.816601	-1.77049	0.816418	0.0468899	0.216194	gi|723724710|ref|XP_010325448.1|/2.99024e-67/PREDICTED: zinc finger A20 and AN1 domain-containing stress-associated protein 1 [Solanum lycopersicum]
Sme2.5_00555.1_g00001.1	AT1G53210.1 | Symbols: | sodium/calcium exchanger family protein / calcium-binding EF hand family protein | chr1:19844790-19847533 FORWARD LENGTH=585	1e-139	57.4	68.35	57.83	61.1933	440.28	341.17	131.59	304.347	91.26	89.34	108.03	96.21	103.5	105.78	102.7	103.993	2.31427	0.836086	0.652812	0.666616	0.765045	0.705932	-1.54922	0.80034	-1.66146	0.810257	0.112232	0.297221	gi|565363115|ref|XP_006348283.1|/2.81865e-166/PREDICTED: uncharacterized protein LOC102600810 [Solanum tuberosum]
Sme2.5_00556.1_g00015.1	AT1G29930.1 | Symbols: CAB1, AB140, CAB140, LHCB1.3 | chlorophyll A/B binding protein 1 | chr1:10478071-10478874 FORWARD LENGTH=267	1e-134	9.32	5.63	4.31	6.42	40.16	80.07	114.14	78.1233	75.85	118.27	172.71	122.277	130.03	55.34	96.45	93.94	3.60511	0.869464	4.25143	0.89975	3.87109	0.882399	0.265986	0.4575	0.646324	0.647886	-0.380338	0.546436	gi|565391642|ref|XP_006361530.1|/1.70279e-143/PREDICTED: chlorophyll a-b binding protein 3C, chloroplastic-like isoform X1 [Solanum tuberosum]
Sme2.5_00557.1_g00002.1	AT1G17860.1 | Symbols: | Kunitz family trypsin and protease inhibitor protein | chr1:6149343-6149933 FORWARD LENGTH=196	3e-14	37.43	3.88	38.49	26.6	2.25	3.93	1.11	2.43	3.1	1.19	1.96	2.08333	0.57	0.28	0.28	0.376667	-3.4524	0.836273	-3.67446	0.850504	-6.14199	0.943845	-2.6896	0.544405	-0.222063	0.219905	-2.46753	0.502028	gi|565369785|ref|XP_006351514.1|/2.21019e-89/PREDICTED: probable serine protease inhibitor 6-like [Solanum tuberosum]
Sme2.5_00558.1_g00010.1	AT5G20380.1 | Symbols: PHT4;5 | phosphate transporter 4;5 | chr5:6887936-6892358 REVERSE LENGTH=517	0	7.8	7.48	7.04	7.44	5.8	8.78	6.28	6.95333	36.76	28.9	29.43	31.6967	12.29	15.23	11.02	12.8467	-0.0975979	0.225254	2.09096	0.807124	0.78802	0.606586	0.885617	0.600065	2.18855	0.796383	-1.30294	0.751125	gi|565387421|ref|XP_006359498.1|/0/PREDICTED: probable anion transporter 6, chloroplastic-like [Solanum tuberosum]
Sme2.5_00559.1_g00010.1	AT5G47060.1 | Symbols: | Protein of unknown function (DUF581) | chr5:19116843-19117639 FORWARD LENGTH=177	1e-27	213.92	270.29	167.33	217.18	75.12	111.58	65.02	83.9067	42.91	57.39	78.08	59.46	230.47	237.43	240.06	235.987	-1.37203	0.785072	-1.8689	0.8243	0.119814	0.335884	1.49185	0.79467	-0.496866	0.582348	1.98871	0.830885	gi|565390886|ref|XP_006361165.1|/2.17983e-42/PREDICTED: uncharacterized protein LOC102600983 [Solanum tuberosum]
Sme2.5_00559.1_g00012.1	AT5G47060.1 | Symbols: | Protein of unknown function (DUF581) | chr5:19116843-19117639 FORWARD LENGTH=177	1e-25	15.37	12.81	4.16	10.78	28.34	29.4	15.64	24.46	17.71	24.58	16.25	19.5133	55.46	49.14	40.12	48.24	1.18207	0.717785	0.856103	0.648341	2.16187	0.822274	0.979806	0.708092	-0.325964	0.430182	1.30577	0.76721	gi|565390888|ref|XP_006361166.1|/2.96193e-39/PREDICTED: uncharacterized protein LOC102601330 [Solanum tuberosum]
Sme2.5_00565.1_g00014.1	AT5G06290.1 | Symbols: 2-Cys Prx B, 2CPB | 2-cysteine peroxiredoxin B | chr5:1919380-1921211 FORWARD LENGTH=273	1e-112	49.07	49.8	40.33	46.4	49.52	46.86	51.98	49.4533	176.9	178.74	187.05	180.897	180.51	178.24	155.19	171.313	0.091943	0.272274	1.96297	0.826904	1.88444	0.825448	1.7925	0.814929	1.87103	0.816009	-0.0785284	0.262375	gi|565344108|ref|XP_006339159.1|/2.30673e-132/PREDICTED: 2-Cys peroxiredoxin BAS1-like, chloroplastic-like [Solanum tuberosum]
Sme2.5_00569.1_g00004.1	#	#	69.17	71.02	68.04	69.41	152.1	129.37	117.32	132.93	60.23	72.95	62.29	65.1567	29.81	46.03	32.3	36.0467	0.937451	0.718094	-0.0912307	0.277658	-0.945278	0.728697	-1.88273	0.816059	-1.02868	0.740842	-0.854047	0.702535	gi|565354677|ref|XP_006344236.1|/9.25201e-17/PREDICTED: extensin-like [Solanum tuberosum]
Sme2.5_00569.1_g00014.1	AT2G01340.1 | Symbols: At17.1 | Encodes a protein whose expression is responsive to nematode infection. | chr2:164014-165068 FORWARD LENGTH=215	5e-45	3.83	0.26	0	1.36667	12.33	3.14	2.86	6.11	0	0	0	0.01	0.54	0	0	0.186667	2.16051	0.677054	-7.09452	0.617714	-2.87213	0.475793	-5.03264	0.784638	-9.25503	0.845157	4.22239	0.267806	gi|565354658|ref|XP_006344227.1|/4.54003e-99/PREDICTED: uncharacterized protein At1g66480-like [Solanum tuberosum]
Sme2.5_00571.1_g00007.1	AT4G02340.1 | Symbols: | alpha/beta-Hydrolases superfamily protein | chr4:1035722-1037403 FORWARD LENGTH=324	8e-56	16.38	13.57	23.24	17.73	1.35	1.73	1.15	1.41	3.11	4.9	3.28	3.76333	3.16	5.28	1.53	3.32333	-3.65243	0.826736	-2.23611	0.784978	-2.41549	0.798178	1.23694	0.486346	1.41632	0.51514	-0.17938	0.223836	gi|565401033|ref|XP_006366021.1|/5.19251e-169/PREDICTED: bifunctional epoxide hydrolase 2-like [Solanum tuberosum]
Sme2.5_00571.1_g00009.1	AT3G06240.1 | Symbols: | F-box family protein | chr3:1887336-1888619 FORWARD LENGTH=427	9e-19	3.66	2.3	2.67	2.87667	11.29	8.92	4.44	8.21667	123.49	78.33	89.2	97.0067	34.72	46.49	29.27	36.8267	1.51416	0.661112	5.07561	0.927554	3.67828	0.861611	2.16413	0.804221	3.56146	0.867579	-1.39733	0.788931	gi|723734131|ref|XP_010327071.1|/2.02063e-121/PREDICTED: F-box/kelch-repeat protein At3g06240-like [Solanum lycopersicum]
Sme2.5_00574.1_g00003.1	AT5G12020.1 | Symbols: HSP17.6II | 17.6 kDa class II heat shock protein | chr5:3882409-3882876 REVERSE LENGTH=155	6e-47	5.19	7.68	11.01	7.96	229.31	527.03	207.17	321.17	11.52	23.86	25	20.1267	6.28	12.41	8.55	9.08	5.33442	0.942549	1.33827	0.733816	0.189924	0.297415	-5.1445	0.934927	-3.99616	0.894195	-1.14834	0.708319	gi|565369986|ref|XP_006351611.1|/1.49482e-71/PREDICTED: 17.3 kDa class II heat shock protein-like [Solanum tuberosum]
Sme2.5_00574.1_g00007.1	AT5G26170.1 | Symbols: WRKY50, ATWRKY50 | WRKY DNA-binding protein 50 | chr5:9147176-9148128 REVERSE LENGTH=173	7e-31	4.74	0.37	0	1.70667	20.23	1.5	2.6	8.11	0	0	0.37	0.13	0.38	0	0	0.133333	2.24852	0.713731	-3.7146	0.541509	-3.67807	0.545597	-5.92659	0.850619	-5.96312	0.844003	0.0365259	0.138338	gi|565369973|ref|XP_006351605.1|/1.00316e-72/PREDICTED: probable WRKY transcription factor 51-like [Solanum tuberosum]
Sme2.5_00575.1_g00002.1	AT4G34710.2 | Symbols: ADC2, SPE2, ATADC2 | arginine decarboxylase 2 | chr4:16560315-16562450 REVERSE LENGTH=711	0	28.88	17.69	18.05	21.54	123.12	38.91	55.13	72.3867	35.6	32.74	28.19	32.1767	17.97	14.41	16.07	16.15	1.74871	0.801643	0.578997	0.605666	-0.415484	0.517124	-2.16419	0.820599	-1.16971	0.748992	-0.994481	0.705535	gi|565389753|ref|XP_006360614.1|/0/PREDICTED: arginine decarboxylase 2-like [Solanum tuberosum]
Sme2.5_00575.1_g00007.1	AT2G39470.1 | Symbols: PPL2 | PsbP-like protein 2 | chr2:16476335-16477653 FORWARD LENGTH=238	1e-70	6.83	5.54	7.33	6.56667	4.57	6.68	5.56	5.60333	20.79	28.95	29.45	26.3967	37.25	28.34	21.58	29.0567	-0.228876	0.292122	2.00712	0.797009	2.14564	0.809237	2.37451	0.805185	2.236	0.789919	0.138513	0.300578	gi|565389755|ref|XP_006360615.1|/9.27351e-86/PREDICTED: psbP-like protein 2, chloroplastic-like isoform X1 [Solanum tuberosum]
Sme2.5_00580.1_g00002.1	AT5G38710.1 | Symbols: | Methylenetetrahydrofolate reductase family protein | chr5:15501340-15503899 FORWARD LENGTH=476	1e-150	12.92	28.31	10.64	17.29	65.51	16.84	40.63	40.9933	4.76	0.75	5.14	3.55	1.75	1.92	5.04	2.90333	1.24545	0.747871	-2.28405	0.784966	-2.57416	0.799849	-3.81961	0.863381	-3.5295	0.850181	-0.290109	0.260415	gi|565342299|ref|XP_006338296.1|/0/PREDICTED: proline dehydrogenase 2, mitochondrial-like [Solanum tuberosum]
Sme2.5_00581.1_g00005.1	AT3G53470.2 | Symbols: | unknown protein; FUNCTIONS IN: molecular_function unknown; INVOLVED IN: biological_process unknown; LOCATED IN: chloroplast thylakoid membrane, chloroplast; EXPRESSED IN: 22 plant structures; EXPRESSED DURING: 13 growth stages; Has 35 Blast hits to 35 proteins in 13 species: Archae - 0; Bacteria - 0; Metazoa - 0; Fungi - 0; Plants - 35; Viruses - 0; Other Eukaryotes - 0 (…	6e-34	0	2.23	7.56	3.26667	8.34	6.92	9.76	8.34	16.72	31.39	25.84	24.65	28.68	23.61	33.22	28.5033	1.35223	0.648463	2.9157	0.824249	3.12524	0.837616	1.77301	0.775978	1.56347	0.745049	0.209543	0.364236	gi|460402406|ref|XP_004246703.1|/5.30383e-44/PREDICTED: uncharacterized protein LOC101259872 [Solanum lycopersicum]
Sme2.5_00581.1_g00008.1	AT3G09640.2 | Symbols: APX2, APX1B | ascorbate peroxidase 2 | chr3:2956301-2958163 FORWARD LENGTH=251	1e-121	91.69	132.64	118.99	114.44	279.73	544.33	340.6	388.22	335.98	425.82	412.74	391.513	96.08	135.71	94.56	108.783	1.76228	0.815648	1.77447	0.823207	-0.0731339	0.26471	-1.83542	0.821086	0.012187	0.167877	-1.8476	0.827419	gi|460402400|ref|XP_004246700.1|/1.15922e-116/PREDICTED: L-ascorbate peroxidase 2, cytosolic [Solanum lycopersicum]
Sme2.5_00584.1_g00006.1	AT2G39980.1 | Symbols: | HXXXD-type acyl-transferase family protein | chr2:16688437-16689885 REVERSE LENGTH=482	1e-173	9.83	15.73	8.7	11.42	92.9	48.57	30.4	57.29	14.47	19.39	10.38	14.7467	48.58	40.2	36.12	41.6333	2.32672	0.823647	0.368826	0.440143	1.86618	0.806971	-0.460544	0.565942	-1.95789	0.802897	1.49735	0.77696	gi|565378430|ref|XP_006355659.1|/0/PREDICTED: BAHD acyltransferase DCR-like [Solanum tuberosum]
Sme2.5_00584.1_g00016.1	AT3G55800.1 | Symbols: SBPASE | sedoheptulose-bisphosphatase | chr3:20709640-20711421 FORWARD LENGTH=393	0	2.05	1.04	0.6	1.23	0.45	3.89	5.36	3.23333	11.93	28.55	44.81	28.43	106.67	49.29	79.57	78.51	1.39436	0.516196	4.53068	0.886862	5.99615	0.959003	4.60178	0.904973	3.13632	0.824316	1.46546	0.789306	gi|350538149|ref|NP_001234585.1|/0/chloroplast sedoheptulose-1,7-bisphosphatase [Solanum lycopersicum]
Sme2.5_00584.1_g00020.1	AT2G40140.2 | Symbols: CZF1, ZFAR1, SZF2, ATSZF2 | zinc finger (CCCH-type) family protein | chr2:16772537-16774330 FORWARD LENGTH=597	1e-150	84.59	104.95	62.94	84.16	543.09	157.96	163.31	288.12	54.62	45.82	49.47	49.97	42.47	40.48	50.86	44.6033	1.77546	0.815422	-0.752072	0.690143	-0.915983	0.727143	-2.69145	0.851079	-2.52754	0.844508	-0.163911	0.340435	gi|460388576|ref|XP_004239943.1|/0/PREDICTED: zinc finger CCCH domain-containing protein 29-like [Solanum lycopersicum]
Sme2.5_00590.1_g00005.1	AT4G18760.1 | Symbols: AtRLP51, RLP51 | receptor like protein 51 | chr4:10308163-10309458 REVERSE LENGTH=431	1e-100	0	0.09	0	0.0366667	0	0	0.18	0.0666667	18.81	16.31	16.06	17.06	4.53	5.63	3.48	4.54667	0.862496	0.174516	8.86193	0.951188	6.9542	0.828132	6.0917	0.782368	7.99944	0.934002	-1.90774	0.762511	gi|565384372|ref|XP_006358143.1|/5.9152e-164/PREDICTED: probably inactive leucine-rich repeat receptor-like protein kinase IMK2-like [Solanum tuberosum]
Sme2.5_00590.1_g00012.1	AT5G18020.1 | Symbols: | SAUR-like auxin-responsive protein family | chr5:5966305-5966580 REVERSE LENGTH=91	7e-26	7.55	1.69	5.16	4.8	19.82	16.64	33.28	23.2467	45.74	52.2	26.8	41.58	22.03	10.38	23.19	18.5333	2.27592	0.790522	3.11478	0.844491	1.94902	0.779211	-0.326901	0.441881	0.838866	0.665518	-1.16577	0.748983	gi|565387675|ref|XP_006359618.1|/4.4574e-35/PREDICTED: auxin-induced protein 15A-like [Solanum tuberosum]
Sme2.5_00592.1_g00005.1	AT4G09820.1 | Symbols: TT8, BHLH42 | basic helix-loop-helix (bHLH) DNA-binding superfamily protein | chr4:6182067-6186261 FORWARD LENGTH=518	9e-47	0.17	0	0	0.0633333	0.09	0.26	0	0.12	8.11	3.7	4.81	5.54	0.36	2.75	1.82	1.64333	0.921997	0.184787	6.45078	0.836292	4.69752	0.58543	3.77552	0.52037	5.52878	0.78266	-1.75326	0.623418	gi|568215715|ref|NP_001275098.1|/0/transcription factor TT8-like [Solanum tuberosum]
Sme2.5_00595.1_g00001.1	AT5G39150.1 | Symbols: | RmlC-like cupins superfamily protein | chr5:15670008-15670789 REVERSE LENGTH=221	1e-58	35.26	38.5	31.33	35.03	116.47	104.68	115.62	112.257	88.87	109.27	78.93	92.3567	27.08	17.88	20.55	21.8367	1.68014	0.805046	1.39863	0.787756	-0.681838	0.652929	-2.36198	0.835631	-0.281513	0.452911	-2.08046	0.828265	gi|565375983|ref|XP_006354494.1|/1.76828e-110/PREDICTED: germin-like protein subfamily 1 member 7-like [Solanum tuberosum]
Sme2.5_00595.1_g00006.1	AT5G43400.1 | Symbols: | Uncharacterised conserved protein UCP015417, vWA | chr5:17426182-17428149 REVERSE LENGTH=655	0	18.09	18.58	18.9	18.5233	92.53	70.64	31.6	64.9233	9.98	10.57	9.71	10.0867	12.63	12.55	13.33	12.8367	1.80939	0.802211	-0.876894	0.6482	-0.529073	0.55542	-2.33847	0.826606	-2.68629	0.83503	0.347821	0.401224	gi|565375993|ref|XP_006354499.1|/0/PREDICTED: uncharacterized protein LOC102592595 [Solanum tuberosum]
Sme2.5_00595.1_g00009.1	AT3G23240.1 | Symbols: ERF1, ATERF1 | ethylene response factor 1 | chr3:8295705-8296361 FORWARD LENGTH=218	2e-56	0.25	0.25	0	0.17	20	2.05	3.3	8.45	0	0	0	0.01	0	0	0	0.01	5.63534	0.854328	-4.08746	0.269994	-4.08746	0.272829	-9.72281	0.890411	-9.72281	0.882735			gi|565375995|ref|XP_006354500.1|/1.49267e-60/PREDICTED: ethylene-responsive transcription factor 1B-like [Solanum tuberosum]
Sme2.5_00597.1_g00009.1	AT5G57180.2 | Symbols: CIA2 | chloroplast import apparatus 2 | chr5:23168393-23170763 FORWARD LENGTH=435	9e-34	14.83	14.03	18.39	15.75	6.93	11.54	13.89	10.7867	118.27	72.72	113.91	101.633	43.77	58.14	49.17	50.36	-0.546103	0.529048	2.68995	0.847117	1.67693	0.804164	2.22303	0.814293	3.23605	0.859098	-1.01302	0.748034	gi|565393577|ref|XP_006362451.1|/1.9306e-114/PREDICTED: protein CHLOROPLAST IMPORT APPARATUS 2-like isoform X2 [Solanum tuberosum]
Sme2.5_00599.1_g00008.1	#	#	116.88	118.57	197.33	144.26	6.98	8.93	7.19	7.7	2.24	1.18	5.3	2.90667	5.41	13.54	25.18	14.71	-4.22767	0.896317	-5.63316	0.951115	-3.2938	0.866033	0.933867	0.622987	-1.40549	0.620928	2.33936	0.774516	-
Sme2.5_00601.1_g00013.1	AT3G02040.1 | Symbols: SRG3 | senescence-related gene 3 | chr3:348505-349909 REVERSE LENGTH=361	1e-136	11.19	11.21	5	9.13333	25.21	12.22	14.52	17.3167	16.3	31.42	24.65	24.1233	26.5	44.79	45.98	39.09	0.922948	0.641463	1.40122	0.749414	2.09759	0.816605	1.17464	0.73705	0.478268	0.513118	0.69637	0.64936	gi|460371863|ref|XP_004231754.1|/0/PREDICTED: glycerophosphodiester phosphodiesterase GDPD1, chloroplastic [Solanum lycopersicum]
Sme2.5_00606.1_g00004.1	AT1G20440.1 | Symbols: COR47, RD17, AtCOR47 | cold-regulated 47 | chr1:7084722-7085664 REVERSE LENGTH=265	8e-22	1113.38	1204.14	1185.2	1167.57	2119.73	2084.6	906.57	1703.63	503.93	684.35	995.36	727.88	311.71	338.76	397.19	349.22	0.545102	0.634331	-0.681741	0.691597	-1.74131	0.825559	-2.28641	0.840121	-1.22684	0.776695	-1.05956	0.77034	gi|312306277|gb|ADQ73953.1|/1.72797e-27/dehydrin [Solanum chilense]
Sme2.5_00606.1_g00007.1	AT1G76160.1 | Symbols: sks5 | SKU5 similar 5 | chr1:28578211-28581020 REVERSE LENGTH=541	0	125.64	160.22	133.38	139.747	563.32	409.13	564.46	512.303	101.29	109.23	136.59	115.703	349.15	254.86	386.37	330.127	1.87418	0.82047	-0.272383	0.476563	1.24021	0.789647	-0.633979	0.663566	-2.14657	0.834487	1.51259	0.806385	gi|460385429|ref|XP_004238406.1|/0/PREDICTED: L-ascorbate oxidase homolog [Solanum lycopersicum]
Sme2.5_00609.1_g00005.1	AT4G21620.1 | Symbols: | glycine-rich protein | chr4:11491519-11491914 FORWARD LENGTH=131	9e-19	69	9.3	12.03	30.11	7.35	12.16	13	10.8367	42.67	17.8	30.47	30.3133	15.01	0.53	5.22	6.92	-1.47432	0.754755	0.0097098	0.162282	-2.1214	0.809783	-0.647077	0.518875	1.48403	0.747855	-2.13111	0.804067	gi|697149064|ref|XP_009628728.1|/3.82186e-18/PREDICTED: keratin, type II cytoskeletal 1-like [Nicotiana tomentosiformis]
Sme2.5_00612.1_g00008.1	AT1G08250.1 | Symbols: ADT6 | arogenate dehydratase 6 | chr1:2588994-2590235 REVERSE LENGTH=413	1e-171	13.68	17.58	14.08	15.1133	254.27	70.25	140.46	154.993	35.02	33.28	36.66	34.9867	24.01	22.86	20.03	22.3	3.35831	0.867468	1.21098	0.748557	0.561222	0.584394	-2.79709	0.848842	-2.14733	0.828404	-0.649762	0.628645	gi|565360951|ref|XP_006347226.1|/0/PREDICTED: arogenate dehydratase 3, chloroplastic-like [Solanum tuberosum]
Sme2.5_00615.1_g00003.1	AT1G03220.1 | Symbols: | Eukaryotic aspartyl protease family protein | chr1:787143-788444 FORWARD LENGTH=433	5e-84	0.29	0	0.3	0.2	18.09	2.47	2.26	7.60667	0	0.42	0.2	0.21	0.1	0	0	0.04	5.24919	0.829665	0.0703893	0.156484	-2.32193	0.230813	-7.57112	0.874006	-5.1788	0.808974	-2.39232	0.220501	gi|565365070|ref|XP_006349240.1|/0/PREDICTED: basic 7S globulin-like [Solanum tuberosum]
Sme2.5_00622.1_g00022.1	AT2G42200.1 | Symbols: SPL9, AtSPL9 | squamosa promoter binding protein-like 9 | chr2:17587601-17589451 FORWARD LENGTH=375	2e-45	5.57	4.4	5.2	5.05667	24.79	21.49	42.19	29.49	20.75	15.93	25.5	20.7267	35.79	20.57	25.47	27.2767	2.54397	0.810463	2.03523	0.787282	2.43141	0.816883	-0.112558	0.275419	-0.508738	0.54305	0.396179	0.498466	gi|565393129|ref|XP_006362236.1|/0/PREDICTED: squamosa promoter-binding-like protein 9-like [Solanum tuberosum]
Sme2.5_00629.1_g00004.1	AT4G34590.1 | Symbols: ATB2, GBF6, AtbZIP11, BZIP11 | G-box binding factor 6 | chr4:16522449-16522928 FORWARD LENGTH=159	3e-36	166.75	215.05	236.98	206.26	141.44	186.53	144.62	157.53	152.05	113.59	125.7	130.447	52.18	72.41	75	66.53	-0.388837	0.555228	-0.661004	0.679475	-1.63239	0.817997	-1.24355	0.773227	-0.272167	0.449545	-0.971383	0.739779	gi|460373252|ref|XP_004232435.1|/7.73099e-56/PREDICTED: ocs element-binding factor 1-like [Solanum lycopersicum]
Sme2.5_00629.1_g00009.1	AT5G66390.1 | Symbols: | Peroxidase superfamily protein | chr5:26516063-26517329 REVERSE LENGTH=336	1e-134	20.31	6.92	2.25	9.82667	113.83	67.78	135.68	105.763	25.04	21.55	32.97	26.52	53.35	17.86	34.22	35.1433	3.42799	0.864511	1.43231	0.756447	1.83848	0.801703	-1.58952	0.799017	-1.99569	0.818658	0.40617	0.521136	gi|460373262|ref|XP_004232440.1|/4.53749e-152/PREDICTED: peroxidase 72-like [Solanum lycopersicum]
Sme2.5_00632.1_g00004.1	AT1G09210.1 | Symbols: CRT1b, AtCRT1b | calreticulin 1b | chr1:2973217-2976655 REVERSE LENGTH=424	1e-178	569.85	734.77	608.83	637.817	1674.87	1448.55	1401.76	1508.39	1826.22	2064.75	1923.87	1938.28	1033.2	691.8	961.03	895.343	1.2418	0.778502	1.60356	0.816856	0.489299	0.634958	-0.7525	0.696161	0.361764	0.52656	-1.11426	0.778852	gi|460368893|ref|XP_004230299.1|/0/PREDICTED: calreticulin [Solanum lycopersicum]
Sme2.5_00632.1_g00022.1	AT2G29060.1 | Symbols: | GRAS family transcription factor | chr2:12481991-12484075 FORWARD LENGTH=694	1e-154	4.2	3.54	2.55	3.43	70.01	12.38	14.09	32.16	4.7	4.26	3.29	4.08333	6.82	4.09	3.72	4.87667	3.22899	0.837426	0.251539	0.267593	0.507687	0.391582	-2.7213	0.818949	-2.97745	0.823447	0.256148	0.269522	gi|723659541|ref|XP_010323576.1|/0/PREDICTED: GRAS4 protein isoform X1 [Solanum lycopersicum]
Sme2.5_00638.1_g00010.1	AT3G45230.1 | Symbols: | hydroxyproline-rich glycoprotein family protein | chr3:16569123-16569650 FORWARD LENGTH=175	1e-11	6.48	10.25	9.52	8.75	55.37	33.41	49.06	45.9467	5.01	4.4	4.16	4.52333	18.69	13.85	19	17.18	2.39261	0.820514	-0.951897	0.585283	0.973375	0.673054	-1.41923	0.765846	-3.3445	0.848344	1.92527	0.764221	gi|698508431|ref|XP_009799487.1|/9.06136e-10/PREDICTED: mucin-1-like [Nicotiana sylvestris]
Sme2.5_00646.1_g00010.1	AT3G61490.3 | Symbols: | Pectin lyase-like superfamily protein | chr3:22758439-22760137 FORWARD LENGTH=476	0	6.48	0.24	2.57	3.09667	38.95	23.01	80.46	47.4733	1.49	3.9	12.77	6.05333	1.26	1.12	2.19	1.52333	3.93833	0.871632	0.967014	0.538426	-1.02348	0.465908	-4.96181	0.909098	-2.97132	0.834963	-1.9905	0.653786	gi|565357506|ref|XP_006345582.1|/0/PREDICTED: probable polygalacturonase-like isoform X2 [Solanum tuberosum]
Sme2.5_00646.1_g00017.1	AT2G46220.1 | Symbols: | Uncharacterized conserved protein (DUF2358) | chr2:18979655-18980557 FORWARD LENGTH=241	3e-71	8.16	7.13	6.71	7.33333	6.06	20.2	9.92	12.06	69.23	72.05	77.82	73.0333	36.57	38.13	38.97	37.89	0.717689	0.562515	3.31601	0.862614	2.36928	0.825303	1.65159	0.781737	2.59833	0.835725	-0.946738	0.725234	gi|460388879|ref|XP_004240091.1|/1.54399e-125/PREDICTED: uncharacterized protein LOC101254096 [Solanum lycopersicum]
Sme2.5_00646.1_g00020.1	AT1G79750.1 | Symbols: ATNADP-ME4, NADP-ME4 | NADP-malic enzyme 4 | chr1:30007655-30011179 REVERSE LENGTH=646	0	822.87	596.85	833.96	751.227	281.34	239.05	263.68	261.357	182.3	166.38	291.02	213.233	203.01	282.75	343.54	276.433	-1.52323	0.797417	-1.81682	0.826222	-1.44232	0.804994	0.0809116	0.26743	-0.293587	0.469793	0.374499	0.54972	gi|350535679|ref|NP_001233951.1|/0/cytosolic NADP-malic enzyme [Solanum lycopersicum]
Sme2.5_00650.1_g00013.1	AT2G16440.1 | Symbols: MCM4 | Minichromosome maintenance (MCM2/3/5) family protein | chr2:7126536-7130665 REVERSE LENGTH=847	0	4.45	3.3	3.04	3.59667	6.66	7.51	9.06	7.74333	8.34	4.27	9.17	7.26	21.3	19.05	18.01	19.4533	1.10629	0.607693	1.01331	0.580521	2.43529	0.803301	1.32899	0.717516	-0.0929852	0.211117	1.42198	0.734188	gi|565392674|ref|XP_006362017.1|/0/PREDICTED: DNA replication licensing factor mcm4-like [Solanum tuberosum]
Sme2.5_00653.1_g00016.1	AT1G55290.1 | Symbols: | 2-oxoglutarate (2OG) and Fe(II)-dependent oxygenase superfamily protein | chr1:20626208-20627397 REVERSE LENGTH=361	1e-138	0	0	0.16	0.06	0.17	0	0	0.0633333	14	7.53	4.63	8.72	4.74	2.01	3.45	3.4	0.0780025	0.153764	7.18322	0.897693	5.82443	0.756117	5.74643	0.727327	7.10522	0.875779	-1.35879	0.646991	gi|697159840|ref|XP_009588687.1|/0/PREDICTED: feruloyl CoA ortho-hydroxylase 2-like [Nicotiana tomentosiformis]
Sme2.5_00653.1_g00018.1	AT1G55320.2 | Symbols: AAE18 | acyl-activating enzyme 18 | chr1:20634194-20636659 FORWARD LENGTH=511	0	0.87	1	1.67	1.18	2.92	1.56	1.67	2.05	29.97	18.45	19.66	22.6933	16.23	37.68	13.86	22.59	0.796837	0.354289	4.26541	0.86888	4.25883	0.87173	3.46199	0.831196	3.46857	0.828192	-0.00658427	0.149463	gi|565404337|ref|XP_006367600.1|/0/PREDICTED: probable acyl-activating enzyme 18, peroxisomal-like [Solanum tuberosum]
Sme2.5_00661.1_g00002.1	AT1G32900.1 | Symbols: | UDP-Glycosyltransferase superfamily protein | chr1:11920582-11923506 REVERSE LENGTH=610	0	55.02	45.19	51.51	50.5733	95.4	114.89	152.42	120.903	136.52	126.42	106.31	123.083	25.57	19.08	15.87	20.1733	1.25741	0.770415	1.28319	0.782042	-1.32593	0.776944	-2.58333	0.843715	0.0257814	0.191306	-2.60911	0.848219	gi|267196|sp|Q00775.1|SSG1_SOLTU/0/RecName: Full=Granule-bound starch synthase 1, chloroplastic/amyloplastic; AltName: Full=Granule-bound starch synthase I; Short=GBSS-I; Flags: Precursor [Solanum tuberosum]
Sme2.5_00661.1_g00003.1	AT1G32860.1 | Symbols: | Glycosyl hydrolase superfamily protein | chr1:11907308-11908803 REVERSE LENGTH=426	1e-142	16.69	23.07	16.74	18.8333	59.75	36.88	61.55	52.7267	11.44	10.53	12.19	11.3867	37.82	24.46	31.97	31.4167	1.48524	0.773709	-0.725943	0.6144	0.738242	0.662969	-0.747003	0.664219	-2.21119	0.812564	1.46418	0.763517	gi|419789|pir||S31196/1.52826e-175/hypothetical protein - potato
Sme2.5_00661.1_g00006.1	AT1G64710.1 | Symbols: | GroES-like zinc-binding dehydrogenase family protein | chr1:24044638-24046313 FORWARD LENGTH=396	1e-156	5.79	3.24	1.92	3.65	61.45	30.62	11.79	34.62	4.78	6.12	3.26	4.72	2.58	3.01	3.38	2.99	3.24564	0.839655	0.37089	0.326379	-0.287751	0.280815	-3.53339	0.847408	-2.87475	0.824685	-0.658641	0.410116	gi|698586511|ref|XP_009778935.1|/0/PREDICTED: alcohol dehydrogenase-like 4 [Nicotiana sylvestris]
Sme2.5_00669.1_g00003.1	AT3G47500.1 | Symbols: CDF3 | cycling DOF factor 3 | chr3:17504276-17505964 REVERSE LENGTH=448	3e-86	23.72	17.11	18.43	19.7533	31.7	43.23	40.14	38.3567	76.16	63.78	64.07	68.0033	31.59	38.42	36.27	35.4267	0.957381	0.693795	1.78351	0.809564	0.84274	0.690545	-0.114642	0.282622	0.826128	0.680961	-0.94077	0.721802	gi|565398044|ref|XP_006364590.1|/0/PREDICTED: cyclic dof factor 3-like [Solanum tuberosum]
Sme2.5_00669.1_g00006.1	AT1G74470.1 | Symbols: | Pyridine nucleotide-disulphide oxidoreductase family protein | chr1:27991248-27992845 FORWARD LENGTH=467	0	18.85	22.66	15.07	18.86	43.3	75.7	87.03	68.6767	578.91	510.91	526.04	538.62	277.09	324.2	272.75	291.347	1.86449	0.80525	4.83587	0.925508	3.94934	0.891142	2.08484	0.831944	2.97138	0.859827	-0.886531	0.733023	gi|699049678|gb|AIU39220.1|/0/geranylgeranyl reductase [Solanum habrochaites]
Sme2.5_00669.1_g00015.1	AT3G47600.1 | Symbols: MYB94, ATMYBCP70, ATMYB94 | myb domain protein 94 | chr3:17539627-17541035 REVERSE LENGTH=333	9e-90	23.44	15.64	20.42	19.8333	108	40.78	38.33	62.37	78.44	71.82	50.49	66.9167	34.78	44.64	48.55	42.6567	1.65293	0.794676	1.75444	0.808262	1.10484	0.751562	-0.548081	0.606023	0.101513	0.273721	-0.649594	0.655434	gi|565398066|ref|XP_006364601.1|/4.29715e-151/PREDICTED: myb-related protein 306-like [Solanum tuberosum]
Sme2.5_00669.1_g00017.1	AT5G62480.1 | Symbols: ATGSTU9, GST14, GST14B, GSTU9 | glutathione S-transferase tau 9 | chr5:25088775-25089566 REVERSE LENGTH=240	1e-60	0	0	1.17	0.396667	52.91	5.32	7.32	21.85	0.3	1.56	0.29	0.716667	1.21	0.9	2.34	1.48333	5.78356	0.918095	0.853375	0.254198	1.90284	0.442102	-3.88072	0.841854	-4.93019	0.879352	1.04947	0.342271	gi|698476596|ref|XP_009785599.1|/6.58381e-93/PREDICTED: glutathione S-transferase U9 [Nicotiana sylvestris]
Sme2.5_00671.1_g00002.1	AT3G50685.1 | Symbols: | unknown protein; Has 52 Blast hits to 46 proteins in 20 species: Archae - 0; Bacteria - 0; Metazoa - 0; Fungi - 0; Plants - 45; Viruses - 0; Other Eukaryotes - 7 (source: NCBI BLink). | chr3:18834272-18834748 REVERSE LENGTH=158	1e-51	2.86	1.24	1.25	1.78333	3.36	5.47	5.81	4.88	9.26	10.2	16.34	11.9333	17.54	16.91	17.89	17.4467	1.4523	0.586439	2.74235	0.777973	3.2903	0.823839	1.838	0.752287	1.29004	0.660063	0.547954	0.53384	gi|565403073|ref|XP_006366990.1|/4.16321e-68/PREDICTED: uncharacterized protein LOC102578315 [Solanum tuberosum]
Sme2.5_00676.1_g00014.1	AT4G19100.1 | Symbols: PAM68 | Protein of unknown function (DUF3464) | chr4:10453453-10454359 FORWARD LENGTH=214	4e-52	4.74	4.16	3.87	4.25667	4.55	6.17	9.33	6.68333	26.07	27.11	29.82	27.6667	31.79	21.96	26.71	26.82	0.650844	0.471801	2.70035	0.82217	2.65551	0.823677	2.00467	0.786216	2.04951	0.785864	-0.0448396	0.191535	gi|565351088|ref|XP_006342491.1|/8.84599e-59/PREDICTED: protein PAM68, chloroplastic-like [Solanum tuberosum]
Sme2.5_00678.1_g00003.1	AT1G43710.1 | Symbols: emb1075 | Pyridoxal phosphate (PLP)-dependent transferases superfamily protein | chr1:16486534-16488298 REVERSE LENGTH=482	0	91.81	92.04	82.16	88.67	101.79	148.7	155.91	135.467	210.79	194.04	228.37	211.067	295.07	218.17	258.56	257.267	0.61142	0.648425	1.25118	0.784471	1.53675	0.807422	0.925327	0.723972	0.639761	0.651656	0.285566	0.490801	gi|565394351|ref|XP_006362822.1|/0/PREDICTED: histidine decarboxylase-like isoform X1 [Solanum tuberosum]
Sme2.5_00678.1_g00013.1	AT5G62570.2 | Symbols: | Calmodulin binding protein-like | chr5:25114934-25116967 FORWARD LENGTH=494	1e-119	20.02	20.32	28.99	23.11	194.38	57	108.11	119.83	141.39	65.15	80.51	95.6833	50.26	37.08	57.11	48.15	2.3744	0.835501	2.04975	0.827653	1.05902	0.75061	-1.31538	0.777689	-0.32465	0.484138	-0.990732	0.738779	gi|565356322|ref|XP_006345017.1|/0/PREDICTED: uncharacterized protein LOC102583829 isoform X1 [Solanum tuberosum]
Sme2.5_00678.1_g00014.1	AT4G10250.1 | Symbols: ATHSP22.0 | HSP20-like chaperones superfamily protein | chr4:6370537-6371124 FORWARD LENGTH=195	9e-40	35.15	47.12	37.21	39.8267	165.96	749.6	153.19	356.25	181.78	295.56	519.33	332.223	95.34	230.78	123.77	149.963	3.16108	0.862371	3.06035	0.863814	1.9128	0.825426	-1.24828	0.778963	-0.100737	0.284234	-1.14754	0.779329	gi|565356326|ref|XP_006345019.1|/6.65173e-86/PREDICTED: 22.7 kDa class IV heat shock protein-like [Solanum tuberosum]
Sme2.5_00678.1_g00015.1	AT4G10250.1 | Symbols: ATHSP22.0 | HSP20-like chaperones superfamily protein | chr4:6370537-6371124 FORWARD LENGTH=195	3e-28	36.24	66.99	43.95	49.06	211.64	236.45	181.46	209.85	51.88	118.9	99.36	90.0467	77.05	63.67	65.49	68.7367	2.09674	0.829577	0.876126	0.715783	0.486533	0.610489	-1.61021	0.808047	-1.22061	0.769195	-0.389593	0.546783	gi|460380798|ref|XP_004236141.1|/1.10507e-49/PREDICTED: 22.7 kDa class IV heat shock protein-like [Solanum lycopersicum]
Sme2.5_00678.1_g00016.1	AT5G62570.2 | Symbols: | Calmodulin binding protein-like | chr5:25114934-25116967 FORWARD LENGTH=494	2e-35	1.84	3.61	1.07	2.17333	17.57	23.23	7.23	16.01	0.41	1.43	0.67	0.836667	5.37	3.83	4.01	4.40333	2.88099	0.795106	-1.37718	0.450174	1.01869	0.521133	-1.86231	0.747259	-4.25818	0.837512	2.39587	0.628844	gi|460380794|ref|XP_004236139.1|/1.43967e-107/PREDICTED: uncharacterized protein LOC101255677 isoform X1 [Solanum lycopersicum]
Sme2.5_00681.1_g00001.1	AT5G56030.2 | Symbols: HSP81-2 | heat shock protein 81-2 | chr5:22686923-22689433 FORWARD LENGTH=728	0	193.16	210.64	232.13	211.977	513.57	420.98	405.73	446.76	195.6	177.48	184.78	185.953	54.31	44.95	67.91	55.7233	1.07559	0.761452	-0.188965	0.404636	-1.92755	0.827637	-3.00315	0.863243	-1.26456	0.777171	-1.73859	0.82026	gi|698523490|ref|XP_009758556.1|/0/PREDICTED: heat shock cognate protein 80-like [Nicotiana sylvestris]
Sme2.5_00690.1_g00005.1	AT1G62790.1 | Symbols: | Bifunctional inhibitor/lipid-transfer protein/seed storage 2S albumin superfamily protein | chr1:23252369-23253481 FORWARD LENGTH=150	1e-18	8.01	0	0	2.67667	10.66	2.92	2.4	5.32667	0	0.51	2.91	1.14333	0	0	0	0.01	0.992796	0.524029	-1.22719	0.464493	-8.06429	0.753979	-9.05709	0.836273	-2.21999	0.63716	-6.8371	0.561624	gi|565384897|ref|XP_006358358.1|/1.58729e-64/PREDICTED: lipid transfer-like protein VAS-like [Solanum tuberosum]
Sme2.5_00694.1_g00012.1	AT3G28600.1 | Symbols: | P-loop containing nucleoside triphosphate hydrolases superfamily protein | chr3:10722437-10723870 FORWARD LENGTH=477	1e-134	6.32	7.33	8.48	7.37667	112.16	23.88	23.37	53.1367	15.23	15.38	10.33	13.6467	6.85	8.65	5.97	7.15667	2.84867	0.838585	0.887508	0.622081	-0.0436813	0.188669	-2.89235	0.838787	-1.96116	0.801026	-0.931189	0.623696	gi|565342729|ref|XP_006338493.1|/0/PREDICTED: probable mitochondrial chaperone BCS1-B-like [Solanum tuberosum]
Sme2.5_00699.1_g00005.1	AT5G46930.1 | Symbols: | Plant invertase/pectin methylesterase inhibitor superfamily protein | chr5:19056655-19057191 REVERSE LENGTH=178	5e-23	0	0	0	0.01	12.78	3.03	11.33	9.04667	0	2.13	0.67	0.936667	0.69	0.34	1.33	0.786667	9.82124	0.904724	6.54946	0.546643	6.29768	0.520716	-3.52356	0.769096	-3.27178	0.75205	-0.251783	0.18907	gi|565376373|ref|XP_006354680.1|/1.2033e-78/PREDICTED: putative invertase inhibitor-like [Solanum tuberosum]
Sme2.5_00700.1_g00003.1	#	#	4.21	2.13	2.58	2.97333	0	0	0.43	0.15	3.9	8.23	6.05	6.06	7.06	4.79	8.58	6.81	-4.30905	0.663318	1.02724	0.558927	1.19557	0.617294	5.50462	0.816192	5.33628	0.787057	0.168337	0.24817	gi|604334672|gb|EYU38756.1|/2.42919e-33/hypothetical protein MIMGU_mgv1a024032mg [Erythranthe guttata]
Sme2.5_00704.1_g00013.1	AT5G20190.1 | Symbols: | Tetratricopeptide repeat (TPR)-like superfamily protein | chr5:6814093-6815171 FORWARD LENGTH=290	5e-27	4.27	3.05	2.9	3.40667	11.55	5.98	7.57	8.36667	12.09	20.41	23.17	18.5567	29	14.97	13.99	19.32	1.29629	0.641695	2.4455	0.796406	2.50366	0.803925	1.20737	0.703397	1.14921	0.685066	0.0581575	0.203586	gi|565378901|ref|XP_006355883.1|/4.6883e-138/PREDICTED: uncharacterized protein LOC102584432 [Solanum tuberosum]
Sme2.5_00705.1_g00004.1	AT4G27670.1 | Symbols: HSP21 | heat shock protein 21 | chr4:13819048-13819895 REVERSE LENGTH=227	2e-35	0	0.81	0.27	0.363333	98.68	222.88	65.87	129.143	1.92	7.49	5.44	4.95	2.5	1.1	1.08	1.56	8.47346	0.991091	3.76806	0.720009	2.10218	0.463675	-6.37128	0.969194	-4.7054	0.914286	-1.66588	0.598765	gi|565349567|ref|XP_006341764.1|/2.90866e-108/PREDICTED: small heat shock protein, chloroplastic-like [Solanum tuberosum]
Sme2.5_00712.1_g00004.1	AT4G27700.1 | Symbols: | Rhodanese/Cell cycle control phosphatase superfamily protein | chr4:13826541-13827673 REVERSE LENGTH=224	9e-65	3.29	1.8	1.29	2.12667	7.8	18.94	26.26	17.6667	21.14	34.59	39.93	31.8867	31.8	21	24.71	25.8367	3.05436	0.806519	3.90629	0.866666	3.60275	0.852011	0.54839	0.56334	0.851923	0.654748	-0.303533	0.444058	gi|565403836|ref|XP_006367361.1|/9.06345e-79/PREDICTED: rhodanese-like domain-containing protein 14, chloroplastic-like [Solanum tuberosum]
Sme2.5_00712.1_g00005.1	AT2G46620.1 | Symbols: | P-loop containing nucleoside triphosphate hydrolases superfamily protein | chr2:19139071-19140546 REVERSE LENGTH=491	1e-126	0.99	0.14	0.29	0.473333	23.23	4.07	1.01	9.43667	0.44	0.31	0	0.253333	0.45	0.15	0.14	0.246667	4.31735	0.813381	-0.90182	0.230767	-0.940294	0.238409	-5.25764	0.840741	-5.21917	0.833199	-0.0384741	0.144548	gi|565403834|ref|XP_006367360.1|/0/PREDICTED: uncharacterized protein LOC102582634 [Solanum tuberosum]
Sme2.5_00713.1_g00004.1	AT1G34000.1 | Symbols: OHP2 | one-helix protein 2 | chr1:12358151-12358902 REVERSE LENGTH=172	6e-46	0.8	0.41	2.47	1.22667	4.13	4.14	6.55	4.94	164.19	156.02	124.66	148.29	37.52	58.32	40.59	45.4767	2.00977	0.640647	6.91753	0.982903	5.21231	0.925206	3.20254	0.845747	4.90777	0.922699	-1.70522	0.817538	gi|565391828|ref|XP_006361613.1|/2.18292e-59/PREDICTED: uncharacterized protein LOC102606038 [Solanum tuberosum]
Sme2.5_00714.1_g00013.1	AT5G66210.1 | Symbols: CPK28 | calcium-dependent protein kinase 28 | chr5:26456681-26459434 REVERSE LENGTH=523	0	30.13	26.93	31.22	29.4267	98.68	45.8	51.63	65.37	18.3	17.29	19.76	18.45	15.98	14.96	18.41	16.45	1.1515	0.750105	-0.673503	0.630832	-0.839037	0.681468	-1.99054	0.810361	-1.82501	0.800197	-0.165533	0.305078	gi|565352887|ref|XP_006343369.1|/0/PREDICTED: calcium-dependent protein kinase 16 [Solanum tuberosum]
Sme2.5_00721.1_g00007.1	AT5G17230.3 | Symbols: PSY | PHYTOENE SYNTHASE | chr5:5659839-5662087 REVERSE LENGTH=437	1e-150	0.28	0.86	0.29	0.476667	3.18	4.31	6.59	4.69333	72.03	57.64	40.33	56.6667	6.04	12.72	8.01	8.92333	3.29956	0.691181	6.89338	0.972906	4.22653	0.814912	0.92697	0.564902	3.59382	0.861877	-2.66685	0.838254	gi|565352748|ref|XP_006343302.1|/0/PREDICTED: phytoene synthase 1, chloroplastic-like [Solanum tuberosum]
Sme2.5_00721.1_g00011.1	AT1G11545.1 | Symbols: XTH8 | xyloglucan endotransglucosylase/hydrolase 8 | chr1:3878689-3880286 REVERSE LENGTH=305	1e-131	59.79	67.38	84.8	70.6567	227.58	180.55	234.73	214.287	46.49	47.77	72.29	55.5167	86.65	63.15	95.88	81.8933	1.60064	0.804986	-0.347905	0.521493	0.21292	0.427829	-1.38772	0.788286	-1.94855	0.820871	0.560825	0.628077	gi|565352742|ref|XP_006343299.1|/1.02724e-179/PREDICTED: probable xyloglucan endotransglucosylase/hydrolase protein 8-like [Solanum tuberosum]
Sme2.5_00723.1_g00013.1	AT2G35470.1 | Symbols: | unknown protein; Has 25 Blast hits to 25 proteins in 8 species: Archae - 0; Bacteria - 0; Metazoa - 0; Fungi - 0; Plants - 25; Viruses - 0; Other Eukaryotes - 0 (source: NCBI BLink). | chr2:14909014-14909720 REVERSE LENGTH=167	2e-14	18.48	22.54	17.73	19.5833	41.47	31.46	50.28	41.07	7.78	4.51	7.35	6.54667	24.9	16.02	29.59	23.5033	1.06846	0.728972	-1.58079	0.755754	0.263239	0.420974	-0.80522	0.668178	-2.64925	0.823145	1.84403	0.778545	gi|460400924|ref|XP_004245981.1|/1.58277e-72/PREDICTED: uncharacterized protein LOC101268496 [Solanum lycopersicum]
Sme2.5_00736.1_g00010.1	AT2G15020.1 | Symbols: | unknown protein; BEST Arabidopsis thaliana protein match is: unknown protein (TAIR:AT5G64190.1); Has 72 Blast hits to 72 proteins in 10 species: Archae - 0; Bacteria - 0; Metazoa - 0; Fungi - 0; Plants - 72; Viruses - 0; Other Eukaryotes - 0 (source: NCBI BLink). | chr2:6491706-6493286 REVERSE LENGTH=526	1e-162	0.11	0	0.11	0.0766667	0	0	0	0.01	56.88	22.61	20.17	33.22	3.55	12.56	3.44	6.51667	-2.9386	0.202787	8.75924	0.97423	6.40939	0.863321	9.34799	0.862041	11.6978	0.965895	-2.34985	0.816089	gi|565359078|ref|XP_006346349.1|/0/PREDICTED: uncharacterized protein LOC102599039 [Solanum tuberosum]
Sme2.5_00736.1_g00012.1	AT2G15000.5 | Symbols: | unknown protein; FUNCTIONS IN: molecular_function unknown; INVOLVED IN: biological_process unknown; LOCATED IN: chloroplast; EXPRESSED IN: 22 plant structures; EXPRESSED DURING: 13 growth stages; BEST Arabidopsis thaliana protein match is: unknown protein (TAIR:AT4G34265.2); Has 80 Blast hits to 80 proteins in 11 species: Archae - 0; Bacteria - 0; Metazoa - 0; Fungi - 0; …	4e-21	39.5	47.12	29.53	38.7167	27.59	29.86	35.56	31.0033	77.25	90.92	94.72	87.63	116.33	96.93	86.33	99.8633	-0.320531	0.473434	1.17847	0.7689	1.367	0.791596	1.68753	0.805628	1.499	0.781657	0.18853	0.386525	gi|565359072|ref|XP_006346346.1|/4.7738e-45/PREDICTED: uncharacterized protein LOC102598144 isoform X1 [Solanum tuberosum]
Sme2.5_00736.1_g00017.1	AT2G14960.1 | Symbols: GH3.1 | Auxin-responsive GH3 family protein | chr2:6451659-6453670 REVERSE LENGTH=590	0	4.47	5.22	6.3	5.33	33.7	4.26	8.13	15.3633	0.1	0.31	0.39	0.266667	0.4	0.4	0.68	0.493333	1.52728	0.721139	-4.32103	0.755427	-3.4335	0.725344	-4.96078	0.865911	-5.84831	0.892929	0.887525	0.222807	gi|565359055|ref|XP_006346338.1|/0/PREDICTED: probable indole-3-acetic acid-amido synthetase GH3.1-like [Solanum tuberosum]
Sme2.5_00737.1_g00004.1	AT2G33150.1 | Symbols: PKT3, PED1, KAT2 | peroxisomal 3-ketoacyl-CoA thiolase 3 | chr2:14047814-14050983 REVERSE LENGTH=462	0	161.98	143.01	180.95	161.98	85.77	125.6	122.37	111.247	102.15	122.28	163.71	129.38	53.54	52.91	57.82	54.7567	-0.542054	0.621809	-0.324201	0.51703	-1.56471	0.807751	-1.02266	0.743013	0.217853	0.402289	-1.24051	0.780033	gi|460404718|ref|XP_004247828.1|/0/PREDICTED: 3-ketoacyl-CoA thiolase 2, peroxisomal [Solanum lycopersicum]
Sme2.5_00737.1_g00009.1	AT4G13710.1 | Symbols: | Pectin lyase-like superfamily protein | chr4:7962550-7966012 FORWARD LENGTH=470	0	19.07	35.06	19.31	24.48	118.49	86.84	131.41	112.247	35.88	23.39	34.29	31.1867	99.06	50.48	101.22	83.5867	2.197	0.826857	0.349326	0.48678	1.77167	0.815842	-0.425328	0.568013	-1.84767	0.810262	1.42234	0.787806	gi|565389160|ref|XP_006360328.1|/0/PREDICTED: probable pectate lyase 15-like [Solanum tuberosum]
Sme2.5_00739.1_g00005.1	AT1G16390.1 | Symbols: ATOCT3, 3-Oct | organic cation/carnitine transporter 3 | chr1:5602921-5604477 FORWARD LENGTH=518	1e-106	16.22	26.93	32.74	25.2967	21.69	23.01	25.39	23.3633	5.94	2.46	14.29	7.56333	2.38	3.81	11.71	5.96667	-0.114701	0.278695	-1.74185	0.780154	-2.08395	0.802705	-1.96925	0.775076	-1.62715	0.751596	-0.342097	0.345651	gi|460388378|ref|XP_004239844.1|/3.76681e-160/PREDICTED: organic cation/carnitine transporter 3-like [Solanum lycopersicum]
Sme2.5_00739.1_g00008.1	AT5G12890.1 | Symbols: | UDP-Glycosyltransferase superfamily protein | chr5:4069658-4071124 REVERSE LENGTH=488	1e-85	4.1	5.46	6.06	5.20667	4.51	11.84	8.35	8.23333	58.83	53.34	42.42	51.53	20.88	22.93	17.1	20.3033	0.661117	0.501434	3.30698	0.853648	1.96328	0.78454	1.30217	0.716973	2.64586	0.829194	-1.3437	0.771869	gi|565404305|ref|XP_006367584.1|/0/PREDICTED: UDP-glycosyltransferase 92A1-like [Solanum tuberosum]
Sme2.5_00742.1_g00004.1	AT5G05580.1 | Symbols: FAD8 | fatty acid desaturase 8 | chr5:1664331-1666345 FORWARD LENGTH=435	0	7.21	9.04	7.42	7.89	71.67	22.16	25.24	39.69	101.98	73.69	66.44	80.7033	58.22	52.26	41.84	50.7733	2.33068	0.815224	3.35453	0.864096	2.68597	0.839164	0.355295	0.504197	1.02385	0.730682	-0.668557	0.666547	gi|565343417|ref|XP_006338832.1|/0/PREDICTED: omega-3 fatty acid desaturase, chloroplastic-like [Solanum tuberosum]
Sme2.5_00743.1_g00005.1	AT4G03510.2 | Symbols: RMA1, ATRMA1 | RING membrane-anchor 1 | chr4:1557905-1558654 REVERSE LENGTH=249	9e-31	42.3	13.78	27.12	27.7333	56.49	19.36	10.37	28.74	1.27	1.34	2.85	1.82	1.94	2.24	0.94	1.70667	0.051439	0.220152	-3.92961	0.862856	-4.02237	0.868784	-4.07381	0.859749	-3.98105	0.853833	-0.0927571	0.173331	gi|565366752|ref|XP_006350049.1|/9.13773e-75/PREDICTED: E3 ubiquitin-protein ligase RMA1H1-like [Solanum tuberosum]
Sme2.5_00743.1_g00007.1	AT5G04140.1 | Symbols: GLU1, GLS1, GLUS, FD-GOGAT | glutamate synthase 1 | chr5:1130031-1138186 FORWARD LENGTH=1622	9e-90	23.97	23.65	32.97	26.8633	31.87	32.53	34.49	32.9633	62.32	67.69	64.27	64.76	88.11	73.93	84.98	82.34	0.295224	0.451386	1.26946	0.77151	1.61596	0.809482	1.32073	0.771992	0.974241	0.707835	0.34649	0.518477	gi|565396313|ref|XP_006363768.1|/1.95529e-103/PREDICTED: ferredoxin-dependent glutamate synthase 1, chloroplastic/mitochondrial-like [Solanum tuberosum]
Sme2.5_00744.1_g00001.1	AT1G23550.1 | Symbols: SRO2 | similar to RCD one 2 | chr1:8350912-8352232 FORWARD LENGTH=323	9e-16	3.19	1.62	2.04	2.28333	3.69	3.7	1.62	3.00333	183.57	187.85	113.92	161.78	57.33	93.46	50.87	67.22	0.395423	0.298278	6.14675	0.967936	4.87968	0.917482	4.48425	0.89808	5.75132	0.953264	-1.26707	0.785039	gi|565380059|ref|XP_006356433.1|/3.33783e-63/PREDICTED: probable inactive poly [ADP-ribose] polymerase SRO2-like [Solanum tuberosum]
Sme2.5_00747.1_g00004.1	AT5G24580.1 | Symbols: | Heavy metal transport/detoxification superfamily protein | chr5:8410394-8412087 REVERSE LENGTH=319	3e-73	163.61	487.5	197.38	282.83	588.2	643.03	542.76	591.33	575.89	227.86	423.34	409.03	51.86	31.6	133.93	72.4633	1.06403	0.759979	0.532272	0.637967	-1.96461	0.829981	-3.02864	0.864162	-0.531757	0.615445	-2.49688	0.849003	gi|565361571|ref|XP_006347529.1|/1.21279e-101/PREDICTED: neurofilament medium polypeptide-like [Solanum tuberosum]
Sme2.5_00747.1_g00010.1	AT5G24530.1 | Symbols: DMR6 | 2-oxoglutarate (2OG) and Fe(II)-dependent oxygenase superfamily protein | chr5:8378964-8383154 FORWARD LENGTH=341	1e-140	7.37	14.63	12.81	11.6033	111.19	57.7	21.82	63.57	17.46	24.15	21.61	21.0733	10	20.54	20.09	16.8767	2.45381	0.828258	0.860879	0.654872	0.540491	0.550954	-1.91332	0.805949	-1.59293	0.785842	-0.320389	0.427701	gi|697108622|ref|XP_009608170.1|/0/PREDICTED: flavanone 3-dioxygenase [Nicotiana tomentosiformis]
Sme2.5_00747.1_g00015.1	AT5G24470.1 | Symbols: APRR5, PRR5 | pseudo-response regulator 5 | chr5:8356204-8358873 REVERSE LENGTH=667	4e-88	16.69	14.2	13.06	14.65	0.59	1.43	1.35	1.12333	28.42	17.82	19.37	21.87	64.56	87.71	69.75	74.0067	-3.70504	0.819934	0.578053	0.578335	2.33675	0.836268	6.0418	0.954483	4.2831	0.85506	1.7587	0.810328	gi|565361544|ref|XP_006347516.1|/0/PREDICTED: two-component response regulator-like APRR5-like [Solanum tuberosum]
Sme2.5_00748.1_g00001.1	AT5G45275.1 | Symbols: | Major facilitator superfamily protein | chr5:18334476-18337240 REVERSE LENGTH=570	0	0.1	0.49	0.49	0.36	2.39	0.2	0.79	1.12667	35.66	19.91	18.61	24.7267	8.31	18.82	8.06	11.73	1.64599	0.384954	6.10193	0.937635	5.02606	0.868149	3.38007	0.786625	4.45594	0.86876	-1.07586	0.712438	gi|565396543|ref|XP_006363870.1|/0/PREDICTED: uncharacterized protein LOC102584367 [Solanum tuberosum]
Sme2.5_00749.1_g00003.1	AT2G17840.1 | Symbols: ERD7 | Senescence/dehydration-associated protein-related | chr2:7755923-7757798 REVERSE LENGTH=452	1e-140	33.13	40.93	35.24	36.4333	358.3	311.67	66.53	245.5	79.95	71.26	65.59	72.2667	46.54	71.07	46.88	54.83	2.75239	0.849777	0.988071	0.733709	0.589706	0.643462	-2.16269	0.832985	-1.76432	0.813791	-0.398365	0.547215	gi|460370383|ref|XP_004231032.1|/0/PREDICTED: uncharacterized protein LOC101263355 [Solanum lycopersicum]
Sme2.5_00750.1_g00011.1	AT3G28630.1 | Symbols: | Protein of unknown function (DUF569) | chr3:10729065-10730564 FORWARD LENGTH=335	9e-82	0	0.2	0.2	0.136667	20.43	2.06	3.07	8.52	0	0.44	0	0.153333	0.84	0	0	0.286667	5.96212	0.865063	0.16601	0.164193	1.06871	0.218768	-4.89341	0.816756	-5.79611	0.843331	0.902703	0.195331	gi|723654798|ref|XP_010323732.1|/3.90175e-139/PREDICTED: uncharacterized protein LOC101261849 [Solanum lycopersicum]
Sme2.5_00755.1_g00009.1	AT2G20260.1 | Symbols: PSAE-2 | photosystem I subunit E-2 | chr2:8736780-8737644 FORWARD LENGTH=145	1e-31	11.78	9.95	4.35	8.69333	32.3	40.05	62.63	44.9933	95.55	120.51	145.74	120.6	180.8	107.26	142.04	143.367	2.37173	0.819592	3.79418	0.88032	4.04366	0.891872	1.67193	0.808761	1.42245	0.780941	0.24948	0.450422	gi|565372275|ref|XP_006352721.1|/6.23757e-43/PREDICTED: photosystem I reaction center subunit IV A, chloroplastic-like [Solanum tuberosum]
Sme2.5_00756.1_g00001.1	AT4G09650.1 | Symbols: ATPD | ATP synthase delta-subunit gene | chr4:6100799-6101503 FORWARD LENGTH=234	7e-79	117.91	117.7	123.3	119.637	124.16	144.07	156.53	141.587	174.08	180.45	238.54	197.69	357.54	279.09	374.68	337.103	0.243026	0.444877	0.72458	0.694381	1.49453	0.805568	1.25151	0.778752	0.481554	0.585736	0.769951	0.709251	gi|565389084|ref|XP_006360293.1|/3.23643e-114/PREDICTED: ATP synthase delta chain, chloroplastic-like [Solanum tuberosum]
Sme2.5_00776.1_g00002.1	AT4G34050.1 | Symbols: CCoAOMT1 | S-adenosyl-L-methionine-dependent methyltransferases superfamily protein | chr4:16310844-16311973 FORWARD LENGTH=259	1e-127	106.32	80.67	90.61	92.5333	38.35	64.51	45.18	49.3467	22.15	39.7	35.25	32.3667	27.34	25.32	26.06	26.24	-0.907021	0.708325	-1.51546	0.795972	-1.81821	0.81891	-0.911185	0.693193	-0.608444	0.611288	-0.302741	0.444859	gi|565359181|ref|XP_006346396.1|/4.38464e-132/PREDICTED: caffeoyl-CoA O-methyltransferase 6-like [Solanum tuberosum]
Sme2.5_00776.1_g00010.1	AT4G34131.1 | Symbols: UGT73B3 | UDP-glucosyl transferase 73B3 | chr4:16343268-16344713 REVERSE LENGTH=481	4e-55	8.88	7.89	5.08	7.28333	8.4	9.39	7.03	8.27333	38.86	26.81	23.97	29.88	5.08	10.48	7.71	7.75667	0.18387	0.280648	2.03651	0.803303	0.0908379	0.222889	-0.0930319	0.218319	1.85264	0.776751	-1.94567	0.794323	gi|720079483|ref|XP_010241678.1|/2.2562e-84/PREDICTED: UDP-glycosyltransferase 73C1-like [Nelumbo nucifera]
Sme2.5_00776.1_g00015.1	AT2G15480.1 | Symbols: UGT73B5 | UDP-glucosyl transferase 73B5 | chr2:6758817-6760452 FORWARD LENGTH=484	1e-135	7.1	3.97	3.02	4.69667	60.22	9.79	9.52	26.51	1.22	0.77	0.85	0.946667	0.74	1.35	1.56	1.21667	2.49683	0.805752	-2.31071	0.649237	-1.9487	0.637709	-4.44553	0.872068	-4.80754	0.884242	0.362006	0.21533	gi|460369817|ref|XP_004230753.1|/0/PREDICTED: scopoletin glucosyltransferase-like [Solanum lycopersicum]
Sme2.5_00779.1_g00015.1	AT1G50420.1 | Symbols: SCL3, SCL-3 | scarecrow-like 3 | chr1:18678177-18679625 REVERSE LENGTH=482	1e-180	8.3	8.19	7.22	7.90333	9.28	8.85	7.95	8.69333	55.84	33.21	40.37	43.14	10.87	17.77	10.92	13.1867	0.137448	0.256851	2.44849	0.826836	0.738547	0.595977	0.601099	0.524245	2.31104	0.810402	-1.70995	0.796408	gi|565366201|ref|XP_006349782.1|/0/PREDICTED: scarecrow-like protein 3-like [Solanum tuberosum]
Sme2.5_00779.1_g00017.1	AT1G16790.1 | Symbols: | ribosomal protein-related | chr1:5744638-5745072 FORWARD LENGTH=144	8e-27	4.59	7.19	10.67	7.48333	6.44	9.04	9.35	8.27667	33.57	39.03	34.29	35.63	26.7	32	24.26	27.6533	0.145369	0.259885	2.25134	0.814478	1.8857	0.79531	1.74033	0.773049	2.10597	0.798534	-0.365639	0.497892	gi|565366185|ref|XP_006349774.1|/1.71453e-71/PREDICTED: uncharacterized protein LOC102591675 [Solanum tuberosum]
Sme2.5_00787.1_g00007.1	AT2G34070.1 | Symbols: TBL37 | TRICHOME BIREFRINGENCE-LIKE 37 | chr2:14387631-14390160 REVERSE LENGTH=385	5e-55	0.44	0	0	0.153333	2.25	3.61	7.12	4.32667	2.26	5.23	11.68	6.39	4.13	1.81	5.36	3.76667	4.81851	0.74492	5.38107	0.82017	4.61855	0.724877	-0.199968	0.244923	0.56256	0.407615	-0.762528	0.479648	gi|565404725|ref|XP_006367779.1|/1.93278e-78/PREDICTED: uncharacterized protein LOC102593572 [Solanum tuberosum]
Sme2.5_00795.1_g00008.1	AT5G65360.1 | Symbols: | Histone superfamily protein | chr5:26120099-26120509 REVERSE LENGTH=136	5e-74	4.76	8.18	3.89	5.61	58.39	45.71	61.47	55.19	12.26	17.07	22.48	17.27	48.38	16.74	26.69	30.6033	3.29833	0.851068	1.6222	0.751803	2.44762	0.820865	-0.850718	0.686793	-1.67614	0.789555	0.825421	0.667763	gi|700211373|gb|KGN66469.1|/5.86253e-59/hypothetical protein Csa_1G612925 [Cucumis sativus]
Sme2.5_00795.1_g00009.1	AT5G65360.1 | Symbols: | Histone superfamily protein | chr5:26120099-26120509 REVERSE LENGTH=136	1e-73	3.33	13.47	1.95	6.25	71.63	47.68	92.44	70.5833	10.3	15	22.48	15.9267	33.92	14.28	25.24	24.48	3.4974	0.863849	1.34952	0.718775	1.96968	0.793923	-1.52772	0.782844	-2.14788	0.817381	0.620159	0.594611	gi|460414483|ref|XP_004252600.1|/4.48878e-59/PREDICTED: histone H3.2-like [Solanum lycopersicum]
Sme2.5_00797.1_g00002.1	AT4G38260.1 | Symbols: | Protein of unknown function (DUF833) | chr4:17937077-17938210 REVERSE LENGTH=275	1e-71	34.22	61.67	50.14	48.6767	1178.63	490.28	935.33	868.08	542.4	505.69	307.52	451.87	673.33	544.23	531.78	583.113	4.15653	0.899004	3.21461	0.869094	3.58247	0.881575	-0.574052	0.642045	-0.94192	0.727668	0.367869	0.55347	gi|460385493|ref|XP_004238438.1|/8.07927e-141/PREDICTED: transport and Golgi organization 2 homolog [Solanum lycopersicum]
Sme2.5_00798.1_g00004.1	AT5G37490.1 | Symbols: | ARM repeat superfamily protein | chr5:14887744-14889051 FORWARD LENGTH=435	1e-94	1.02	0	0.15	0.393333	15.41	2.53	3.11	7.01667	0	0	0	0.01	0.15	0	0	0.0566667	4.15696	0.775706	-5.29768	0.387223	-2.79518	0.297911	-6.95214	0.858802	-9.45464	0.862073	2.5025	0.173576	gi|460410074|ref|XP_004250456.1|/0/PREDICTED: U-box domain-containing protein 21-like [Solanum lycopersicum]
Sme2.5_00798.1_g00007.1	AT3G04550.1 | Symbols: | unknown protein; INVOLVED IN: biological_process unknown; LOCATED IN: chloroplast stroma, chloroplast; EXPRESSED IN: 22 plant structures; EXPRESSED DURING: 13 growth stages; BEST Arabidopsis thaliana protein match is: unknown protein (TAIR:AT5G28500.1); Has 110 Blast hits to 110 proteins in 51 species: Archae - 0; Bacteria - 67; Metazoa - 1; Fungi - 0; Plants - 41; Viruse…	1e-110	16.32	14.25	16.9	15.8233	2.36	3.65	4.28	3.43	24.22	15.34	26.89	22.15	46.47	44.68	50.79	47.3133	-2.20577	0.768198	0.485253	0.538173	1.58019	0.795906	3.78597	0.863481	2.69103	0.799099	1.09494	0.744591	gi|460408969|ref|XP_004249913.1|/0/PREDICTED: rubisco accumulation factor 1, chloroplastic [Solanum lycopersicum]
Sme2.5_00798.1_g00008.1	AT3G56070.2 | Symbols: ROC2 | rotamase cyclophilin 2 | chr3:20806987-20807517 REVERSE LENGTH=176	2e-76	35.5	45.32	43.52	41.4467	20.43	17.54	19.15	19.04	94.83	96.42	95.81	95.6867	106.43	117.03	100.21	107.89	-1.12222	0.734913	1.20706	0.772659	1.38023	0.793194	2.50246	0.837359	2.32928	0.830863	0.173171	0.36673	gi|460408971|ref|XP_004249914.1|/3.9634e-83/PREDICTED: peptidyl-prolyl cis-trans isomerase CYP19-2-like [Solanum lycopersicum]
Sme2.5_00803.1_g00009.1	AT4G35690.1 | Symbols: | Arabidopsis protein of unknown function (DUF241) | chr4:16921886-16922740 FORWARD LENGTH=284	2e-34	0.44	0.23	0	0.226667	0	0.23	0.23	0.156667	31.62	23.37	19.57	24.8533	6.98	11.53	8.81	9.10667	-0.532874	0.186492	6.77672	0.952924	5.32828	0.861728	5.86115	0.859472	7.3096	0.947932	-1.44844	0.751369	gi|565347882|ref|XP_006340950.1|/2.17411e-106/PREDICTED: uncharacterized protein LOC102603674 [Solanum tuberosum]
Sme2.5_00805.1_g00004.1	AT4G38620.1 | Symbols: ATMYB4, MYB4 | myb domain protein 4 | chr4:18053866-18054876 FORWARD LENGTH=282	1e-53	0	0	0	0.01	8.27	1.08	6.03	5.12667	0.22	0.92	0.65	0.596667	0.89	0	0	0.303333	9.00188	0.84473	5.89885	0.462188	4.92283	0.350201	-4.07905	0.721198	-3.10302	0.672962	-0.976021	0.241205	gi|565353786|ref|XP_006343803.1|/9.28225e-103/PREDICTED: transcription factor MYB3-like [Solanum tuberosum]
Sme2.5_00810.1_g00002.1	AT2G36770.1 | Symbols: | UDP-Glycosyltransferase superfamily protein | chr2:15415227-15416717 REVERSE LENGTH=496	2e-39	1.87	2.04	2.34	2.08333	8.41	14.66	27.18	16.75	10.81	8.72	14.41	11.3133	5.57	5.41	6.42	5.8	3.0072	0.802972	2.44106	0.763248	1.47716	0.627145	-1.53004	0.722997	-0.566137	0.520696	-0.963899	0.609174	gi|565367208|ref|XP_006350268.1|/4.19451e-167/PREDICTED: zeatin O-glucosyltransferase-like [Solanum tuberosum]
Sme2.5_00810.1_g00008.1	AT2G41640.1 | Symbols: | Glycosyltransferase family 61 protein | chr2:17360654-17362391 FORWARD LENGTH=500	1e-161	36.94	37.12	45.5	39.8533	6.91	13.18	8.04	9.37667	12.35	15.62	11.26	13.0767	13.75	21.88	17.25	17.6267	-2.08755	0.805697	-1.60771	0.78921	-1.17694	0.756891	0.910613	0.635351	0.479848	0.457448	0.430765	0.478381	gi|460381731|ref|XP_004236596.1|/0/PREDICTED: EGF domain-specific O-linked N-acetylglucosamine transferase-like [Solanum lycopersicum]
Sme2.5_00816.1_g00012.1	AT4G37530.1 | Symbols: | Peroxidase superfamily protein | chr4:17634786-17636082 FORWARD LENGTH=329	1e-134	98.66	26	27.85	50.8367	30.38	36.03	13.42	26.61	25.85	27.77	25.46	26.36	11.44	9.39	8.04	9.62333	-0.933901	0.698468	-0.947519	0.716831	-2.40126	0.831802	-1.46736	0.747071	-0.0136181	0.163732	-1.45374	0.754614	gi|568214345|ref|NP_001275041.1|/3.3735e-160/peroxidase 51-like precursor [Solanum tuberosum]
Sme2.5_00820.1_g00008.1	AT1G58170.1 | Symbols: | Disease resistance-responsive (dirigent-like protein) family protein | chr1:21536188-21536745 FORWARD LENGTH=185	3e-57	8.36	3.59	0.99	4.31333	75.68	34.05	18.65	42.7933	5.31	9.43	20.78	11.84	10.45	4.33	7.21	7.33	3.31051	0.845408	1.45679	0.70214	0.76501	0.530155	-2.5455	0.820831	-1.85372	0.789902	-0.691784	0.543016	gi|565355425|ref|XP_006344589.1|/6.00527e-97/PREDICTED: dirigent protein 19-like [Solanum tuberosum]
Sme2.5_00822.1_g00006.1	AT5G62350.1 | Symbols: | Plant invertase/pectin methylesterase inhibitor superfamily protein | chr5:25037504-25038112 FORWARD LENGTH=202	1e-51	1794.78	1797.88	2650.37	2081.01	401.89	702.61	270.53	458.343	295.45	408.02	1282.12	661.863	308.35	304.19	402.4	338.313	-2.18278	0.835749	-1.65268	0.820124	-2.62085	0.855079	-0.438069	0.586085	0.530105	0.615741	-0.968173	0.749972	gi|696196957|gb|AIT42249.1|/2.62694e-82/pectinmethylesterase inhibitor [Solanum tuberosum]
Sme2.5_00832.1_g00002.1	AT1G44575.1 | Symbols: NPQ4, PSBS | Chlorophyll A-B binding family protein | chr1:16871768-16873194 FORWARD LENGTH=265	3e-89	1.49	1.08	0	0.86	1.97	11.32	7.14	6.81	452.25	512.24	496.52	487.003	340.18	306.58	268.71	305.157	2.98525	0.725558	9.14538	0.997938	8.471	0.996419	5.48575	0.94749	6.16013	0.969984	-0.674382	0.68682	gi|18202913|sp|Q9FPP4.1|PSBS_SOLSG/5.63336e-76/RecName: Full=Photosystem II 22 kDa protein, chloroplastic; AltName: Full=CP22; Flags: Precursor [Solanum sogarandinum]
Sme2.5_00833.1_g00001.1	AT1G30070.1 | Symbols: | SGS domain-containing protein | chr1:10546794-10548072 REVERSE LENGTH=222	1e-84	57.67	56.26	54.38	56.1033	143.81	261.16	141.3	182.09	74.89	87.18	73.86	78.6433	37.31	32.36	33.71	34.46	1.69849	0.80995	0.487238	0.600943	-0.703164	0.676351	-2.40166	0.840371	-1.21126	0.766826	-1.1904	0.767664	gi|565381014|ref|XP_006356878.1|/3.32407e-106/PREDICTED: calcyclin-binding protein-like [Solanum tuberosum]
Sme2.5_00834.1_g00006.1	AT3G23000.1 | Symbols: CIPK7, SnRK3.10, PKS7, ATSRPK1, ATSR2 | CBL-interacting protein kinase 7 | chr3:8172654-8173943 FORWARD LENGTH=429	1e-130	20.91	24.32	17.43	20.8867	11.08	7.52	11.78	10.1267	8.42	8.41	8.08	8.30333	46.96	37.19	41.96	42.0367	-1.04442	0.691865	-1.33082	0.735078	1.00907	0.735429	2.05349	0.805367	-0.286397	0.336985	2.33989	0.82251	gi|565392994|ref|XP_006362170.1|/0/PREDICTED: CBL-interacting serine/threonine-protein kinase 7-like [Solanum tuberosum]
Sme2.5_00836.1_g00004.1	AT4G00430.1 | Symbols: TMP-C, PIP1;4, PIP1E | plasma membrane intrinsic protein 1;4 | chr4:186143-187531 REVERSE LENGTH=287	1e-145	2030.8	1910.55	2252.7	2064.68	2992.02	5277.61	4520.77	4263.47	933.74	1349.77	1966.01	1416.51	948.21	758.64	1135.95	947.6	1.04611	0.760657	-0.543583	0.644689	-1.12357	0.78224	-2.16968	0.837862	-1.58969	0.809209	-0.579987	0.659928	gi|350534408|ref|NP_001234139.1|/3.14097e-162/probable aquaporin PIP-type pTOM75 [Solanum lycopersicum]
Sme2.5_00837.1_g00012.1	AT5G51190.1 | Symbols: | Integrase-type DNA-binding superfamily protein | chr5:20800708-20801373 REVERSE LENGTH=221	5e-47	78.98	76.31	38.38	64.5567	415.85	197.3	166.09	259.747	55.15	41.31	34.42	43.6267	41.87	31.67	37.3	36.9467	2.00847	0.827166	-0.565356	0.629424	-0.805122	0.704562	-2.81359	0.855779	-2.57382	0.844894	-0.239766	0.411082	gi|565384602|ref|XP_006358219.1|/1.78889e-83/PREDICTED: ethylene-responsive transcription factor 5-like [Solanum tuberosum]
Sme2.5_00843.1_g00005.1	AT1G65060.1 | Symbols: 4CL3 | 4-coumarate:CoA ligase 3 | chr1:24167385-24171457 REVERSE LENGTH=561	0	0.89	1.01	0.1	0.666667	3.37	3.04	3.64	3.35	72.54	46.51	46.49	55.18	15.92	51.89	25.74	31.1833	2.32912	0.598939	6.37104	0.96252	5.54767	0.929884	3.21854	0.835111	4.04191	0.875661	-0.82337	0.692223	gi|565361665|ref|XP_006347575.1|/0/PREDICTED: 4-coumarate--CoA ligase 2-like [Solanum tuberosum]
Sme2.5_00848.1_g00010.1	AT1G64390.1 | Symbols: AtGH9C2, GH9C2 | glycosyl hydrolase 9C2 | chr1:23911329-23914642 FORWARD LENGTH=620	0	1.38	2.62	2.72	2.24	125.56	27.58	82.51	78.55	25.93	9.57	15.72	17.0733	28.03	9.95	27.29	21.7567	5.13204	0.926127	2.93017	0.807237	3.27989	0.833567	-1.85215	0.808053	-2.20187	0.820647	0.349713	0.449893	gi|565389952|ref|XP_006360711.1|/0/PREDICTED: endoglucanase 6-like [Solanum tuberosum]
Sme2.5_00853.1_g00007.1	AT1G03600.1 | Symbols: PSB27 | photosystem II family protein | chr1:898916-899440 FORWARD LENGTH=174	1e-50	33.76	31.97	25.87	30.5333	26.4	41.56	51.54	39.8333	88.93	111.24	152.52	117.563	185.02	122.46	162.3	156.593	0.383591	0.512268	1.94498	0.822683	2.35857	0.843485	1.97497	0.820903	1.56139	0.791224	0.413585	0.568606	gi|565382334|ref|XP_006357500.1|/2.26733e-69/PREDICTED: photosystem II repair protein PSB27-H1, chloroplastic-like [Solanum tuberosum]
Sme2.5_00853.1_g00008.1	AT4G03415.2 | Symbols: | Protein phosphatase 2C family protein | chr4:1503789-1505510 REVERSE LENGTH=468	1e-177	56.94	96.23	51.91	68.36	486.62	407.33	389.22	427.723	316.65	401.33	214.78	310.92	480.23	389.67	341.95	403.95	2.64545	0.850412	2.18532	0.838501	2.56295	0.849121	-0.0825012	0.268437	-0.460134	0.582118	0.377633	0.558413	gi|460395523|ref|XP_004243332.1|/0/PREDICTED: probable protein phosphatase 2C 52 [Solanum lycopersicum]
Sme2.5_00853.1_g00009.1	#	#	43.62	62.68	54.73	53.6767	411.04	251.26	215.68	292.66	280.99	243.61	162.43	229.01	343.65	226	247.99	272.547	2.44686	0.842308	2.09304	0.835604	2.34414	0.845145	-0.102722	0.292096	-0.353815	0.515134	0.251093	0.456586	gi|723715177|ref|XP_010323730.1|/1.48834e-14/PREDICTED: putative cell wall protein [Solanum lycopersicum]
Sme2.5_00854.1_g00008.1	AT5G65550.1 | Symbols: | UDP-Glycosyltransferase superfamily protein | chr5:26198410-26199810 REVERSE LENGTH=466	3e-11	0	0	0	0.01	20.91	3.92	2.39	9.07333	1.55	0.86	0	0.806667	0	0	0		9.82549	0.904895	6.3339	0.518162			-9.82549	0.897089	-3.49159	0.762199	-6.3339	0.497932	gi|565391457|ref|XP_006361439.1|/2.16496e-37/PREDICTED: cyanidin-3-O-glucoside 2-O-glucuronosyltransferase-like [Solanum tuberosum]
Sme2.5_00855.1_g00011.1	AT5G49480.1 | Symbols: ATCP1, CP1 | Ca2+-binding protein 1 | chr5:20070812-20071294 FORWARD LENGTH=160	2e-37	2.03	2.05	0.41	1.49667	42.45	17.19	8.47	22.7033	8.35	11.77	6.24	8.78667	1.59	2.94	1.65	2.06	3.92308	0.849816	2.55356	0.742043	0.460891	0.286951	-3.46219	0.831429	-1.36952	0.723378	-2.09267	0.713171	gi|565402551|ref|XP_006366738.1|/2.868e-64/PREDICTED: calmodulin-like protein 5-like [Solanum tuberosum]
Sme2.5_00858.1_g00005.1	AT1G32470.1 | Symbols: | Single hybrid motif superfamily protein | chr1:11739479-11740246 REVERSE LENGTH=166	8e-61	0	0	0	0.01	0	0.4	0	0.14	4	8.85	5.18	6.01	20.33	10.45	10.67	13.8167	3.80735	0.253133	9.23122	0.867291	10.4322	0.945861	6.62484	0.911573	5.42387	0.789017	1.20097	0.681604	gi|697140109|ref|XP_009624149.1|/2.55607e-69/PREDICTED: glycine cleavage system H protein, mitochondrial-like [Nicotiana tomentosiformis]
Sme2.5_00864.1_g00006.1	AT5G60860.1 | Symbols: AtRABA1f, RABA1f | RAB GTPase homolog A1F | chr5:24484750-24485565 FORWARD LENGTH=217	1e-116	29.03	29.99	30.18	29.7333	97.39	95.05	95.11	95.85	57.19	49.28	61.97	56.1467	82.15	39.72	58.03	59.9667	1.6887	0.803502	0.917119	0.71385	1.01208	0.745197	-0.676618	0.661523	-0.771578	0.676407	0.0949604	0.266289	gi|460395655|ref|XP_004243397.1|/1.04224e-113/PREDICTED: ras-related protein RABA1f [Solanum lycopersicum]
Sme2.5_00864.1_g00009.1	AT2G37040.1 | Symbols: PAL1, ATPAL1 | PHE ammonia lyase 1 | chr2:15557602-15560237 REVERSE LENGTH=725	0	5.98	1.06	1.41	2.81667	16.04	5.13	44.23	21.8	24.09	18.6	25.92	22.87	4.72	8.3	4.05	5.69	2.95227	0.81203	3.0214	0.825985	1.01444	0.557341	-1.93783	0.769606	0.0691282	0.219855	-2.00696	0.787096	gi|193290718|gb|ACF17667.1|/0/putative phenylalanine ammonia-lyase [Capsicum annuum]
Sme2.5_00867.1_g00009.1	AT3G09270.1 | Symbols: ATGSTU8, GSTU8 | glutathione S-transferase TAU 8 | chr3:2848407-2849226 REVERSE LENGTH=224	2e-62	4.37	0.28	0.56	1.73667	90.14	15.7	17.24	41.0267	4.23	1.19	1.4	2.27333	2	0.28	0.28	0.853333	4.56217	0.891744	0.388488	0.271042	-1.02514	0.38363	-5.58731	0.927735	-4.17368	0.874759	-1.41363	0.441729	gi|460408228|ref|XP_004249548.1|/6.38607e-113/PREDICTED: probable glutathione S-transferase [Solanum lycopersicum]
Sme2.5_00876.1_g00014.1	AT5G15450.1 | Symbols: APG6, CLPB3, CLPB-P | casein lytic proteinase B3 | chr5:5014399-5018255 REVERSE LENGTH=968	0	70.58	72.54	86.25	76.4567	112.15	219.49	141.28	157.64	60.08	54.13	61.5	58.57	47.26	47.63	54.9	49.93	1.04392	0.751164	-0.38448	0.542461	-0.614735	0.660352	-1.65865	0.809332	-1.4284	0.78476	-0.230255	0.412877	gi|565342510|ref|XP_006338388.1|/0/PREDICTED: chaperone protein ClpB3, chloroplastic-like [Solanum tuberosum]
Sme2.5_00876.1_g00016.1	AT3G01040.2 | Symbols: GAUT13 | galacturonosyltransferase 13 | chr3:9392-11979 FORWARD LENGTH=532	0	9.23	12.41	11.25	10.9633	144.01	97.79	35.98	92.5933	3.95	2.76	3.91	3.54	6.22	5.96	9.06	7.08	3.07822	0.853357	-1.63087	0.714836	-0.630865	0.542211	-3.70909	0.875119	-4.70909	0.910511	1	0.558004	gi|565342506|ref|XP_006338386.1|/0/PREDICTED: probable galacturonosyltransferase 14-like [Solanum tuberosum]
Sme2.5_00877.1_g00008.1	AT3G15850.1 | Symbols: FAD5, FADB, JB67, ADS3 | fatty acid desaturase 5 | chr3:5359087-5360998 FORWARD LENGTH=371	1e-134	2.79	1.89	1.74	2.14	7.17	7.77	7.26	7.4	33.94	27.24	25.57	28.9167	22.09	23.21	21.28	22.1933	1.78991	0.677136	3.75622	0.857091	3.37444	0.838496	1.58453	0.750581	1.9663	0.78117	-0.381775	0.491142	gi|565397266|ref|XP_006364220.1|/0/PREDICTED: palmitoyl-monogalactosyldiacylglycerol delta-7 desaturase, chloroplastic-like [Solanum tuberosum]
Sme2.5_00883.1_g00005.1	AT5G56090.1 | Symbols: COX15 | cytochrome c oxidase 15 | chr5:22714634-22716605 FORWARD LENGTH=457	0	5.15	7.48	5.75	6.12667	11.72	10.01	10.24	10.6567	102.55	82.93	69.56	85.0133	47.9	79.32	48.35	58.5233	0.798582	0.570017	3.79451	0.876989	3.25584	0.857418	2.45726	0.826916	2.99593	0.850837	-0.538677	0.620736	gi|565391520|ref|XP_006361470.1|/0/PREDICTED: cytochrome c oxidase assembly protein COX15-like [Solanum tuberosum]
Sme2.5_00885.1_g00004.1	AT1G59710.1 | Symbols: | Protein of unknown function (DUF569) | chr1:21938623-21939673 FORWARD LENGTH=300	5e-98	28.45	28.36	27.21	28.0067	102.36	57.12	40.19	66.5567	20.38	25.84	21.86	22.6933	17.14	10.16	16.64	14.6467	1.24881	0.760183	-0.303502	0.447384	-0.935198	0.695891	-2.18401	0.81968	-1.55231	0.780246	-0.631696	0.592452	gi|460386119|ref|XP_004238747.1|/2.49146e-132/PREDICTED: uncharacterized protein LOC101250988 [Solanum lycopersicum]
Sme2.5_00889.1_g00003.1	AT4G00370.1 | Symbols: ANTR2, PHT4;4 | Major facilitator superfamily protein | chr4:163153-166111 REVERSE LENGTH=541	0	18.51	20.31	18.97	19.2633	20.84	23.08	22.53	22.15	249.49	190.7	187.08	209.09	113.64	193.78	120.49	142.637	0.201449	0.353561	3.44019	0.871551	2.88842	0.855887	2.68697	0.846965	3.23875	0.865775	-0.551779	0.639025	gi|565344997|ref|XP_006339586.1|/0/PREDICTED: probable anion transporter 2, chloroplastic-like [Solanum tuberosum]
Sme2.5_00896.1_g00003.1	AT2G37430.1 | Symbols: | C2H2 and C2HC zinc fingers superfamily protein | chr2:15706454-15706990 FORWARD LENGTH=178	7e-28	0.75	0	0	0.256667	96.89	11.26	11.51	39.8867	0	0	0	0.01	0	0	0	0.01	7.27987	0.967554	-4.68182	0.32248	-4.68182	0.326974	-11.9617	0.973717	-11.9617	0.971199			gi|565395473|ref|XP_006363363.1|/9.89086e-83/PREDICTED: zinc finger protein ZAT11-like [Solanum tuberosum]
Sme2.5_00896.1_g00004.1	AT2G37430.1 | Symbols: | C2H2 and C2HC zinc fingers superfamily protein | chr2:15706454-15706990 FORWARD LENGTH=178	3e-28	1.12	0	0	0.38	102.45	7.28	15.14	41.6233	0	0	0	0.01	0	0.39	0	0.136667	6.77525	0.962159	-5.24793	0.382923	-1.47534	0.252408	-8.25059	0.972433	-12.0232	0.972375	3.77259	0.233432	gi|565395473|ref|XP_006363363.1|/1.39367e-79/PREDICTED: zinc finger protein ZAT11-like [Solanum tuberosum]
Sme2.5_00899.1_g00003.1	AT4G16563.1 | Symbols: | Eukaryotic aspartyl protease family protein | chr4:9329933-9331432 REVERSE LENGTH=499	1e-133	35.08	9.48	7.83	17.4633	19.79	18.2	7.33	15.1067	2.68	1.28	12.21	5.39	1.61	1.6	2.88	2.03	-0.209144	0.347102	-1.69597	0.758025	-3.10478	0.818192	-2.89563	0.788115	-1.48683	0.704138	-1.40881	0.580583	gi|460400483|ref|XP_004245764.1|/0/PREDICTED: aspartic proteinase nepenthesin-1 [Solanum lycopersicum]
Sme2.5_00899.1_g00005.1	AT4G25200.1 | Symbols: ATHSP23.6-MITO, HSP23.6-MITO | mitochondrion-localized small heat shock protein 23.6 | chr4:12917089-12917858 FORWARD LENGTH=210	6e-50	23.86	29.7	25.25	26.27	491.56	1000.28	494.02	661.953	33.56	61.76	48.11	47.81	14.99	22.79	18.65	18.81	4.65524	0.919397	0.863896	0.697159	-0.481916	0.562359	-5.13716	0.936671	-3.79135	0.886409	-1.34581	0.770295	gi|565378014|ref|XP_006355458.1|/1.83133e-79/PREDICTED: small heat shock protein, chloroplastic-like [Solanum tuberosum]
Sme2.5_00899.1_g00008.1	AT5G47580.1 | Symbols: | unknown protein; BEST Arabidopsis thaliana protein match is: unknown protein (TAIR:AT4G17250.1); Has 1807 Blast hits to 1807 proteins in 277 species: Archae - 0; Bacteria - 0; Metazoa - 736; Fungi - 347; Plants - 385; Viruses - 0; Other Eukaryotes - 339 (source: NCBI BLink). | chr5:19294948-19297194 REVERSE LENGTH=748	1e-146	6.73	4.12	2.34	4.39667	0.31	0.47	0.23	0.336667	0.24	0.25	0.23	0.24	17.3	13.77	13.28	14.7833	-3.70702	0.701297	-4.1953	0.721773	1.74949	0.756507	5.45651	0.881996	-0.488286	0.1872	5.94479	0.904428	gi|460400473|ref|XP_004245759.1|/0/PREDICTED: uncharacterized protein LOC101253408 [Solanum lycopersicum]
Sme2.5_00903.1_g00010.1	AT5G47530.1 | Symbols: | Auxin-responsive family protein | chr5:19281471-19282870 FORWARD LENGTH=395	1e-96	7.94	3.15	2.96	4.68333	101.9	16.25	22.48	46.8767	1.8	3.15	4.56	3.17	4.67	2.41	0.98	2.68667	3.32326	0.851355	-0.563053	0.393314	-0.801718	0.474139	-4.12498	0.876708	-3.88632	0.865226	-0.238666	0.235676	gi|13785207|emb|CAC37355.1|/4.55416e-154/putative membrane protein [Solanum tuberosum]
Sme2.5_00903.1_g00013.1	AT2G04780.2 | Symbols: FLA7 | FASCICLIN-like arabinoogalactan 7 | chr2:1677488-1678252 FORWARD LENGTH=254	1e-61	132.16	176.35	109.42	139.31	622.37	556.16	830.56	669.697	147.53	159.25	218.62	175.133	180.86	120.68	242.18	181.24	2.26521	0.836334	0.330155	0.524947	0.379603	0.572366	-1.88561	0.823949	-1.93505	0.824652	0.0494477	0.217813	gi|460395937|ref|XP_004243536.1|/2.67887e-117/PREDICTED: fasciclin-like arabinogalactan protein 7 [Solanum lycopersicum]
Sme2.5_00909.1_g00002.1	AT5G08380.1 | Symbols: AtAGAL1, AGAL1 | alpha-galactosidase 1 | chr5:2694851-2697616 REVERSE LENGTH=410	1e-147	28.83	30.28	36.51	31.8733	63.77	51.5	62.33	59.2	78.09	73.77	87.77	79.8767	114.53	91.92	105.23	103.893	0.893247	0.696355	1.32542	0.780385	1.70468	0.816042	0.811434	0.694051	0.432177	0.546523	0.379257	0.543584	gi|460382305|ref|XP_004236880.1|/2.14718e-180/PREDICTED: alpha-galactosidase [Solanum lycopersicum]
Sme2.5_00912.1_g00003.1	AT3G28917.1 | Symbols: MIF2 | mini zinc finger 2 | chr3:10925014-10925316 FORWARD LENGTH=100	2e-22	485.95	427.17	630.51	514.543	1331.41	956.69	1435.07	1241.06	477	889.42	838.06	734.827	417.56	394.5	439.88	417.313	1.2702	0.780488	0.514111	0.63263	-0.302162	0.525872	-1.57237	0.806281	-0.756093	0.692264	-0.816273	0.722109	gi|350535334|ref|NP_001234189.1|/1.20742e-40/mini zinc finger protein [Solanum lycopersicum]
Sme2.5_00912.1_g00004.1	AT3G47600.1 | Symbols: MYB94, ATMYBCP70, ATMYB94 | myb domain protein 94 | chr3:17539627-17541035 REVERSE LENGTH=333	1e-81	0.58	0.39	0.4	0.456667	17.12	5.75	9.86	10.91	1.2	1.05	0.6	0.95	5.07	3.22	4.14	4.14333	4.57837	0.834734	1.05679	0.307913	3.18158	0.681864	-1.39679	0.674291	-3.52158	0.780196	2.12479	0.602844	gi|565342638|ref|XP_006338450.1|/1.67232e-156/PREDICTED: myb-related protein 306-like [Solanum tuberosum]
Sme2.5_00915.1_g00004.1	AT2G21140.1 | Symbols: ATPRP2, PRP2 | proline-rich protein 2 | chr2:9060868-9062035 REVERSE LENGTH=321	1e-31	9.51	8.41	7.22	8.38	14.29	4	6.21	8.16667	7.05	4.5	4.75	5.43333	1.28	0.25	0	0.513333	-0.0372029	0.189151	-0.625113	0.492624	-4.02898	0.802199	-3.99178	0.775386	-0.58791	0.449052	-3.40387	0.703944	gi|565353100|ref|XP_006343473.1|/6.03699e-65/PREDICTED: uncharacterized protein LOC102580358 [Solanum tuberosum]
Sme2.5_00917.1_g00007.1	AT4G32480.1 | Symbols: | Protein of unknown function (DUF506) | chr4:15676488-15677776 FORWARD LENGTH=287	3e-51	3.44	1.75	15.07	6.75333	0	1.01	0.25	0.423333	16.51	13.09	21.69	17.0967	5.16	5.88	4.26	5.1	-3.99573	0.767558	1.34004	0.722821	-0.405103	0.389633	3.59063	0.703287	5.33578	0.881228	-1.74515	0.754579	gi|565352618|ref|XP_006343237.1|/2.31252e-93/PREDICTED: uncharacterized protein LOC102600765 [Solanum tuberosum]
Sme2.5_00925.1_g00011.1	AT2G18360.1 | Symbols: | alpha/beta-Hydrolases superfamily protein | chr2:7976848-7979221 REVERSE LENGTH=313	3e-83	28.98	37.23	28.76	31.6567	110.43	116.23	146.49	124.383	50.46	63.72	73.52	62.5667	51.84	51.4	60.35	54.53	1.97421	0.817121	0.982885	0.728817	0.784541	0.694655	-1.18967	0.76583	-0.991327	0.72549	-0.198344	0.386554	gi|697156584|ref|XP_009587042.1|/3.91177e-118/PREDICTED: uncharacterized protein LOC104084799 isoform X1 [Nicotiana tomentosiformis]
Sme2.5_00927.1_g00002.1	AT3G19850.1 | Symbols: | Phototropic-responsive NPH3 family protein | chr3:6898383-6901157 REVERSE LENGTH=554	7e-87	1.44	0.15	0.29	0.626667	8.61	5.16	16.32	10.03	1.04	2.5	5.77	3.10333	2.57	0	1.32	1.3	4.00048	0.805504	2.30805	0.581446	1.05274	0.350502	-2.94774	0.756771	-1.69243	0.686696	-1.25531	0.47312	gi|697094337|ref|XP_009605815.1|/7.69389e-121/PREDICTED: BTB/POZ domain-containing protein At3g19850-like [Nicotiana tomentosiformis]
Sme2.5_00930.1_g00002.1	AT2G15760.1 | Symbols: | Protein of unknown function (DUF1645) | chr2:6865807-6866754 REVERSE LENGTH=315	5e-40	36.64	29.4	28.79	31.61	119.02	60.55	41.03	73.5333	15.32	17.29	13.33	15.3133	14.59	17.71	18.63	16.9767	1.21802	0.759482	-1.04559	0.724236	-0.896828	0.69485	-2.11485	0.819613	-2.26361	0.821358	0.148765	0.285505	gi|460380973|ref|XP_004236227.1|/1.76823e-119/PREDICTED: uncharacterized protein LOC101256758 [Solanum lycopersicum]
Sme2.5_00931.1_g00008.1	AT4G35100.2 | Symbols: PIP3 | plasma membrane intrinsic protein 3 | chr4:16708672-16709958 FORWARD LENGTH=280	1e-140	574.23	623.82	597.25	598.433	1047.63	1655.66	1646.99	1450.09	177.27	314.53	571.16	354.32	286.07	193.13	370.64	283.28	1.27688	0.781448	-0.756138	0.709545	-1.07896	0.777791	-2.35585	0.845481	-2.03302	0.832829	-0.322824	0.515704	gi|560891744|dbj|BAO18631.1|/2.13885e-155/plasmamembrane intrinsic protein 2;9 [Solanum lycopersicum]
Sme2.5_00938.1_g00008.1	AT1G10522.2 | Symbols: | unknown protein; FUNCTIONS IN: molecular_function unknown; INVOLVED IN: biological_process unknown; LOCATED IN: chloroplast; EXPRESSED IN: 23 plant structures; EXPRESSED DURING: 13 growth stages; Has 24 Blast hits to 24 proteins in 8 species: Archae - 0; Bacteria - 0; Metazoa - 0; Fungi - 0; Plants - 24; Viruses - 0; Other Eukaryotes - 0 (source: NCBI BLink). | chr1:34700…	3e-52	12.66	9.71	11.67	11.3467	7.93	8.57	8.17	8.22333	31.54	40.91	40.86	37.77	31.72	45.16	33.96	36.9467	-0.464473	0.461458	1.73497	0.794991	1.70318	0.797621	2.16765	0.80457	2.19945	0.802818	-0.0317966	0.18045	gi|565379018|ref|XP_006355940.1|/1.28397e-52/PREDICTED: uncharacterized protein LOC102604646 [Solanum tuberosum]
Sme2.5_00944.1_g00019.1	AT5G20230.1 | Symbols: ATBCB, BCB, SAG14 | blue-copper-binding protein | chr5:6826626-6827408 FORWARD LENGTH=196	4e-31	83.94	72.47	76.03	77.48	1012.78	172.33	184.63	456.58	33.92	55.42	57.69	49.01	54.01	46.41	58.95	53.1233	2.55897	0.845226	-0.660748	0.665162	-0.544478	0.633137	-3.10345	0.864023	-3.21972	0.868895	0.11627	0.297158	gi|723712802|ref|XP_010323300.1|/1.38247e-51/PREDICTED: cucumber peeling cupredoxin-like [Solanum lycopersicum]
Sme2.5_00954.1_g00001.1	#	#	2.57	3.25	3.95	3.25667	33.05	6.01	7.85	15.6367	0.66	0	0	0.226667	0.68	0	0	0.233333	2.26347	0.768827	-3.84475	0.657791	-3.80293	0.664317	-6.0664	0.905195	-6.10822	0.902244	0.0418202	0.144548	gi|460368360|ref|XP_004230035.1|/1.36345e-15/PREDICTED: sigma factor binding protein 1, chloroplastic-like [Solanum lycopersicum]
Sme2.5_00954.1_g00009.1	AT3G12300.1 | Symbols: | unknown protein; FUNCTIONS IN: molecular_function unknown; INVOLVED IN: biological_process unknown; LOCATED IN: endomembrane system; EXPRESSED IN: 23 plant structures; EXPRESSED DURING: 15 growth stages; CONTAINS InterPro DOMAIN/s: Protein of unknown function DUF667 (InterPro:IPR007714); Has 373 Blast hits to 371 proteins in 116 species: Archae - 0; Bacteria - 0; Metazoa …	8e-98	6.59	6.29	4.96	5.94667	32.31	48.93	42.84	41.36	18.64	25.38	19.51	21.1767	7.22	4.32	5.77	5.77	2.79808	0.828286	1.83232	0.775567	-0.0435099	0.185372	-2.84159	0.832005	-0.965761	0.692745	-1.87583	0.77446	gi|565361876|ref|XP_006347678.1|/2.83275e-146/PREDICTED: uncharacterized protein LOC102590196 [Solanum tuberosum]
Sme2.5_00956.1_g00005.1	AT3G48360.1 | Symbols: BT2, ATBT2 | BTB and TAZ domain protein 2 | chr3:17908482-17910471 REVERSE LENGTH=364	1e-110	13.61	12.54	9.75	11.9667	57.79	19.02	37.66	38.1567	33.11	33.67	57.26	41.3467	110.74	79.94	92.4	94.36	1.67291	0.783566	1.78875	0.799567	2.97915	0.85367	1.30624	0.773027	0.115836	0.284357	1.1904	0.771119	gi|565361353|ref|XP_006347421.1|/0/PREDICTED: BTB/POZ and TAZ domain-containing protein 1-like [Solanum tuberosum]
Sme2.5_00956.1_g00006.1	AT2G31880.1 | Symbols: SOBIR1, EVR | Leucine-rich repeat protein kinase family protein | chr2:13554920-13556845 FORWARD LENGTH=641	0	2.93	0.27	0.72	1.30667	44.83	7.07	9.5	20.4667	0.18	0.19	0.55	0.306667	0	0.09	0.09	0.0633333	3.96931	0.845243	-2.09115	0.426709	-4.36678	0.52903	-8.3361	0.948863	-6.06046	0.915429	-2.27563	0.24233	gi|565361355|ref|XP_006347422.1|/0/PREDICTED: leucine-rich repeat receptor-like serine/threonine/tyrosine-protein kinase SOBIR1-like [Solanum tuberosum]
Sme2.5_00956.1_g00009.1	AT4G20360.1 | Symbols: ATRAB8D, ATRABE1B, RABE1b | RAB GTPase homolog E1B | chr4:10990036-10991466 FORWARD LENGTH=476	0	19.13	18.73	17.34	18.4	18.21	17.96	22.85	19.6733	139.14	108.41	134.58	127.377	127.03	155.87	142.45	141.783	0.0965357	0.258473	2.79132	0.850301	2.94591	0.856232	2.84937	0.852612	2.69479	0.845191	0.154587	0.348185	gi|697184955|ref|XP_009601497.1|/0/PREDICTED: elongation factor TuB, chloroplastic [Nicotiana tomentosiformis]
Sme2.5_00956.1_g00011.1	AT3G48240.1 | Symbols: | Octicosapeptide/Phox/Bem1p family protein | chr3:17867381-17868007 FORWARD LENGTH=180	9e-30	10.02	13.55	12.09	11.8867	27.77	19.96	19.78	22.5033	19.42	26.38	27.41	24.4033	3.18	2.2	3.09	2.82333	0.920795	0.659678	1.03773	0.709229	-2.07387	0.759074	-2.99467	0.811923	0.11694	0.269744	-3.11161	0.826464	gi|460391873|ref|XP_004241543.1|/9.81153e-80/PREDICTED: uncharacterized protein LOC101267816 [Solanum lycopersicum]
Sme2.5_00960.1_g00010.1	AT3G07360.1 | Symbols: PUB9, ATPUB9 | plant U-box 9 | chr3:2354884-2356613 FORWARD LENGTH=460	1e-157	23.98	38.95	26.4	29.7767	166.31	142.8	97.93	135.68	28.69	30.95	37.55	32.3967	45.59	36.82	47.59	43.3333	2.18795	0.828402	0.121663	0.295724	0.541295	0.614003	-1.64666	0.807399	-2.06629	0.824797	0.419632	0.538999	gi|565391221|ref|XP_006361322.1|/0/PREDICTED: U-box domain-containing protein 9-like [Solanum tuberosum]
Sme2.5_00960.1_g00013.1	#	#	434.44	445.61	503.09	461.047	3046.07	1158.13	895.8	1700	1794.23	1696.31	1099.89	1530.14	891.98	828.97	854.92	858.623	1.88255	0.822229	1.73068	0.823939	0.897113	0.739333	-0.985437	0.742625	-0.151868	0.342486	-0.83357	0.725018	gi|460365061|ref|XP_004228424.1|/4.07818e-36/PREDICTED: uncharacterized protein LOC101261845 [Solanum lycopersicum]
Sme2.5_00962.1_g00008.1	AT3G23250.1 | Symbols: MYB15, ATY19, ATMYB15 | myb domain protein 15 | chr3:8309492-8310624 FORWARD LENGTH=285	4e-71	4.77	4.18	4.2	4.38333	48.12	18.87	13.68	26.89	7.38	5.88	4.44	5.9	14.99	15.53	6.61	12.3767	2.61697	0.812708	0.428687	0.373873	1.49752	0.718823	-1.11945	0.713563	-2.18828	0.789314	1.06884	0.649173	gi|156147383|gb|ABU53925.1|/1.07732e-140/myb-related transcription factor [Datura metel]
Sme2.5_00968.1_g00010.1	AT1G73885.1 | Symbols: | unknown protein; FUNCTIONS IN: molecular_function unknown; INVOLVED IN: biological_process unknown; LOCATED IN: chloroplast thylakoid membrane, chloroplast; Has 37 Blast hits to 37 proteins in 13 species: Archae - 0; Bacteria - 0; Metazoa - 0; Fungi - 0; Plants - 37; Viruses - 0; Other Eukaryotes - 0 (source: NCBI BLink). | chr1:27786864-27787708 FORWARD LENGTH=192	3e-33	24.26	27.54	28.74	26.8467	17.29	25.6	27.32	23.4033	111.44	135.24	145	130.56	144.75	158.32	123.88	142.317	-0.198029	0.36279	2.2819	0.836055	2.40629	0.843524	2.60432	0.845658	2.47993	0.837982	0.124392	0.312175	gi|460392041|ref|XP_004241626.1|/2.85813e-75/PREDICTED: uncharacterized protein LOC101267534 [Solanum lycopersicum]
Sme2.5_00977.1_g00005.1	AT1G09310.1 | Symbols: | Protein of unknown function, DUF538 | chr1:3009109-3009648 FORWARD LENGTH=179	2e-47	151.9	170.54	134.31	152.25	118.99	104.19	78.93	100.703	341.16	271.92	249.68	287.587	367.46	419.75	300.13	362.447	-0.596331	0.64624	0.917555	0.736002	1.25133	0.790499	1.84766	0.821125	1.51389	0.795279	0.333772	0.523647	gi|460368945|ref|XP_004230325.1|/5.8403e-61/PREDICTED: uncharacterized protein LOC101254641 [Solanum lycopersicum]
Sme2.5_00978.1_g00006.1	AT3G04720.1 | Symbols: PR4, HEL, PR-4 | pathogenesis-related 4 | chr3:1285691-1286531 REVERSE LENGTH=212	2e-52	4684.29	3591.14	6462.48	4912.64	185.6	209.8	143.23	179.543	368.15	370.15	359.77	366.023	94.65	281.91	210.97	195.843	-4.77409	0.924803	-3.74649	0.887116	-4.64873	0.920094	0.125368	0.326639	1.0276	0.749345	-0.902236	0.732898	gi|568815631|ref|NP_001275628.1|/1.10407e-64/wound-induced protein WIN2 precursor [Solanum tuberosum]
Sme2.5_00978.1_g00008.1	AT1G50020.1 | Symbols: | unknown protein; FUNCTIONS IN: molecular_function unknown; INVOLVED IN: biological_process unknown; LOCATED IN: chloroplast thylakoid membrane, chloroplast; EXPRESSED IN: 24 plant structures; EXPRESSED DURING: 15 growth stages; Has 72 Blast hits to 72 proteins in 27 species: Archae - 0; Bacteria - 0; Metazoa - 0; Fungi - 0; Plants - 72; Viruses - 0; Other Eukaryotes - 0 (…	3e-49	18.79	16.97	16.4	17.3867	12.29	21.09	16.69	16.69	75.42	78.31	55.39	69.7067	28.29	37.55	25.06	30.3	-0.0589974	0.220306	2.00332	0.821189	0.801336	0.675048	0.860334	0.663156	2.06231	0.81439	-1.20198	0.766164	gi|565358932|ref|XP_006346278.1|/6.89334e-73/PREDICTED: uncharacterized protein LOC102605286 [Solanum tuberosum]
Sme2.5_00983.1_g00015.1	AT5G47560.1 | Symbols: ATTDT, ATSDAT, TDT | tonoplast dicarboxylate transporter | chr5:19287895-19290347 REVERSE LENGTH=540	1e-152	46.41	46.33	51.77	48.17	136.94	67.97	130.1	111.67	351.27	200.63	236.78	262.893	36.06	38.21	59.48	44.5833	1.21303	0.7648	2.44827	0.846289	-0.11163	0.303947	-1.32467	0.776837	1.23524	0.772853	-2.5599	0.848594	gi|674907107|emb|CDY25958.1|/6.26225e-169/BnaC09g20290D [Brassica napus]
Sme2.5_00990.1_g00005.1	AT4G15417.1 | Symbols: ATRTL1, RTL1 | RNAse II-like 1 | chr4:8821759-8822991 FORWARD LENGTH=264	1e-45	99.05	143.39	111.27	117.903	103.81	94.34	95.64	97.93	31.57	32.14	49.53	37.7467	56.22	71.84	92.16	73.4067	-0.267782	0.467487	-1.64318	0.810454	-0.683622	0.686775	-0.41584	0.559597	-1.3754	0.774477	0.959562	0.727529	gi|565383268|ref|XP_006357941.1|/3.3096e-95/PREDICTED: ribonuclease 3-like protein 3-like [Solanum tuberosum]
Sme2.5_01009.1_g00009.1	AT5G66470.1 | Symbols: | RNA binding;GTP binding | chr5:26541986-26544302 REVERSE LENGTH=427	8e-36	0	9.74	0	3.25333	3.64	0	4.07	2.57333	10.75	16.84	13.42	13.67	1.15	0	0	0.39	-0.33828	0.28644	2.07102	0.762837	-3.06037	0.635805	-2.72209	0.555218	2.4093	0.757909	-5.1314	0.87152	gi|460374302|ref|XP_004232950.1|/3.28738e-41/PREDICTED: GTPase Era, mitochondrial [Solanum lycopersicum]
Sme2.5_01011.1_g00006.1	AT1G72210.1 | Symbols: | basic helix-loop-helix (bHLH) DNA-binding superfamily protein | chr1:27180066-27182268 FORWARD LENGTH=320	2e-67	16.16	5.81	7.72	9.89667	17.03	20.1	55.38	30.8367	4.01	3.77	13.41	7.06333	2.36	0.85	4.99	2.73333	1.63963	0.774553	-0.486594	0.456181	-1.85628	0.728825	-3.49591	0.843549	-2.12623	0.793532	-1.36969	0.617639	gi|460409395|ref|XP_004250124.1|/9.06827e-117/PREDICTED: transcription factor bHLH96-like [Solanum lycopersicum]
Sme2.5_01011.1_g00007.1	AT1G72220.1 | Symbols: | RING/U-box superfamily protein | chr1:27184388-27185629 REVERSE LENGTH=413	1e-36	128.31	145.52	147.17	140.333	446.02	242.68	225.64	304.78	188.04	129.63	148.56	155.41	76.59	87.93	141.47	101.997	1.11891	0.764199	0.147222	0.358213	-0.460336	0.612049	-1.57925	0.806801	-0.971689	0.729422	-0.607557	0.658894	gi|460409391|ref|XP_004250122.1|/2.02466e-139/PREDICTED: RING-H2 finger protein ATL52-like [Solanum lycopersicum]
Sme2.5_01013.1_g00004.1	AT1G17030.1 | Symbols: | unknown protein; FUNCTIONS IN: molecular_function unknown; INVOLVED IN: biological_process unknown; LOCATED IN: endomembrane system; BEST Arabidopsis thaliana protein match is: unknown protein (TAIR:AT2G47010.2); Has 70 Blast hits to 70 proteins in 13 species: Archae - 0; Bacteria - 0; Metazoa - 0; Fungi - 0; Plants - 69; Viruses - 0; Other Eukaryotes - 1 (source: NCBI BL…	0	20.69	26.66	26.63	24.66	2.62	3.84	4.17	3.54333	0.8	1.32	2.38	1.5	8.34	2.99	7.31	6.21333	-2.79899	0.811958	-4.03914	0.862394	-1.98873	0.795338	0.81026	0.491064	-1.24014	0.485062	2.0504	0.663263	gi|460376583|ref|XP_004234077.1|/0/PREDICTED: uncharacterized protein LOC101247696 [Solanum lycopersicum]
Sme2.5_01013.1_g00006.1	AT1G78700.1 | Symbols: BEH4 | BES1/BZR1 homolog 4 | chr1:29599854-29601539 FORWARD LENGTH=325	1e-104	10.52	8.47	9.44	9.47667	35.05	13.73	19.94	22.9067	3.37	2.95	3.9	3.40667	8.74	7.35	12.36	9.48333	1.27332	0.723715	-1.47602	0.680355	0.00101455	0.149838	-1.2723	0.721131	-2.74933	0.802124	1.47703	0.669701	gi|460376577|ref|XP_004234074.1|/1.15348e-150/PREDICTED: BES1/BZR1 homolog protein 4 isoform X1 [Solanum lycopersicum]
Sme2.5_01024.1_g00005.1	AT4G17940.1 | Symbols: | Tetratricopeptide repeat (TPR)-like superfamily protein | chr4:9965787-9966778 FORWARD LENGTH=274	1e-46	98.31	101.63	129.14	109.693	37.66	62.5	46.8	48.9867	19.02	22.47	21.69	21.06	81.79	89.57	96.1	89.1533	-1.16301	0.759725	-2.3809	0.839898	-0.299115	0.512557	0.8639	0.70018	-1.21788	0.743788	2.08178	0.827816	gi|460400776|ref|XP_004245908.1|/4.0612e-102/PREDICTED: uncharacterized protein LOC101247449 [Solanum lycopersicum]
Sme2.5_01027.1_g00013.1	AT5G55220.1 | Symbols: | trigger factor type chaperone family protein | chr5:22397677-22400678 FORWARD LENGTH=547	0	8.04	7.63	8.2	7.95667	5.73	8.75	7.75	7.41	34.86	27.88	35.88	32.8733	26.04	26.2	22.65	24.9633	-0.102691	0.229386	2.04668	0.806741	1.64957	0.781121	1.75227	0.768614	2.14937	0.796657	-0.397107	0.511903	gi|460397064|ref|XP_004244088.1|/0/PREDICTED: trigger factor-like protein TIG, Chloroplastic [Solanum lycopersicum]
Sme2.5_01027.1_g00019.1	AT3G20300.1 | Symbols: | Protein of unknown function (DUF3537) | chr3:7079832-7081809 REVERSE LENGTH=452	1e-177	4.98	6	3.88	4.95333	26.83	30.68	43.54	33.6833	21.4	23.75	33.04	26.0633	12.78	7.78	7.73	9.43	2.76556	0.822329	2.39555	0.811311	0.928858	0.599931	-1.83671	0.786044	-0.370013	0.475837	-1.46669	0.755131	gi|460397076|ref|XP_004244094.1|/0/PREDICTED: uncharacterized protein LOC101266537 [Solanum lycopersicum]
Sme2.5_01029.1_g00005.1	AT5G67090.1 | Symbols: | Subtilisin-like serine endopeptidase family protein | chr5:26774111-26776321 REVERSE LENGTH=736	0	42.98	57.67	30.92	43.8567	11.24	42.23	26.07	26.5133	39.82	59.51	62.25	53.86	103.09	147.49	137.73	129.437	-0.726078	0.653444	0.296418	0.478152	1.56138	0.806141	2.28746	0.831456	1.0225	0.720555	1.26496	0.78188	gi|723695310|ref|XP_010320328.1|/0/PREDICTED: subtilisin-like protease [Solanum lycopersicum]
Sme2.5_01031.1_g00003.1	AT1G19250.1 | Symbols: FMO1 | flavin-dependent monooxygenase 1 | chr1:6650656-6653053 REVERSE LENGTH=530	1e-112	161.87	91.67	159.41	137.65	22.7	64.54	43.96	43.7333	16.76	20.65	45.59	27.6667	39.08	45.85	106.06	63.6633	-1.6542	0.805686	-2.31478	0.837233	-1.11247	0.77367	0.541729	0.602861	-0.660584	0.622636	1.20231	0.76417	gi|565397927|ref|XP_006364534.1|/0/PREDICTED: probable flavin-containing monooxygenase 1-like [Solanum tuberosum]
Sme2.5_01033.1_g00006.1	AT1G14345.1 | Symbols: | NAD(P)-linked oxidoreductase superfamily protein | chr1:4899176-4899766 FORWARD LENGTH=196	2e-59	38.99	38.91	45.47	41.1233	40.08	60.26	50.94	50.4267	266.08	236.39	174.16	225.543	86.89	111.16	87.25	95.1	0.29423	0.463257	2.45538	0.845765	1.20949	0.77803	0.915258	0.710822	2.16115	0.831446	-1.24589	0.785954	gi|565396661|ref|XP_006363928.1|/2.20905e-68/PREDICTED: uncharacterized protein LOC102578183 isoform X1 [Solanum tuberosum]
Sme2.5_01046.1_g00002.1	AT1G13360.1 | Symbols: | unknown protein; BEST Arabidopsis thaliana protein match is: unknown protein (TAIR:AT3G25870.1); Has 69 Blast hits to 69 proteins in 16 species: Archae - 0; Bacteria - 0; Metazoa - 6; Fungi - 0; Plants - 63; Viruses - 0; Other Eukaryotes - 0 (source: NCBI BLink). | chr1:4577229-4577813 REVERSE LENGTH=194	3e-23	252.8	254.54	281.3	262.88	166.18	168.53	179.79	171.5	90.75	98.36	91.41	93.5067	217.67	162.26	172.27	184.067	-0.616196	0.657637	-1.49126	0.802002	-0.514176	0.638717	0.10202	0.290152	-0.875067	0.706104	0.977087	0.745761	gi|565349272|ref|XP_006341619.1|/1.36415e-101/PREDICTED: uncharacterized protein LOC102598336 [Solanum tuberosum]
Sme2.5_01046.1_g00008.1	AT1G68660.1 | Symbols: | Ribosomal protein L12/ ATP-dependent Clp protease adaptor protein ClpS family protein | chr1:25778058-25779083 REVERSE LENGTH=159	3e-66	71.32	54.98	52.65	59.65	38.28	43.7	42.34	41.44	173.66	168.39	128.54	156.863	95.96	105.92	89.28	97.0533	-0.525498	0.598773	1.39491	0.79272	0.702256	0.688697	1.22775	0.766084	1.92041	0.816939	-0.692658	0.683462	gi|460380160|ref|XP_004235826.1|/6.63074e-83/PREDICTED: uncharacterized protein LOC101260326 [Solanum lycopersicum]
Sme2.5_01056.1_g00007.1	AT4G37370.1 | Symbols: CYP81D8 | cytochrome P450, family 81, subfamily D, polypeptide 8 | chr4:17569971-17571678 REVERSE LENGTH=497	1e-132	0.33	0.23	0.23	0.263333	0	0.68	0.57	0.42	45.99	51.28	34.65	43.9733	12.48	16.45	6.11	11.68	0.673499	0.214558	7.38359	0.974123	5.47101	0.885312	4.79751	0.839961	6.7101	0.958126	-1.91259	0.804743	gi|565392798|ref|XP_006362077.1|/0/PREDICTED: isoflavone 2'-hydroxylase-like [Solanum tuberosum]
Sme2.5_01059.1_g00001.1	AT4G01660.1 | Symbols: ATABC1, ATATH10, ABC1 | ABC transporter 1 | chr4:708652-711095 FORWARD LENGTH=623	1e-132	13.94	13.86	13.7	13.8333	12.36	11.34	9.98	11.2267	61.55	39.74	45.81	49.0333	24.65	42.88	28.33	31.9533	-0.301219	0.393642	1.82561	0.805321	1.20782	0.751818	1.50904	0.758377	2.12683	0.808588	-0.617796	0.634986	gi|460366560|ref|XP_004229149.1|/0/PREDICTED: aarF domain-containing protein kinase 4 [Solanum lycopersicum]
Sme2.5_01062.1_g00001.1	AT4G23420.2 | Symbols: | NAD(P)-binding Rossmann-fold superfamily protein | chr4:12226288-12228562 FORWARD LENGTH=316	1e-108	1.23	1.87	1.55	1.55	1.23	2.06	2.66	1.98333	41.07	44.87	30.16	38.7	22.02	35.12	18.9	25.3467	0.355659	0.255742	4.64199	0.898843	4.03146	0.865988	3.6758	0.84078	4.28633	0.876064	-0.610538	0.62052	gi|460377268|ref|XP_004234415.1|/1.57362e-118/PREDICTED: short-chain dehydrogenase TIC 32, chloroplastic-like [Solanum lycopersicum]
Sme2.5_01069.1_g00001.1	AT1G60950.1 | Symbols: FED A, ATFD2 | 2Fe-2S ferredoxin-like superfamily protein | chr1:22444565-22445011 FORWARD LENGTH=148	2e-46	0	0	0	0.01	0.46	0	0.45	0.306667	112.77	90.42	97.73	100.307	84.86	282.68	104.77	157.437	4.9386	0.354019	13.2921	0.992021	13.9425	0.99584	9.00388	0.992835	8.35353	0.986412	0.650354	0.672036	gi|698501922|ref|XP_009796636.1|/4.21989e-57/PREDICTED: ferredoxin [Nicotiana sylvestris]
Sme2.5_01071.1_g00009.1	AT4G01150.1 | Symbols: | unknown protein; FUNCTIONS IN: molecular_function unknown; INVOLVED IN: biological_process unknown; LOCATED IN: thylakoid, chloroplast thylakoid membrane, chloroplast, plastoglobule, chloroplast envelope; EXPRESSED IN: 23 plant structures; EXPRESSED DURING: 14 growth stages; BEST Arabidopsis thaliana protein match is: unknown protein (TAIR:AT4G38100.1); Has 323 Blast hits…	4e-41	48.71	39.06	41.17	42.98	31.7	39.67	39.95	37.1067	160.85	134.39	155.71	150.317	153.18	140.6	119.62	137.8	-0.211987	0.391496	1.80627	0.820181	1.68084	0.817819	1.89283	0.816745	2.01825	0.824052	-0.125429	0.324004	gi|565385517|ref|XP_006358648.1|/8.17659e-52/PREDICTED: protein CURVATURE THYLAKOID 1A, chloroplastic-like [Solanum tuberosum]
Sme2.5_01077.1_g00003.1	AT1G55670.1 | Symbols: PSAG | photosystem I subunit G | chr1:20802874-20803356 REVERSE LENGTH=160	5e-52	112.87	82.81	77.83	91.17	102.52	164.37	175.88	147.59	173.21	254.04	346.43	257.893	397.3	289.05	338.27	341.54	0.694964	0.670556	1.50014	0.803005	1.90542	0.828867	1.21046	0.77507	0.80518	0.697126	0.40528	0.575686	gi|413968454|gb|AFW90564.1|/1.43338e-73/photosystem I reaction center V (chloroplast) [Solanum tuberosum]
Sme2.5_01077.1_g00016.1	AT5G13930.1 | Symbols: CHS, TT4, ATCHS | Chalcone and stilbene synthase family protein | chr5:4488762-4490035 FORWARD LENGTH=395	1e-159	0	0.49	0	0.17	0	0	0.18	0.0666667	21.52	18.66	10.43	16.87	13.62	38.64	8.44	20.2333	-1.3505	0.201722	6.63278	0.934333	6.89506	0.951179	8.24555	0.948126	7.98328	0.933173	0.262274	0.383423	gi|701456074|gb|AIV99854.1|/3.5228e-174/chalcone synthase [Iochroma calycinum]
Sme2.5_01077.1_g00018.1	AT1G71500.1 | Symbols: | Rieske (2Fe-2S) domain-containing protein | chr1:26936084-26937331 FORWARD LENGTH=287	9e-97	51.86	53.08	49.25	51.3967	131.63	170.82	128.86	143.77	201	235.38	182.65	206.343	196.04	150.83	152.89	166.587	1.48402	0.788696	2.0053	0.83233	1.69653	0.819634	0.21251	0.411695	0.521284	0.605278	-0.308774	0.504312	gi|565396513|ref|XP_006363858.1|/6.39841e-120/PREDICTED: uncharacterized protein LOC102578855 [Solanum tuberosum]
Sme2.5_01078.1_g00012.1	AT3G15360.1 | Symbols: ATHM4, TRX-M4, ATM4 | thioredoxin M-type 4 | chr3:5188448-5189457 FORWARD LENGTH=193	1e-52	0.99	0.67	0.34	0.666667	3.75	3.75	4.05	3.85	16.4	20.87	26.17	21.1467	21.53	23.36	16.87	20.5867	2.52982	0.628522	4.98732	0.892971	4.9486	0.89513	2.41878	0.790053	2.4575	0.787869	-0.03872	0.185609	gi|565394618|ref|XP_006362954.1|/2.48024e-76/PREDICTED: thioredoxin M4, chloroplastic-like [Solanum tuberosum]
Sme2.5_01081.1_g00012.1	AT4G20760.1 | Symbols: | NAD(P)-binding Rossmann-fold superfamily protein | chr4:11129043-11130541 FORWARD LENGTH=298	2e-65	2.1	3.83	0.86	2.26333	4.32	3.04	2.14	3.16667	23.42	20.12	19.01	20.85	7.06	15.69	6.86	9.87	0.484516	0.328054	3.20353	0.827247	2.1246	0.744479	1.64009	0.691372	2.71901	0.796472	-1.07893	0.700944	gi|565403101|ref|XP_006367004.1|/2.10354e-69/PREDICTED: uncharacterized oxidoreductase C663.09c-like [Solanum tuberosum]
Sme2.5_01081.1_g00014.1	AT4G20760.1 | Symbols: | NAD(P)-binding Rossmann-fold superfamily protein | chr4:11129043-11130541 FORWARD LENGTH=298	9e-34	0.67	0.68	0.34	0.563333	1.71	0.69	0.68	1.02667	9.97	9.78	7.87	9.20667	5.59	7.6	3.4	5.53	0.865907	0.289601	4.03062	0.803963	3.29522	0.725244	2.42931	0.664972	3.16471	0.74842	-0.735399	0.524198	gi|565403101|ref|XP_006367004.1|/1.69906e-61/PREDICTED: uncharacterized oxidoreductase C663.09c-like [Solanum tuberosum]
Sme2.5_01087.1_g00007.1	AT5G07990.1 | Symbols: TT7, CYP75B1, D501 | Cytochrome P450 superfamily protein | chr5:2560437-2562859 FORWARD LENGTH=513	1e-112	1.87	1.66	0.48	1.33667	16.18	5.83	18.28	13.43	47.55	28.93	36.17	37.55	43.59	38.32	52.6	44.8367	3.32875	0.800904	4.8121	0.904162	5.06797	0.918786	1.73922	0.790867	1.48335	0.757332	0.255866	0.429104	gi|565376429|ref|XP_006354708.1|/0/PREDICTED: flavonoid 3'-monooxygenase-like [Solanum tuberosum]
Sme2.5_01099.1_g00009.1	AT5G54270.1 | Symbols: LHCB3, LHCB3*1 | light-harvesting chlorophyll B-binding protein 3 | chr5:22038424-22039383 FORWARD LENGTH=265	1e-132	12.59	9.35	0.92	7.62	41.58	81.06	114.17	78.9367	249.37	381.66	484.01	371.68	447.91	236.46	295.24	326.537	3.37283	0.860914	5.60813	0.954535	5.42131	0.94634	2.04848	0.831611	2.23529	0.835848	-0.186816	0.398292	gi|565366629|ref|XP_006349989.1|/6.55254e-140/PREDICTED: chlorophyll a-b binding protein 13, chloroplastic-like [Solanum tuberosum]
Sme2.5_01110.1_g00006.1	AT3G45980.1 | Symbols: H2B, HTB9 | Histone superfamily protein | chr3:16897492-16897944 REVERSE LENGTH=150	3e-65	296.86	318.53	231.19	282.193	422.44	362.82	414.78	400.013	857.86	820.21	608	762.023	571.18	572.63	485.2	543.003	0.503364	0.613672	1.43315	0.801579	0.944277	0.744434	0.440913	0.586561	0.929787	0.725562	-0.488874	0.619969	gi|702513954|ref|XP_010041401.1|/1.54017e-43/PREDICTED: probable histone H2B.1 [Eucalyptus grandis]
Sme2.5_01110.1_g00007.1	AT5G04440.1 | Symbols: | Protein of unknown function (DUF1997) | chr5:1254957-1256624 FORWARD LENGTH=255	2e-96	2.63	2.13	3.22	2.66	5.94	2.96	3.48	4.12667	47.43	51.89	32.05	43.79	20.09	28.08	17.38	21.85	0.633551	0.404183	4.0411	0.877344	3.03814	0.827926	2.40458	0.792799	3.40755	0.847387	-1.00297	0.725154	gi|460388111|ref|XP_004239713.1|/7.80445e-109/PREDICTED: uncharacterized protein LOC101266725 [Solanum lycopersicum]
Sme2.5_01116.1_g00007.1	AT4G22010.1 | Symbols: sks4 | SKU5 similar 4 | chr4:11663429-11666463 FORWARD LENGTH=541	0	0	0	0	0.01	5.75	2.53	8.75	5.67667	7.05	3.25	6.68	5.66	5.31	4.09	11.46	6.95333	9.1489	0.857241	9.14466	0.859909	9.44156	0.892585	0.292661	0.317914	-0.00424198	0.149438	0.296903	0.316271	gi|565362797|ref|XP_006348131.1|/0/PREDICTED: L-ascorbate oxidase homolog [Solanum tuberosum]
Sme2.5_01116.1_g00010.1	AT4G21990.1 | Symbols: APR3, PRH-26, PRH26, ATAPR3 | APS reductase 3 | chr4:11657284-11658973 REVERSE LENGTH=458	0	99.66	49	71.01	73.2233	1376.54	567.94	713.19	885.89	152.04	148.53	107.66	136.077	92.9	57	96.09	81.9967	3.59675	0.881468	0.894044	0.723402	0.163262	0.374291	-3.43349	0.874482	-2.70271	0.854332	-0.730783	0.69153	gi|565362791|ref|XP_006348128.1|/0/PREDICTED: 5'-adenylylsulfate reductase 1, chloroplastic-like [Solanum tuberosum]
Sme2.5_01117.1_g00009.1	#	#	0	0	0	0.01	12.78	0	2.02	4.93667	5.12	2.7	2.04	3.28667	2.09	0.51	3.04	1.88	8.94739	0.839699	8.36048	0.777945	7.55459	0.687405	-1.3928	0.567675	-0.586912	0.388538	-0.805892	0.396946	gi|565394430|ref|XP_006362861.1|/3.29473e-46/PREDICTED: uncharacterized protein LOC102594955 [Solanum tuberosum]
Sme2.5_01117.1_g00010.1	AT3G44260.1 | Symbols: | Polynucleotidyl transferase, ribonuclease H-like superfamily protein | chr3:15952213-15953055 REVERSE LENGTH=280	1e-111	34.26	34.99	26.49	31.9133	190.37	50.6	52.21	97.7267	30	28.83	18.3	25.71	31.54	36.88	37.6	35.34	1.61459	0.799447	-0.31183	0.46163	0.147143	0.339804	-1.46745	0.785308	-1.92642	0.811903	0.458972	0.549522	gi|565394428|ref|XP_006362860.1|/3.56474e-142/PREDICTED: probable CCR4-associated factor 1 homolog 11-like [Solanum tuberosum]
Sme2.5_01118.1_g00007.1	AT2G23180.1 | Symbols: CYP96A1 | cytochrome P450, family 96, subfamily A, polypeptide 1 | chr2:9874953-9876503 FORWARD LENGTH=516	1e-123	28.33	28.12	29.37	28.6067	14.23	28.3	18.81	20.4467	154.82	148.87	111.92	138.537	90.17	188.81	96.98	125.32	-0.484486	0.547313	2.27584	0.836483	2.13119	0.83408	2.61568	0.844955	2.76033	0.847078	-0.144651	0.336134	gi|460407752|ref|XP_004249314.1|/0/PREDICTED: cytochrome P450 86B1-like [Solanum lycopersicum]
Sme2.5_01119.1_g00002.1	AT1G33490.1 | Symbols: | unknown protein; CONTAINS InterPro DOMAIN/s: Protein of unknown function DUF2062 (InterPro:IPR018639); BEST Arabidopsis thaliana protein match is: unknown protein (TAIR:AT4G10140.1); Has 88 Blast hits to 88 proteins in 29 species: Archae - 0; Bacteria - 28; Metazoa - 0; Fungi - 0; Plants - 54; Viruses - 0; Other Eukaryotes - 6 (source: NCBI BLink). | chr1:12150941-1215227…	3e-47	5.77	6.41	5.05	5.74333	9.31	9.02	13.97	10.7667	29.75	26.23	30.13	28.7033	30.21	15.96	22.92	23.03	0.906611	0.594156	2.32126	0.812725	2.00355	0.795288	1.09694	0.702008	1.41465	0.740024	-0.317704	0.450194	gi|565380287|ref|XP_006356535.1|/4.82262e-72/PREDICTED: uncharacterized protein LOC102580100 [Solanum tuberosum]
Sme2.5_01130.1_g00005.1	AT5G20220.2 | Symbols: | zinc knuckle (CCHC-type) family protein | chr5:6822208-6825771 FORWARD LENGTH=393	1e-27	0	0	0.39	0.136667	0	0.4	0.78	0.396667	8.74	6.28	6.32	7.11333	3.63	6.38	2.36	4.12333	1.53727	0.259162	5.70179	0.844294	4.91508	0.752175	3.37781	0.661601	4.16453	0.759046	-0.786715	0.501687	gi|565381835|ref|XP_006357266.1|/3.78557e-60/PREDICTED: uncharacterized protein LOC102599958 [Solanum tuberosum]
Sme2.5_01130.1_g00009.1	AT1G07040.1 | Symbols: | unknown protein; INVOLVED IN: biological_process unknown; LOCATED IN: chloroplast; EXPRESSED IN: 24 plant structures; EXPRESSED DURING: 14 growth stages; BEST Arabidopsis thaliana protein match is: unknown protein (TAIR:AT1G27030.1); Has 540 Blast hits to 538 proteins in 187 species: Archae - 0; Bacteria - 333; Metazoa - 0; Fungi - 0; Plants - 67; Viruses - 0; Other Eukar…	1e-130	23.55	20.66	30.03	24.7467	6.97	14.05	8.54	9.85333	5.71	7.74	8.23	7.22667	2.24	5.01	5.62	4.29	-1.32855	0.734218	-1.77583	0.780802	-2.52818	0.815034	-1.19963	0.638385	-0.447282	0.414365	-0.752353	0.49446	gi|565381831|ref|XP_006357264.1|/1.75604e-170/PREDICTED: uncharacterized protein LOC102599305 [Solanum tuberosum]
Sme2.5_01139.1_g00005.1	AT5G52300.2 | Symbols: RD29B, LTI65 | CAP160 protein | chr5:21237205-21239404 FORWARD LENGTH=618	1e-35	13.83	6.86	9.05	9.91333	48.25	59.01	29.29	45.5167	10.58	11.56	10.75	10.9633	3.84	4.71	4.51	4.35333	2.19895	0.811655	0.145244	0.27258	-1.18725	0.6643	-3.3862	0.850265	-2.05371	0.803916	-1.33249	0.672274	gi|565373668|ref|XP_006353392.1|/0/PREDICTED: low-temperature-induced 65 kDa protein-like [Solanum tuberosum]
Sme2.5_01139.1_g00008.1	AT4G25570.1 | Symbols: ACYB-2 | Cytochrome b561/ferric reductase transmembrane protein family | chr4:13053887-13055518 REVERSE LENGTH=239	2e-89	48.42	35.2	43.61	42.41	69.19	41.7	68.79	59.8933	189.97	194.48	187.95	190.8	104.73	181.15	110.69	132.19	0.497991	0.587658	2.16958	0.836173	1.64014	0.816003	1.14215	0.761649	1.67159	0.808128	-0.529448	0.629849	gi|460377216|ref|XP_004234390.1|/4.12387e-105/PREDICTED: transmembrane ascorbate ferrireductase 1 [Solanum lycopersicum]
Sme2.5_01146.1_g00002.1	AT1G17420.1 | Symbols: LOX3 | lipoxygenase 3 | chr1:5977512-5981384 FORWARD LENGTH=919	0	22.06	33.56	24.6	26.74	216.78	91.1	75.93	127.937	28.23	31.3	32.03	30.52	42.52	22.76	38.2	34.4933	2.25836	0.829202	0.190755	0.361425	0.367318	0.519903	-1.89104	0.816075	-2.0676	0.824103	0.176563	0.345532	gi|568214754|ref|NP_001275115.1|/0/linoleate 13S-lipoxygenase 3-1, chloroplastic [Solanum tuberosum]
Sme2.5_01146.1_g00003.1	AT5G07990.1 | Symbols: TT7, CYP75B1, D501 | Cytochrome P450 superfamily protein | chr5:2560437-2562859 FORWARD LENGTH=513	1e-115	45.28	59.56	73.98	59.6067	124.83	47.43	35.44	69.2333	2.82	7.45	8.27	6.18	4.57	5.67	6.43	5.55667	0.215993	0.413776	-3.26979	0.855784	-3.42318	0.861784	-3.63918	0.867478	-3.48579	0.862017	-0.153387	0.234853	gi|697107000|ref|XP_009607330.1|/0/PREDICTED: cytochrome P450 71A1-like [Nicotiana tomentosiformis]
Sme2.5_01148.1_g00003.1	AT3G62710.1 | Symbols: | Glycosyl hydrolase family protein | chr3:23197739-23200559 REVERSE LENGTH=650	0	30.1	35.96	25.73	30.5967	51.4	52.71	80.33	61.48	41.12	42.34	77.44	53.6333	85.5	96.66	142.6	108.253	1.00674	0.729072	0.809755	0.691242	1.82297	0.820542	0.816222	0.696737	-0.196987	0.370457	1.01321	0.74904	gi|460381785|ref|XP_004236622.1|/0/PREDICTED: lysosomal beta glucosidase-like [Solanum lycopersicum]
Sme2.5_01169.1_g00005.1	AT1G72310.1 | Symbols: ATL3 | RING/U-box superfamily protein | chr1:27226405-27227379 FORWARD LENGTH=324	8e-34	2.05	0.17	0.87	1.03	55.41	6.13	11.15	24.23	1.06	0.19	0.18	0.476667	0.18	0.18	0.35	0.236667	4.55608	0.876255	-1.11159	0.323145	-2.12172	0.398103	-6.67779	0.941599	-5.66767	0.911558	-1.01012	0.232137	gi|460414537|ref|XP_004252625.1|/1.03232e-120/PREDICTED: RING-H2 finger protein ATL3-like [Solanum lycopersicum]
Sme2.5_01170.1_g00003.1	AT4G36830.1 | Symbols: HOS3-1 | GNS1/SUR4 membrane protein family | chr4:17349511-17350380 FORWARD LENGTH=289	3e-32	28.26	26.13	27.28	27.2233	52.98	48.51	17.07	39.52	10.89	14.5	11.47	12.2867	6.51	10.95	10.44	9.3	0.537739	0.587062	-1.14775	0.731269	-1.54954	0.772573	-2.08728	0.80457	-1.68549	0.780201	-0.401791	0.425087	gi|697105072|ref|XP_009606347.1|/1.58274e-34/PREDICTED: elongation of fatty acids protein 3-like [Nicotiana tomentosiformis]
Sme2.5_01170.1_g00010.1	AT2G28100.1 | Symbols: ATFUC1, FUC1 | alpha-L-fucosidase 1 | chr2:11974803-11976489 FORWARD LENGTH=506	1e-140	4.01	2.52	3.6	3.37667	12.6	32	29.15	24.5833	0.97	7.66	12.19	6.94	10.86	5.03	7.9	7.93	2.86401	0.816564	1.03934	0.581107	1.23172	0.642225	-1.63229	0.761699	-1.82467	0.765689	0.192385	0.269965	gi|565362618|ref|XP_006348043.1|/0/PREDICTED: alpha-L-fucosidase 1-like [Solanum tuberosum]
Sme2.5_01173.1_g00012.1	AT2G27660.1 | Symbols: | Cysteine/Histidine-rich C1 domain family protein | chr2:11798694-11800850 REVERSE LENGTH=718	7e-44	2.78	0.28	1.42	1.49333	23.27	4.54	3.68	10.4967	0.14	0.3	0.85	0.43	0.15	0.58	1.27	0.666667	2.81332	0.76512	-1.79613	0.428456	-1.1635	0.381514	-3.97682	0.798585	-4.60945	0.819717	0.632629	0.220842	gi|460366966|ref|XP_004229346.1|/2.18603e-134/PREDICTED: uncharacterized protein LOC101250152 [Solanum lycopersicum]
Sme2.5_01181.1_g00012.1	AT1G11700.1 | Symbols: | Protein of unknown function, DUF584 | chr1:3945852-3946457 FORWARD LENGTH=201	2e-38	45.09	35.13	48.79	43.0033	15.35	22.09	28.57	22.0033	9.24	12.65	16.54	12.81	10.95	6.2	9.43	8.86	-0.966726	0.701601	-1.74718	0.799071	-2.27907	0.822391	-1.31234	0.72328	-0.780452	0.615484	-0.531892	0.49133	gi|460373824|ref|XP_004232713.1|/4.71102e-93/PREDICTED: uncharacterized protein LOC101253959 [Solanum lycopersicum]
Sme2.5_01183.1_g00007.1	AT2G24450.1 | Symbols: FLA3 | FASCICLIN-like arabinogalactan protein 3 precursor | chr2:10393019-10393861 REVERSE LENGTH=280	2e-43	0.22	1.12	0.22	0.52	3.62	2.26	7.62	4.5	4.32	5.26	4.29	4.62333	13.38	5.49	10.53	9.8	3.11334	0.678074	3.15235	0.683544	4.2362	0.822725	1.12286	0.626907	0.0390084	0.169221	1.08385	0.623588	gi|723720376|ref|XP_010324668.1|/3.80533e-66/PREDICTED: fasciclin-like arabinogalactan protein 3 [Solanum lycopersicum]
Sme2.5_01183.1_g00010.1	AT4G31550.2 | Symbols: WRKY11, ATWRKY11 | WRKY DNA-binding protein 11 | chr4:15290065-15291458 REVERSE LENGTH=324	1e-87	36.62	31.94	24.14	30.9	369.53	98.24	71.58	179.783	16.76	23.98	12.03	17.59	20.09	18.49	18.27	18.95	2.54058	0.841194	-0.812851	0.668363	-0.705409	0.654254	-3.24599	0.865275	-3.35343	0.868979	0.107442	0.255443	gi|565381372|ref|XP_006357046.1|/2.25121e-144/PREDICTED: probable WRKY transcription factor 11-like [Solanum tuberosum]
Sme2.5_01183.1_g00023.1	AT5G02500.1 | Symbols: HSC70-1, HSP70-1, AT-HSC70-1, HSC70 | heat shock cognate protein 70-1 | chr5:554055-556334 REVERSE LENGTH=651	0	43.98	61.36	63.28	56.2067	922.29	1012.57	569.26	834.707	45.42	51.03	58.93	51.7933	3.99	2.61	3.43	3.34333	3.89246	0.888882	-0.117975	0.309519	-4.07138	0.883224	-7.96384	0.995687	-4.01043	0.896671	-3.95341	0.875332	gi|698471279|ref|XP_009784009.1|/0/PREDICTED: heat shock cognate 70 kDa protein [Nicotiana sylvestris]
Sme2.5_01190.1_g00001.1	AT3G59780.1 | Symbols: | Rhodanese/Cell cycle control phosphatase superfamily protein | chr3:22086906-22090324 FORWARD LENGTH=686	1e-100	6.23	5.86	5.97	6.02	4.68	7.11	8.51	6.76667	23.22	17.32	19.4	19.98	27.83	23.2	24.07	25.0333	0.168682	0.262406	1.73072	0.76774	2.05602	0.80172	1.88733	0.774937	1.56204	0.73202	0.325294	0.447007	gi|460378042|ref|XP_004234789.1|/0/PREDICTED: uncharacterized protein LOC101256951 [Solanum lycopersicum]
Sme2.5_01193.1_g00009.1	AT3G55120.1 | Symbols: TT5, A11, CFI | Chalcone-flavanone isomerase family protein | chr3:20430248-20431415 REVERSE LENGTH=246	5e-75	0	0	0	0.01	0.25	0	0.12	0.126667	15.94	6.72	5.23	9.29667	1.65	3.03	1.36	2.01333	3.66297	0.242211	9.86057	0.912671	7.65344	0.700525	3.99048	0.564968	6.1976	0.86489	-2.20713	0.724154	gi|720012856|ref|XP_010259992.1|/3.47652e-171/PREDICTED: chalcone--flavonone isomerase 2-like [Nelumbo nucifera]
Sme2.5_01194.1_g00004.1	AT1G79850.1 | Symbols: RPS17, CS17, PRPS17 | ribosomal protein S17 | chr1:30041473-30041922 REVERSE LENGTH=149	1e-45	100.91	72.48	69.86	81.0833	85.54	78.75	99.85	88.0467	232.6	254.79	300.93	262.773	271.48	222.85	229.16	241.163	0.118863	0.314909	1.69634	0.819403	1.57253	0.810758	1.45367	0.792854	1.57748	0.803507	-0.123808	0.31605	gi|565352291|ref|XP_006343079.1|/1.28272e-51/PREDICTED: 30S ribosomal protein S17, chloroplastic-like [Solanum tuberosum]
Sme2.5_01194.1_g00005.1	AT3G16140.1 | Symbols: PSAH-1 | photosystem I subunit H-1 | chr3:5468670-5469415 REVERSE LENGTH=145	1e-58	135.73	98.76	91.04	108.51	92.35	150.87	147.88	130.367	201.5	236.02	241.38	226.3	323.49	261.91	274.78	286.727	0.264747	0.46121	1.06041	0.765384	1.40185	0.800784	1.1371	0.767673	0.795662	0.693933	0.34144	0.529613	gi|565352289|ref|XP_006343078.1|/3.28512e-51/PREDICTED: photosystem I reaction center subunit VI, chloroplastic-like [Solanum tuberosum]
Sme2.5_01196.1_g00012.1	AT1G78510.1 | Symbols: SPS1 | solanesyl diphosphate synthase 1 | chr1:29535410-29537163 REVERSE LENGTH=406	1e-156	8.98	10	10.19	9.72333	8.78	10.65	11.05	10.16	120.17	91.65	72.06	94.6267	29.57	59.75	44.44	44.5867	0.0633775	0.209616	3.28272	0.861887	2.19709	0.8215	2.13371	0.808867	3.21935	0.858029	-1.08563	0.760738	gi|565363249|ref|XP_006348350.1|/0/PREDICTED: solanesyl diphosphate synthase 1-like [Solanum tuberosum]
Sme2.5_01200.1_g00003.1	AT1G19180.1 | Symbols: JAZ1, TIFY10A | jasmonate-zim-domain protein 1 | chr1:6622312-6623271 FORWARD LENGTH=253	5e-37	0.95	0.48	0.48	0.636667	304.54	30.78	35.63	123.65	0.24	1.54	0.73	0.836667	0.25	0.25	0.24	0.246667	7.60151	0.986899	0.394115	0.21287	-1.36798	0.29546	-8.96948	0.990936	-7.20739	0.982065	-1.76209	0.329163	gi|565356811|ref|XP_006345256.1|/9.16618e-88/PREDICTED: protein TIFY 10A-like [Solanum tuberosum]
Sme2.5_01200.1_g00008.1	AT1G53540.1 | Symbols: | HSP20-like chaperones superfamily protein | chr1:19980510-19980983 FORWARD LENGTH=157	4e-65	250.14	433.89	343.71	342.58	1877.32	7019.85	2640.23	3845.8	882.84	1903.48	2076.94	1621.09	355.13	551.68	393.64	433.483	3.48877	0.878384	2.24245	0.841989	0.339536	0.55297	-3.14924	0.866509	-1.24632	0.779288	-1.90291	0.83118	gi|565356797|ref|XP_006345249.1|/1.17325e-62/PREDICTED: 18.2 kDa class I heat shock protein-like [Solanum tuberosum]
Sme2.5_01216.1_g00005.1	AT4G24700.1 | Symbols: | unknown protein; Has 20 Blast hits to 20 proteins in 7 species: Archae - 0; Bacteria - 0; Metazoa - 0; Fungi - 0; Plants - 20; Viruses - 0; Other Eukaryotes - 0 (source: NCBI BLink). | chr4:12744807-12745238 REVERSE LENGTH=143	4e-13	0.53	0	1.09	0.543333	1.09	1.65	1.62	1.45333	42.14	32.94	39.3	38.1267	33.42	52.18	29.28	38.2933	1.41946	0.398132	6.13282	0.950252	6.13911	0.952226	4.71966	0.894354	4.71336	0.892302	0.00629284	0.152315	gi|460381051|ref|XP_004236266.1|/9.11478e-57/PREDICTED: uncharacterized protein LOC101243878 [Solanum lycopersicum]
Sme2.5_01216.1_g00011.1	AT4G20360.1 | Symbols: ATRAB8D, ATRABE1B, RABE1b | RAB GTPase homolog E1B | chr4:10990036-10991466 FORWARD LENGTH=476	0	48.29	38.41	42.91	43.2033	26.39	36.99	36.97	33.45	129.08	103.21	123.67	118.653	53.88	67.83	68.6	63.4367	-0.369136	0.509499	1.45754	0.794394	0.554174	0.632135	0.923311	0.702251	1.82667	0.810352	-0.903364	0.723029	gi|723687996|ref|XP_010319023.1|/0/PREDICTED: elongation factor TuA, chloroplastic [Solanum lycopersicum]
Sme2.5_01233.1_g00008.1	AT1G76070.1 | Symbols: | unknown protein; FUNCTIONS IN: molecular_function unknown; INVOLVED IN: biological_process unknown; LOCATED IN: plasma membrane; EXPRESSED IN: 8 plant structures; EXPRESSED DURING: LP.04 four leaves visible, 4 anthesis, petal differentiation and expansion stage; BEST Arabidopsis thaliana protein match is: unknown protein (TAIR:AT1G20310.1); Has 66 Blast hits to 66 protein…	8e-27	9.15	4.9	8.3	7.45	45.18	23.98	5.43	24.8633	1.57	4.14	2.34	2.68333	0.8	1.06	1.03	0.963333	1.73871	0.769478	-1.47321	0.649829	-2.95113	0.748031	-4.68984	0.878491	-3.21192	0.823038	-1.47792	0.473234	gi|565350251|ref|XP_006342084.1|/3.29845e-81/PREDICTED: uncharacterized protein At1g76070-like [Solanum tuberosum]
Sme2.5_01233.1_g00009.1	AT1G76080.1 | Symbols: ATCDSP32, CDSP32 | chloroplastic drought-induced stress protein of 32 kD | chr1:28548063-28549348 REVERSE LENGTH=302	3e-24	5.6	4.87	2.45	4.30667	7.94	10.39	5.7	8.01	53.63	64.8	58.21	58.88	76.8	59.48	51.82	62.7	0.895231	0.556971	3.77313	0.872075	3.86382	0.877894	2.96859	0.843006	2.8779	0.839142	0.0906878	0.266289	gi|565350253|ref|XP_006342085.1|/1.31095e-60/PREDICTED: thioredoxin-like protein CDSP32, chloroplastic-like [Solanum tuberosum]
Sme2.5_01233.1_g00012.1	AT1G76100.1 | Symbols: PETE1 | plastocyanin 1 | chr1:28554217-28554732 REVERSE LENGTH=171	7e-61	47.28	44.16	30.95	40.7967	113.9	171.94	210.18	165.34	902.21	980.24	1118.5	1000.32	813.65	542.55	643.08	666.427	2.01891	0.825429	4.61586	0.918199	4.02992	0.895659	2.01101	0.831357	2.59695	0.852988	-0.585939	0.662337	gi|565350259|ref|XP_006342088.1|/4.19047e-68/PREDICTED: plastocyanin, chloroplastic-like [Solanum tuberosum]
Sme2.5_01235.1_g00007.1	AT3G08940.2 | Symbols: LHCB4.2 | light harvesting complex photosystem II | chr3:2717717-2718665 FORWARD LENGTH=287	1e-134	85.02	89.88	72.4	82.4333	262.36	399.26	410.83	357.483	1210.78	1405.17	1397.76	1337.9	1512.45	1095.64	1058.84	1222.31	2.11658	0.832026	4.0206	0.896825	3.89024	0.889555	1.77366	0.820472	1.90403	0.823907	-0.130364	0.331487	gi|565401730|ref|XP_006366348.1|/1.55258e-153/PREDICTED: chlorophyll a-b binding protein CP29.1, chloroplastic-like [Solanum tuberosum]
Sme2.5_01238.1_g00002.1	AT2G17500.4 | Symbols: | Auxin efflux carrier family protein | chr2:7607063-7608990 FORWARD LENGTH=396	1e-148	5.55	2.68	0.99	3.07333	37.4	16.88	10.74	21.6733	8.32	7.83	7.25	7.8	1.31	2.74	1.69	1.91333	2.81804	0.809972	1.34367	0.642317	-0.683716	0.38593	-3.50176	0.829441	-1.47438	0.728632	-2.02739	0.694336	gi|698525077|ref|XP_009759350.1|/0/PREDICTED: uncharacterized transporter C5D6.04-like isoform X2 [Nicotiana sylvestris]
Sme2.5_01239.1_g00012.1	AT1G09390.1 | Symbols: | GDSL-like Lipase/Acylhydrolase superfamily protein | chr1:3031264-3033415 FORWARD LENGTH=370	1e-126	1.02	0.34	0.17	0.51	11.5	8.67	13.98	11.3833	13.13	12.13	15.28	13.5133	3.73	1.76	3.1	2.86333	4.48028	0.832914	4.72774	0.860416	2.48913	0.587702	-1.99116	0.726419	0.247461	0.336397	-2.23862	0.76175	gi|460368967|ref|XP_004230336.1|/1.9474e-167/PREDICTED: GDSL esterase/lipase At1g09390 [Solanum lycopersicum]
Sme2.5_01284.1_g00014.1	AT4G37870.1 | Symbols: PCK1, PEPCK | phosphoenolpyruvate carboxykinase 1 | chr4:17802974-17806332 REVERSE LENGTH=671	0	219.88	119.33	196.51	178.573	41.34	88.26	92.83	74.1433	43.73	59.93	125.16	76.2733	34.37	37.86	67.52	46.5833	-1.26813	0.774624	-1.22727	0.781428	-1.93863	0.827208	-0.670503	0.6537	0.0408618	0.201539	-0.711365	0.675581	gi|565398838|ref|XP_006364971.1|/0/PREDICTED: phosphoenolpyruvate carboxykinase [ATP]-like [Solanum tuberosum]
Sme2.5_01286.1_g00008.1	AT3G19380.1 | Symbols: PUB25 | plant U-box 25 | chr3:6714602-6715867 REVERSE LENGTH=421	1e-155	9.97	8.3	8.76	9.01	127.99	19.67	23.55	57.07	4.29	5.26	6.52	5.35667	4.21	4.03	9.57	5.93667	2.66313	0.833719	-0.750192	0.539942	-0.601874	0.50592	-3.26501	0.851516	-3.41333	0.853878	0.148318	0.231614	gi|565359188|ref|XP_006346399.1|/0/PREDICTED: U-box domain-containing protein 26-like [Solanum tuberosum]
Sme2.5_01292.1_g00001.1	AT2G36690.1 | Symbols: | 2-oxoglutarate (2OG) and Fe(II)-dependent oxygenase superfamily protein | chr2:15379930-15381987 FORWARD LENGTH=366	1e-134	4.05	0.16	0.17	1.46	26.8	6.79	6.27	13.2867	0	0	0	0.01	0	0	0	0.01	3.18594	0.795288	-7.18982	0.629632	-7.18982	0.638561	-10.3758	0.926821	-10.3758	0.921187			gi|460409188|ref|XP_004250021.1|/0/PREDICTED: probable 2-oxoglutarate/Fe(II)-dependent dioxygenase [Solanum lycopersicum]
Sme2.5_01292.1_g00003.1	AT3G45980.1 | Symbols: H2B, HTB9 | Histone superfamily protein | chr3:16897492-16897944 REVERSE LENGTH=150	5e-64	90.85	81.25	86.13	86.0767	297.81	243.11	301.63	280.85	242.82	317.01	261.82	273.883	177.13	164.86	169.16	170.383	1.70611	0.812609	1.66987	0.818338	0.98509	0.751055	-0.721016	0.684268	-0.0362383	0.205202	-0.684777	0.686286	gi|720036249|ref|XP_010267292.1|/2.02598e-43/PREDICTED: histone H2B.3-like [Nelumbo nucifera]
Sme2.5_01292.1_g00004.1	AT3G45980.1 | Symbols: H2B, HTB9 | Histone superfamily protein | chr3:16897492-16897944 REVERSE LENGTH=150	4e-57	30.91	25.5	23.35	26.5867	103.14	65.37	111.8	93.4367	65.69	85.36	64.5	71.85	61.85	63.5	50.96	58.77	1.81329	0.808075	1.43429	0.785772	1.14438	0.763635	-0.668909	0.658672	-0.379001	0.519553	-0.289908	0.470904	gi|15238563|ref|NP_200799.1|/1.54995e-43/histone H2B [Arabidopsis thaliana]
Sme2.5_01294.1_g00003.1	AT3G50560.1 | Symbols: | NAD(P)-binding Rossmann-fold superfamily protein | chr3:18761247-18763835 REVERSE LENGTH=272	5e-95	0	0	0	0.01	0.23	0	0	0.0833333	3.17	3.57	6.07	4.27	7.35	3.42	3.12	4.63	3.05889	0.206422	8.73809	0.820046	8.85487	0.842121	5.79597	0.77558	5.6792	0.749754	0.116776	0.206404	gi|565388934|ref|XP_006360221.1|/1.43942e-105/PREDICTED: 3-ketodihydrosphingosine reductase-like [Solanum tuberosum]
Sme2.5_01301.1_g00004.1	AT3G53000.1 | Symbols: AtPP2-A15, PP2-A15 | phloem protein 2-A15 | chr3:19654278-19655801 FORWARD LENGTH=300	7e-53	4.61	5.4	2.54	4.18333	3.65	10.6	7.23	7.16	54.19	38.95	33.15	42.0967	21.58	36.07	13.38	23.6767	0.775307	0.516411	3.33098	0.853536	2.50074	0.812807	1.72543	0.764778	2.55567	0.818216	-0.83024	0.68399	gi|460408060|ref|XP_004249466.1|/1.23492e-76/PREDICTED: F-box protein PP2-A15 [Solanum lycopersicum]
Sme2.5_01314.1_g00006.1	AT1G06460.1 | Symbols: ACD32.1, ACD31.2 | alpha-crystallin domain 32.1 | chr1:1967308-1969414 REVERSE LENGTH=285	1e-37	0	0	0	0.01	0	0.25	0.25	0.17	37.92	33.5	29.63	33.6833	41.58	66.89	29.67	46.0467	4.08746	0.274702	11.7178	0.975543	12.1689	0.984246	8.08142	0.974348	7.63036	0.961027	0.451062	0.558442	gi|565364546|ref|XP_006348985.1|/8.82166e-109/PREDICTED: uncharacterized protein LOC102586713 [Solanum tuberosum]
Sme2.5_01319.1_g00008.1	AT3G16350.1 | Symbols: | Homeodomain-like superfamily protein | chr3:5547828-5549397 FORWARD LENGTH=387	6e-84	8.49	4	7.58	6.69	10.75	16.11	12.97	13.2767	43.83	31.23	36.49	37.1833	29.06	27.74	26.66	27.82	0.988815	0.635798	2.47458	0.823534	2.05604	0.805746	1.06723	0.709139	1.48576	0.757836	-0.418534	0.5308	gi|460413995|ref|XP_004252360.1|/4.01911e-164/PREDICTED: transcription factor MYB1R1 [Solanum lycopersicum]
Sme2.5_01319.1_g00010.1	AT1G79750.1 | Symbols: ATNADP-ME4, NADP-ME4 | NADP-malic enzyme 4 | chr1:30007655-30011179 REVERSE LENGTH=646	0	192.86	178.54	161.61	177.67	222.81	258.65	238.88	240.113	717	652.66	527.39	632.35	336.5	453.51	326.32	372.11	0.434515	0.579577	1.83152	0.826222	1.06653	0.77553	0.632014	0.662475	1.39701	0.789874	-0.764994	0.709541	gi|565387376|ref|XP_006359476.1|/0/PREDICTED: NADP-dependent malic enzyme, chloroplastic-like [Solanum tuberosum]
Sme2.5_01323.1_g00002.1	#	#	0	0	0	0.01	24.34	14.61	2.29	13.7467	11.04	1.23	10.44	7.57	0	1.75	2.3	1.35333	10.4249	0.933916	9.56415	0.892993	7.08037	0.623676	-3.34449	0.798197	-0.860717	0.58936	-2.48378	0.712558	gi|565354474|ref|XP_006344135.1|/4.18345e-49/PREDICTED: uncharacterized protein LOC102605716 [Solanum tuberosum]
Sme2.5_01325.1_g00006.1	AT2G20260.1 | Symbols: PSAE-2 | photosystem I subunit E-2 | chr2:8736780-8737644 FORWARD LENGTH=145	3e-32	121.78	116.74	111.86	116.793	90.69	153.33	149.21	131.077	191.41	277.42	273.35	247.393	401.01	312.59	273.37	328.99	0.166453	0.37401	1.08285	0.76943	1.49409	0.805479	1.32763	0.786016	0.916396	0.71846	0.411237	0.575544	gi|460403271|ref|XP_004247116.1|/1.52843e-43/PREDICTED: photosystem I reaction center subunit IV B, chloroplastic [Solanum lycopersicum]
Sme2.5_01333.1_g00010.1	AT1G47128.1 | Symbols: RD21, RD21A | Granulin repeat cysteine protease family protein | chr1:17283139-17285609 REVERSE LENGTH=462	1e-173	347.35	245.49	382.57	325.137	67.23	86.14	133.18	95.5167	1510.24	1091.65	1436.87	1346.25	704.35	1223.68	842.64	923.557	-1.76722	0.815461	2.04983	0.837841	1.50615	0.808101	3.27338	0.870463	3.81705	0.890745	-0.543678	0.64294	gi|350538043|ref|NP_001234324.1|/0/low-temperature-induced cysteine proteinase precursor [Solanum lycopersicum]
Sme2.5_01341.1_g00008.1	AT4G02930.1 | Symbols: | GTP binding Elongation factor Tu family protein | chr4:1295751-1298354 REVERSE LENGTH=454	0	24.49	30.57	20.57	25.21	15	16.2	16.8	16	43.89	40.85	44.31	43.0167	74.03	76.01	66.29	72.11	-0.655924	0.608029	0.7709	0.675221	1.5162	0.794954	2.17213	0.820804	1.42682	0.759085	0.745304	0.684092	gi|460389792|ref|XP_004240532.1|/0/PREDICTED: elongation factor Tu, mitochondrial [Solanum lycopersicum]
Sme2.5_01343.1_g00002.1	AT5G62180.1 | Symbols: AtCXE20, CXE20 | carboxyesterase 20 | chr5:24978866-24979849 REVERSE LENGTH=327	6e-84	19.82	6.18	17.03	14.3433	109.01	17.6	21.24	49.2833	5.2	6.79	4.81	5.6	5.65	3.98	4.6	4.74333	1.78072	0.794841	-1.35688	0.710644	-1.59641	0.744044	-3.37713	0.852047	-3.1376	0.84113	-0.239526	0.271789	gi|565382793|ref|XP_006357716.1|/4.94373e-160/PREDICTED: carboxylesterase 1-like [Solanum tuberosum]
Sme2.5_01358.1_g00001.1	AT1G15740.1 | Symbols: | Leucine-rich repeat family protein | chr1:5411509-5414544 FORWARD LENGTH=585	3e-37	35.6	30.67	46.75	37.6733	3.46	15.92	9.3	9.56	59.52	49.73	50.43	53.2267	32.8	50.3	41.74	41.6133	-1.97846	0.796397	0.498606	0.594226	0.143502	0.335945	2.12196	0.806857	2.47707	0.822898	-0.355103	0.510795	gi|565387439|ref|XP_006359507.1|/9.76214e-51/PREDICTED: F-box/LRR-repeat protein 14-like [Solanum tuberosum]
Sme2.5_01358.1_g00008.1	AT2G12462.1 | Symbols: | BEST Arabidopsis thaliana protein match is: Sterile alpha motif (SAM) domain-containing protein (TAIR:AT1G15760.1); Has 35333 Blast hits to 34131 proteins in 2444 species: Archae - 798; Bacteria - 22429; Metazoa - 974; Fungi - 991; Plants - 531; Viruses - 0; Other Eukaryotes - 9610 (source: NCBI BLink). | chr2:5050583-5051585 REVERSE LENGTH=249	3e-33	12.89	14.28	11.25	12.8067	5.06	7.93	5.49	6.16	3.15	2.54	2.4	2.69667	24.81	20.2	24.57	23.1933	-1.05589	0.656324	-2.24765	0.764127	0.856815	0.671266	1.91271	0.77171	-1.19175	0.56187	3.10446	0.824254	gi|565387449|ref|XP_006359512.1|/3.28891e-109/PREDICTED: uncharacterized protein LOC102584676 [Solanum tuberosum]
Sme2.5_01358.1_g00010.1	AT5G11090.1 | Symbols: | serine-rich protein-related | chr5:3524796-3525449 FORWARD LENGTH=217	2e-42	264.87	131.6	199.81	198.76	45.32	78.82	59.42	61.1867	85.54	99.82	107.99	97.7833	133.12	120.47	82.23	111.94	-1.69974	0.810513	-1.02337	0.758244	-0.828302	0.724275	0.871436	0.706016	0.676371	0.653174	0.195065	0.398457	gi|565387453|ref|XP_006359514.1|/3.60675e-71/PREDICTED: uncharacterized serine-rich protein C215.13-like [Solanum tuberosum]
Sme2.5_01362.1_g00005.1	AT1G31880.1 | Symbols: NLM9, BRX | DZC (Disease resistance/zinc finger/chromosome condensation-like region) domain containing protein | chr1:11447804-11450053 FORWARD LENGTH=344	1e-96	126.77	133.87	104.44	121.693	17.76	40.62	42.75	33.71	40.68	62.51	73.45	58.88	185.74	190.52	188.17	188.143	-1.852	0.812625	-1.0474	0.758205	0.628582	0.680082	2.48058	0.841877	0.804601	0.670901	1.67598	0.818265	gi|565397832|ref|XP_006364488.1|/5.15693e-166/PREDICTED: protein BREVIS RADIX-like [Solanum tuberosum]
Sme2.5_01363.1_g00013.1	AT3G61510.1 | Symbols: ACS1, AT-ACS1 | ACC synthase 1 | chr3:22763495-22765730 REVERSE LENGTH=488	5e-73	0.27	0.55	0	0.276667	59.22	16.65	9.09	28.32	0.56	0	0	0.193333	0	0	0	0.01	6.67753	0.9501	-0.517058	0.186057	-4.79008	0.338	-11.4676	0.963795	-7.19459	0.951623	-4.27302	0.270681	gi|9719043|gb|AAF97615.1|U18057_1/4.08245e-115/1-amino-cyclopropane-1-carboxylate synthase [Solanum lycopersicum]
Sme2.5_01365.1_g00002.1	AT2G22590.1 | Symbols: | UDP-Glycosyltransferase superfamily protein | chr2:9593012-9594424 FORWARD LENGTH=470	1e-123	5.12	3.78	5.48	4.79333	80.34	45.76	48.85	58.3167	25.68	28.85	29.71	28.08	2.07	2.92	1.04	2.01	3.60481	0.86461	2.55044	0.816664	-1.25383	0.571697	-4.85864	0.909845	-1.05437	0.727394	-3.80428	0.853276	gi|20149064|gb|AAM12787.1|/0/putative anthocyanidine rhamnosyl-transferase [Capsicum annuum]
Sme2.5_01369.1_g00009.1	#	#	2553.57	3279.15	2640.68	2824.47	1942.54	2255.35	1604.95	1934.28	8154.62	8912.31	6686.18	7917.7	5636.88	7055.78	5937.59	6210.08	-0.546182	0.634651	1.4871	0.806104	1.13663	0.784312	1.68282	0.817902	2.03329	0.833546	-0.350469	0.542368	gi|81075517|gb|ABB55381.1|/1.06073e-20/fruit-ripening protein-like [Solanum tuberosum]
Sme2.5_01372.1_g00013.1	AT1G80840.1 | Symbols: WRKY40, ATWRKY40 | WRKY DNA-binding protein 40 | chr1:30383834-30385356 FORWARD LENGTH=302	6e-72	34.22	29.52	15.35	26.3633	241.23	78.83	57.22	125.76	13.86	9.76	15.56	13.06	12.98	11.35	20.09	14.8067	2.25407	0.82881	-1.01338	0.70728	-0.832286	0.673784	-3.08635	0.857213	-3.26745	0.861793	0.181092	0.302004	gi|565379687|ref|XP_006356251.1|/3.31191e-161/PREDICTED: probable WRKY transcription factor 40-like [Solanum tuberosum]
Sme2.5_01375.1_g00008.1	#	#	23.09	25.12	18.04	22.0833	69.1	97.45	81.56	82.7033	18.21	125.4	41.46	61.69	117.8	80.27	71.95	90.0067	1.90499	0.809376	1.48208	0.785778	2.02707	0.828806	0.122086	0.308368	-0.422909	0.541359	0.544995	0.622048	gi|460411537|ref|XP_004251166.1|/7.7485e-72/PREDICTED: kiwellin-like [Solanum lycopersicum]
Sme2.5_01376.1_g00011.1	AT1G19530.1 | Symbols: | unknown protein; FUNCTIONS IN: molecular_function unknown; INVOLVED IN: N-terminal protein myristoylation, anaerobic respiration; LOCATED IN: cellular_component unknown; EXPRESSED IN: leaf apex, inflorescence meristem, hypocotyl, root, flower; EXPRESSED DURING: petal differentiation and expansion stage; Has 47 Blast hits to 47 proteins in 13 species: Archae - 0; Bacteria …	3e-15	474.7	298.08	410.7	394.493	134.07	269.84	170.63	191.513	171.92	263.25	314.02	249.73	565.52	649.8	562.94	592.753	-1.04256	0.756426	-0.659632	0.68373	0.587431	0.671968	1.62999	0.813733	0.382924	0.532677	1.24706	0.78976	gi|697117137|ref|XP_009612498.1|/4.53233e-56/PREDICTED: uncharacterized protein LOC104105807 [Nicotiana tomentosiformis]
Sme2.5_01379.1_g00012.1	AT5G42650.1 | Symbols: AOS, CYP74A, DDE2 | allene oxide synthase | chr5:17097803-17099359 REVERSE LENGTH=518	1e-137	69.77	53.28	74.94	65.9967	43.68	124.7	104.13	90.8367	44.18	47.26	96.28	62.5733	17.9	11.27	28.37	19.18	0.460882	0.581436	-0.0768452	0.263215	-1.78279	0.812874	-2.24367	0.826174	-0.537727	0.600719	-1.70595	0.805175	gi|565399916|ref|XP_006365486.1|/0/PREDICTED: 9-divinyl ether synthase-like [Solanum tuberosum]
Sme2.5_01385.1_g00009.1	AT3G09270.1 | Symbols: ATGSTU8, GSTU8 | glutathione S-transferase TAU 8 | chr3:2848407-2849226 REVERSE LENGTH=224	6e-30	62.67	82.62	46.01	63.7667	338.53	152.31	90.33	193.723	71.57	88.72	53.56	71.2833	135.85	137.68	75.07	116.2	1.60312	0.804384	0.160762	0.358286	0.865736	0.725116	-0.737388	0.686538	-1.44236	0.787253	0.704973	0.681655	gi|460401759|ref|XP_004246384.1|/1.11539e-70/PREDICTED: probable glutathione S-transferase [Solanum lycopersicum]
Sme2.5_01395.1_g00007.1	#	#	30.89	37.9	26.94	31.91	1.04	7.33	6.18	4.85	3.65	11.57	8.85	8.02333	7.44	5.24	9.31	7.33	-2.71795	0.820111	-1.99173	0.800818	-2.12212	0.811677	0.595828	0.453597	0.726217	0.490416	-0.130389	0.234029	gi|565365296|ref|XP_006349351.1|/7.36492e-46/PREDICTED: uncharacterized protein LOC102598839 [Solanum tuberosum]
Sme2.5_01401.1_g00004.1	AT5G42800.1 | Symbols: DFR, TT3, M318 | dihydroflavonol 4-reductase | chr5:17164296-17165864 REVERSE LENGTH=382	1e-138	0.15	0.31	0.31	0.256667	1.09	0.46	0.77	0.773333	28.1	15.57	10.38	18.0167	2.22	9.74	4.46	5.47333	1.59119	0.332407	6.13329	0.926168	4.41445	0.771314	2.82326	0.682369	4.5421	0.855161	-1.71884	0.756898	gi|397701703|gb|AFO59585.1|/0/diihydroflavonol 4-reductase [Iochroma parvifolium]
Sme2.5_01402.1_g00005.1	#	#	4.67	11.44	0	5.37333	32.2	14.55	9.5	18.75	2.75	5.09	3.43	3.75667	1.4	1.38	0	0.93	1.803	0.757778	-0.516364	0.396442	-2.53051	0.689521	-4.33352	0.853637	-2.31937	0.77702	-2.01415	0.579958	gi|565361523|ref|XP_006347506.1|/3.98626e-31/PREDICTED: uncharacterized protein LOC102585815 [Solanum tuberosum]
Sme2.5_01402.1_g00006.1	#	#	0	7.98	0.74	2.91	47.28	24.7	10.24	27.4067	1.48	2.35	0	1.28	0.75	0.74	0	0.5	3.23544	0.832346	-1.18488	0.472568	-2.54102	0.592519	-5.77645	0.922746	-4.42031	0.870637	-1.35614	0.354106	gi|413968536|gb|AFW90605.1|/4.95664e-26/Avr9/Cf-9 rapidly elicited protein 65 [Solanum tuberosum]
Sme2.5_01402.1_g00007.1	#	#	7.1	22.19	2.91	10.7333	179.38	55.39	38.99	91.2533	2.92	1.55	1.46	1.97667	0.74	0.73	0.73	0.733333	3.08778	0.853258	-2.44096	0.758571	-3.87149	0.815564	-6.95926	0.977034	-5.52874	0.939642	-1.43053	0.42111	gi|413968536|gb|AFW90605.1|/3.54118e-24/Avr9/Cf-9 rapidly elicited protein 65 [Solanum tuberosum]
Sme2.5_01402.1_g00012.1	AT4G27670.1 | Symbols: HSP21 | heat shock protein 21 | chr4:13819048-13819895 REVERSE LENGTH=227	2e-66	0.25	0.26	0.77	0.426667	2.34	45.65	1.8	16.5967	0.26	0.82	1.56	0.88	0	0	0.26	0.0933333	5.28164	0.88603	1.04439	0.29791	-2.19265	0.287898	-7.47429	0.933354	-4.23725	0.83689	-3.23704	0.393218	gi|565361515|ref|XP_006347502.1|/1.21365e-107/PREDICTED: small heat shock protein, chloroplastic-like [Solanum tuberosum]
Sme2.5_01411.1_g00008.1	AT4G35090.1 | Symbols: CAT2 | catalase 2 | chr4:16700937-16703215 REVERSE LENGTH=492	0	0.25	0.26	0.92	0.476667	7.3	3.23	15.29	8.60667	76.77	38.26	92.29	69.1067	6.7	15.16	17.24	13.0333	4.1744	0.799067	7.1797	0.979065	4.77308	0.865348	0.59868	0.522784	3.0053	0.847308	-2.40662	0.834413	gi|565347642|ref|XP_006340833.1|/0/PREDICTED: phosphoinositide phosphatase SAC6-like [Solanum tuberosum]
Sme2.5_01411.1_g00009.1	#	#	22.75	18.9	34.2	25.2833	3.25	9.09	1.93	4.75667	4.56	7.89	6.48	6.31	7.62	13.44	11.58	10.88	-2.41016	0.80231	-2.00247	0.794704	-1.21651	0.742212	1.19366	0.648849	0.407689	0.350686	0.785967	0.560709	gi|225467871|ref|XP_002272512.1|/1.15265e-66/PREDICTED: disease resistance response protein 206-like [Vitis vinifera]
Sme2.5_01418.1_g00002.1	AT3G22370.1 | Symbols: AOX1A, ATAOX1A | alternative oxidase 1A | chr3:7906890-7908416 FORWARD LENGTH=354	1e-145	2.63	6.51	5.2	4.78	9.13	2.35	4.52	5.33333	73.5	50.99	41.43	55.3067	16.19	39.99	25.58	27.2533	0.158027	0.244373	3.53237	0.863256	2.51135	0.818086	2.35332	0.802056	3.37434	0.852988	-1.02102	0.736478	gi|565402849|ref|XP_006366882.1|/5.71911e-178/PREDICTED: ubiquinol oxidase 1, mitochondrial-like [Solanum tuberosum]
Sme2.5_01418.1_g00005.1	AT5G23710.1 | Symbols: | DNA binding;DNA-directed RNA polymerases | chr5:7996528-7997220 REVERSE LENGTH=230	5e-47	45.78	32.34	45.18	41.1	14.3	20.49	12.1	15.63	12.01	13.45	9.33	11.5967	17.23	13.92	12.87	14.6733	-1.39482	0.760977	-1.82543	0.801072	-1.48594	0.781945	-0.0911211	0.237664	-0.430608	0.452889	0.339486	0.408957	gi|565402853|ref|XP_006366884.1|/5.07542e-122/PREDICTED: DNA-directed RNA polymerase III subunit rpc6-like [Solanum tuberosum]
Sme2.5_01424.1_g00007.1	AT4G17230.1 | Symbols: SCL13 | SCARECROW-like 13 | chr4:9661218-9662807 REVERSE LENGTH=529	1e-176	21.7	24.09	19.97	21.92	256.23	60.18	68.84	128.417	50.46	49.65	39.35	46.4867	41.14	36.37	30.07	35.86	2.55051	0.838916	1.08457	0.744652	0.710128	0.661855	-1.84039	0.814508	-1.46594	0.784721	-0.374441	0.512517	gi|723740284|ref|XP_010312439.1|/0/PREDICTED: GRAS1 protein isoform X1 [Solanum lycopersicum]
Sme2.5_01435.1_g00007.1	AT1G68590.2 | Symbols: | Ribosomal protein PSRP-3/Ycf65 | chr1:25757593-25758169 REVERSE LENGTH=163	8e-42	1.97	1.99	1.61	1.85667	2.83	7.3	4	4.71	31.24	38.91	54.92	41.69	53.2	46.87	52.14	50.7367	1.34301	0.568765	4.48891	0.893703	4.77224	0.909792	3.42923	0.852978	3.1459	0.836694	0.283327	0.451887	gi|565393801|ref|XP_006362559.1|/1.68082e-65/PREDICTED: 30S ribosomal protein 3, chloroplastic-like [Solanum tuberosum]
Sme2.5_01439.1_g00003.1	AT1G17860.1 | Symbols: | Kunitz family trypsin and protease inhibitor protein | chr1:6149343-6149933 FORWARD LENGTH=196	1e-19	0.05	0.09	0.02	0.0533333	4.47	1.88	16.17	7.50667	2.14	8.83	13.37	8.11333	9.01	2.49	7.09	6.19667	7.13699	0.877651	7.24911	0.891911	6.86031	0.866573	-0.27668	0.317709	0.112122	0.22428	-0.388802	0.375298	gi|658030154|ref|XP_008350527.1|/7.06614e-132/PREDICTED: uncharacterized protein LOC103413862 [Malus domestica]
Sme2.5_01441.1_g00006.1	#	#	0	0	0	0.01	5.46	1.65	8.4	5.17	0.23	0.24	0.69	0.386667	0.71	0	0	0.243333	9.01402	0.845712	5.27302	0.386011	4.60486	0.317724	-4.40916	0.738938	-3.741	0.700615	-0.668156	0.195996	gi|324105302|gb|ADY18412.1|/5.59931e-130/chloroplast polyphenol oxidase precursor [Solanum melongena]
Sme2.5_01441.1_g00013.1	#	#	0	0	0	0.01	1.05	0	0	0.356667	1.05	1.12	4.23	2.13333	6.46	5.27	3.15	4.96	5.1565	0.378153	7.73697	0.700258	8.9542	0.852016	3.79769	0.704538	2.58046	0.509903	1.21723	0.543294	gi|460399573|ref|XP_004245312.1|/8.15868e-13/PREDICTED: uncharacterized protein LOC101250142 [Solanum lycopersicum]
Sme2.5_01443.1_g00002.1	AT5G18130.1 | Symbols: | unknown protein; BEST Arabidopsis thaliana protein match is: unknown protein (TAIR:AT3G03870.2); Has 1807 Blast hits to 1807 proteins in 277 species: Archae - 0; Bacteria - 0; Metazoa - 736; Fungi - 347; Plants - 385; Viruses - 0; Other Eukaryotes - 339 (source: NCBI BLink). | chr5:5995634-5997165 FORWARD LENGTH=280	5e-16	82.37	88.06	82.69	84.3733	21.95	35.3	23.72	26.99	71.83	67.45	68.55	69.2767	111.62	137.88	109.57	119.69	-1.64436	0.799491	-0.284418	0.476079	0.504444	0.626923	2.14881	0.827409	1.35994	0.766663	0.788861	0.703177	gi|565369476|ref|XP_006351361.1|/1.2162e-84/PREDICTED: uncharacterized protein LOC102601839 isoform X1 [Solanum tuberosum]
Sme2.5_01443.1_g00006.1	AT3G58480.1 | Symbols: | calmodulin-binding family protein | chr3:21629341-21631853 FORWARD LENGTH=575	1e-152	0	0.09	0	0.0366667	15.05	1.12	2.61	6.26	1.13	0.79	1.12	1.01333	1.15	1.62	0.56	1.11	7.41555	0.861411	4.7885	0.49787	4.91995	0.524825	-2.4956	0.684534	-2.62705	0.683431	0.131451	0.17474	gi|565369583|ref|XP_006351414.1|/0/PREDICTED: uncharacterized protein LOC102591808 [Solanum tuberosum]
Sme2.5_01443.1_g00008.1	AT1G15670.1 | Symbols: | Galactose oxidase/kelch repeat superfamily protein | chr1:5390119-5391198 FORWARD LENGTH=359	1e-56	725.21	502.65	604.62	610.827	118.13	296.75	237.1	217.327	119.86	151.02	233.73	168.203	234.93	323.9	410.54	323.123	-1.4909	0.795591	-1.86056	0.82705	-0.918678	0.741377	0.57222	0.639066	-0.369659	0.525362	0.941879	0.741801	gi|565369466|ref|XP_006351356.1|/0/PREDICTED: F-box/kelch-repeat protein At1g15670-like [Solanum tuberosum]
Sme2.5_01445.1_g00006.1	AT5G40650.1 | Symbols: SDH2-2 | succinate dehydrogenase 2-2 | chr5:16281462-16283296 FORWARD LENGTH=280	1e-126	110.05	107.07	112.28	109.8	101.12	101.17	98.67	100.32	496.91	525.69	416.51	479.703	160.78	273.89	183.83	206.167	-0.130269	0.329505	2.12726	0.838529	0.908933	0.736064	1.0392	0.754319	2.25753	0.83726	-1.21833	0.786653	gi|565343035|ref|XP_006338645.1|/4.76485e-155/PREDICTED: succinate dehydrogenase [ubiquinone] iron-sulfur subunit 2, mitochondrial-like [Solanum tuberosum]
Sme2.5_01445.1_g00015.1	AT5G14370.1 | Symbols: | CCT motif family protein | chr5:4632147-4633651 REVERSE LENGTH=339	2e-33	2.81	1.97	1.32	2.03333	4.66	5.09	3.96	4.57	5.35	6.79	6.64	6.26	27.37	18.38	14.27	20.0067	1.16835	0.541741	1.62232	0.645833	3.29856	0.830254	2.13021	0.77641	0.453968	0.367528	1.67625	0.761625	gi|565343021|ref|XP_006338638.1|/2.61188e-102/PREDICTED: protein CHLOROPLAST IMPORT APPARATUS 2-like [Solanum tuberosum]
Sme2.5_01446.1_g00005.1	AT5G22470.1 | Symbols: | NAD+ ADP-ribosyltransferases;NAD+ ADP-ribosyltransferases | chr5:7447045-7450743 FORWARD LENGTH=814	0	1.45	1.07	0.54	1.02	45.99	29.92	8.29	28.0667	0.95	1.28	1.34	1.19	1.72	2.53	4.74	2.99667	4.78222	0.890222	0.222392	0.200523	1.55479	0.529576	-3.22743	0.831573	-4.55982	0.876378	1.3324	0.477063	gi|565364862|ref|XP_006349137.1|/0/PREDICTED: poly [ADP-ribose] polymerase 3-like [Solanum tuberosum]
Sme2.5_01455.1_g00008.1	AT2G15890.1 | Symbols: MEE14 | maternal effect embryo arrest 14 | chr2:6921196-6921978 REVERSE LENGTH=203	1e-48	201.06	177.7	185.01	187.923	35.72	48.2	39.91	41.2767	68.64	67.4	81.64	72.56	271.43	309.37	279.77	286.857	-2.18675	0.830746	-1.3729	0.792867	0.610186	0.676529	2.79693	0.852308	0.813848	0.678569	1.98308	0.83139	gi|565359384|ref|XP_006346495.1|/4.30355e-102/PREDICTED: uncharacterized protein LOC102591329 [Solanum tuberosum]
Sme2.5_01459.1_g00008.1	AT1G54050.1 | Symbols: | HSP20-like chaperones superfamily protein | chr1:20179558-20180122 REVERSE LENGTH=155	3e-32	11.03	6.83	8.79	8.88333	95.44	155.22	48.22	99.6267	3.89	7.01	9.66	6.85333	7.05	4.75	1.92	4.57333	3.48736	0.868323	-0.374295	0.391162	-0.957855	0.600221	-4.44521	0.901147	-3.86165	0.87905	-0.58356	0.435496	gi|565351935|ref|XP_006342905.1|/1.85984e-51/PREDICTED: 17.4 kDa class III heat shock protein-like [Solanum tuberosum]
Sme2.5_01466.1_g00005.1	AT3G12120.2 | Symbols: FAD2 | fatty acid desaturase 2 | chr3:3860592-3861743 REVERSE LENGTH=383	1e-138	45.18	1.1	5.66	17.3133	122.03	16.23	21.35	53.2033	0.32	0.5	0.16	0.326667	0	0	0.78	0.266667	1.61963	0.789386	-5.72792	0.912175	-6.0207	0.924911	-7.64034	0.975118	-7.34755	0.970661	-0.292782	0.169615	gi|565346094|ref|XP_006340104.1|/0/PREDICTED: omega-6 fatty acid desaturase, endoplasmic reticulum isozyme 2-like [Solanum tuberosum]
Sme2.5_01472.1_g00007.1	AT2G20890.1 | Symbols: PSB29, THF1 | photosystem II reaction center PSB29 protein | chr2:8987783-8989185 FORWARD LENGTH=300	7e-47	26.27	21.8	27.73	25.2667	30.98	26.66	26.29	27.9767	87.91	75.38	84.02	82.4367	64.12	59.31	66.32	63.25	0.146989	0.319295	1.70605	0.809897	1.32383	0.780881	1.17684	0.752525	1.55906	0.785589	-0.382221	0.538476	gi|460395468|ref|XP_004243305.1|/2.28259e-55/PREDICTED: protein THYLAKOID FORMATION1, chloroplastic [Solanum lycopersicum]
Sme2.5_01484.1_g00002.1	#	#	16.37	20.6	16.69	17.8867	275.64	296.28	72.09	214.67	24.55	35.35	18.89	26.2633	11.02	13.51	13.07	12.5333	3.58516	0.877959	0.554165	0.578256	-0.513114	0.545007	-4.09828	0.8955	-3.031	0.86051	-1.06728	0.713825	gi|565344456|ref|XP_006339332.1|/1.042e-12/PREDICTED: DNA ligase 1-like [Solanum tuberosum]
Sme2.5_01489.1_g00008.1	AT2G39530.1 | Symbols: | Uncharacterised protein family (UPF0497) | chr2:16498659-16499401 REVERSE LENGTH=178	1e-10	41.09	38.74	124.13	67.9867	94.38	5.15	27.28	42.27	179.11	105.21	88.37	124.23	64.8	123.35	195.18	127.777	-0.685618	0.657416	0.86969	0.718961	0.910301	0.731687	1.59592	0.802599	1.55531	0.791986	0.0406108	0.202683	gi|460391726|ref|XP_004241470.1|/1.6425e-65/PREDICTED: CASP-like protein 4D1 [Solanum lycopersicum]
Sme2.5_01490.1_g00008.1	#	#	3.75	2.83	0.96	2.51333	0.96	0	0	0.326667	1.93	5.12	1.93	2.99333	14.79	10.63	8.65	11.3567	-2.94371	0.577591	0.252151	0.248546	2.17587	0.75854	5.11958	0.850038	3.19586	0.591897	1.92371	0.728858	-
Sme2.5_01497.1_g00003.1	AT2G31090.1 | Symbols: | unknown protein; FUNCTIONS IN: molecular_function unknown; INVOLVED IN: biological_process unknown; LOCATED IN: endomembrane system; EXPRESSED IN: 24 plant structures; EXPRESSED DURING: 13 growth stages; BEST Arabidopsis thaliana protein match is: unknown protein (TAIR:AT2G20562.1); Has 70 Blast hits to 70 proteins in 13 species: Archae - 0; Bacteria - 0; Metazoa - 0; Fun…	9e-20	4.69	3.78	2.89	3.78667	129.12	24.54	37.21	63.6233	1.93	0	2.9	1.61333	0	0	2.88	0.966667	4.07056	0.8808	-1.23088	0.519199	-1.96984	0.604815	-6.04039	0.952152	-5.30144	0.925315	-0.738954	0.300345	gi|460405354|ref|XP_004248141.1|/6.81642e-23/PREDICTED: uncharacterized protein LOC101255929 [Solanum lycopersicum]
Sme2.5_01497.1_g00004.1	AT4G18480.1 | Symbols: CHLI1, CH42, CH-42, CHL11, CHLI-1 | P-loop containing nucleoside triphosphate hydrolases superfamily protein | chr4:10201897-10203361 REVERSE LENGTH=424	0	20.68	19	25.21	21.63	26.1	26.63	24.15	25.6267	80.91	69.82	106.15	85.6267	80.9	85.83	85.63	84.12	0.244612	0.395622	1.98503	0.821392	1.95942	0.821984	1.7148	0.803656	1.74041	0.801676	-0.0256113	0.184729	gi|697166771|ref|XP_009592217.1|/0/PREDICTED: magnesium-chelatase subunit ChlI, chloroplastic isoform X1 [Nicotiana tomentosiformis]
Sme2.5_01503.1_g00007.1	AT2G04039.1 | Symbols: | unknown protein; FUNCTIONS IN: molecular_function unknown; LOCATED IN: chloroplast; EXPRESSED IN: 21 plant structures; EXPRESSED DURING: 13 growth stages; CONTAINS InterPro DOMAIN/s: Protein of unknown function DUF2996 (InterPro:IPR021374); Has 159 Blast hits to 159 proteins in 52 species: Archae - 0; Bacteria - 76; Metazoa - 0; Fungi - 0; Plants - 38; Viruses - 0; Other …	5e-44	0	0	0.32	0.113333	1.3	0.97	3.22	1.83	14.34	12.01	13.94	13.43	7.95	6.23	4.83	6.33667	4.0132	0.570072	6.88874	0.926449	5.80508	0.843073	1.79188	0.645339	2.87554	0.774303	-1.08366	0.661292	gi|565354923|ref|XP_006344356.1|/9.73513e-74/PREDICTED: uncharacterized protein LOC102598030 [Solanum tuberosum]
Sme2.5_01503.1_g00011.1	AT5G10730.1 | Symbols: | NAD(P)-binding Rossmann-fold superfamily protein | chr5:3390822-3392947 REVERSE LENGTH=287	1e-39	12.77	9.31	6.54	9.54	13.13	13.29	19.49	15.3033	76.71	61.12	70.87	69.5667	35.76	86.43	29.03	50.4067	0.681785	0.575009	2.86634	0.847788	2.40155	0.831696	1.71977	0.793092	2.18455	0.817953	-0.464782	0.579532	gi|565381403|ref|XP_006357060.1|/1.09826e-33/PREDICTED: uncharacterized protein At1g32220, chloroplastic-like isoform X1 [Solanum tuberosum]
Sme2.5_01509.1_g00004.1	AT2G33430.1 | Symbols: DAL1, DAL | differentiation and greening-like 1 | chr2:14162732-14164729 FORWARD LENGTH=219	3e-84	19.32	19.4	16.72	18.48	9.28	11.83	13.26	11.4567	48.78	47.62	55.53	50.6433	55.01	62.83	56.84	58.2267	-0.689777	0.593671	1.45441	0.779805	1.65572	0.806275	2.34549	0.824674	2.14419	0.809725	0.201308	0.384645	gi|460389688|ref|XP_004240482.1|/4.60872e-110/PREDICTED: DAG protein, chloroplastic-like [Solanum lycopersicum]
Sme2.5_01512.1_g00001.1	AT4G16600.1 | Symbols: | Nucleotide-diphospho-sugar transferases superfamily protein | chr4:9350039-9352707 FORWARD LENGTH=494	0	5.15	4.11	3.75	4.33667	39.07	11.02	9.74	19.9433	2.28	2.26	3.01	2.51667	2.95	3.83	3.24	3.34	2.20125	0.781056	-0.785072	0.447317	-0.376738	0.330148	-2.57799	0.79544	-2.98632	0.80162	0.408334	0.293641	gi|565404341|ref|XP_006367602.1|/0/PREDICTED: putative glucuronosyltransferase PGSIP8-like [Solanum tuberosum]
Sme2.5_01512.1_g00007.1	AT5G47450.1 | Symbols: ATTIP2;3, TIP2;3, DELTA-TIP3 | tonoplast intrinsic protein 2;3 | chr5:19248509-19249466 REVERSE LENGTH=250	1e-115	5.01	2.66	2.19	3.28667	4.66	7.34	5.58	5.86	172.81	177.57	140.84	163.74	55.74	109.47	42.72	69.31	0.834276	0.501313	5.63864	0.952805	4.39837	0.900709	3.56409	0.863658	4.80436	0.918291	-1.24027	0.782653	gi|1518057|gb|AAB67881.1|/1.24711e-121/membrane channel protein [Solanum tuberosum]
Sme2.5_01513.1_g00002.1	AT1G80530.1 | Symbols: | Major facilitator superfamily protein | chr1:30278224-30280247 REVERSE LENGTH=561	0	51.92	53.71	52.62	52.75	29.18	31.14	29.11	29.81	238.94	180.97	193.07	204.327	105.45	192.5	130.93	142.96	-0.823375	0.680926	1.95363	0.82714	1.43837	0.799347	2.26174	0.83149	2.77701	0.850462	-0.515266	0.626952	gi|565348785|ref|XP_006341383.1|/0/PREDICTED: uncharacterized protein LOC102606368 [Solanum tuberosum]
Sme2.5_01521.1_g00005.1	AT1G19440.1 | Symbols: KCS4 | 3-ketoacyl-CoA synthase 4 | chr1:6729119-6730669 FORWARD LENGTH=516	0	134.69	118.65	118.78	124.04	52.79	94.82	83.49	77.0333	24.01	32.61	39.72	32.1133	26.78	28.89	44.68	33.45	-0.687251	0.668476	-1.94956	0.823579	-1.89073	0.82375	-1.20348	0.758864	-1.26231	0.75946	0.0588338	0.215296	gi|460385157|ref|XP_004238271.1|/0/PREDICTED: 3-ketoacyl-CoA synthase 4 [Solanum lycopersicum]
Sme2.5_01525.1_g00003.1	AT3G55430.1 | Symbols: | O-Glycosyl hydrolases family 17 protein | chr3:20549806-20552004 REVERSE LENGTH=449	1e-128	43.43	45.71	40.12	43.0867	264.98	245.09	269.65	259.907	40.52	53.63	85.76	59.97	47.33	32.33	75.7	51.7867	2.59268	0.84794	0.476999	0.58814	0.265339	0.468887	-2.32734	0.840581	-2.11568	0.831395	-0.21166	0.395451	gi|350534796|ref|NP_001234416.1|/0/beta-glucosidase 08 precursor [Solanum lycopersicum]
Sme2.5_01530.1_g00008.1	AT3G51680.1 | Symbols: | NAD(P)-binding Rossmann-fold superfamily protein | chr3:19173622-19174667 REVERSE LENGTH=303	1e-61	6.09	4.12	2.76	4.32333	10.67	22.66	27.34	20.2233	9.08	16.41	33.77	19.7533	37.13	19.92	36.05	31.0333	2.2258	0.782413	2.19188	0.789413	2.8436	0.833974	0.617798	0.604007	-0.0339247	0.181554	0.651723	0.621673	gi|565403339|ref|XP_006367119.1|/2.17546e-119/PREDICTED: secoisolariciresinol dehydrogenase-like [Solanum tuberosum]
Sme2.5_01531.1_g00005.1	AT5G59970.1 | Symbols: | Histone superfamily protein | chr5:24146352-24146663 REVERSE LENGTH=103	2e-52	10.67	14.75	5.86	10.4267	96.47	72.93	107.29	92.23	19.51	34.81	47.17	33.83	50.97	30.29	46.97	42.7433	3.14496	0.853661	1.69803	0.789976	2.03542	0.817262	-1.10954	0.753062	-1.44693	0.77865	0.337396	0.487892	gi|721697114|ref|XP_003580388.2|/3.97702e-39/PREDICTED: uncharacterized protein LOC100841093 [Brachypodium distachyon]
Sme2.5_01531.1_g00008.1	AT5G59970.1 | Symbols: | Histone superfamily protein | chr5:24146352-24146663 REVERSE LENGTH=103	2e-52	45.99	62.15	44.38	50.84	363.14	222.5	345.8	310.48	142	205.62	178.34	175.32	138.91	122.24	115.62	125.59	2.61046	0.84901	1.78595	0.820406	1.30469	0.788956	-1.30578	0.783791	-0.82451	0.700514	-0.481269	0.606225	gi|721697114|ref|XP_003580388.2|/3.97702e-39/PREDICTED: uncharacterized protein LOC100841093 [Brachypodium distachyon]
Sme2.5_01532.1_g00005.1	AT3G21640.1 | Symbols: TWD1, UCU2, FKBP42, ATFKBP42 | FKBP-type peptidyl-prolyl cis-trans isomerase family protein | chr3:7619025-7621097 REVERSE LENGTH=365	1e-113	82.27	99.88	79.5	87.2167	178.85	200.52	130.68	170.017	88	89.28	62.13	79.8033	53.61	56.48	47.14	52.41	0.963	0.724543	-0.128155	0.328634	-0.734762	0.694104	-1.69776	0.811441	-1.09116	0.753405	-0.606607	0.646968	gi|460367562|ref|XP_004229642.1|/9.77718e-141/PREDICTED: peptidyl-prolyl cis-trans isomerase FKBP42 [Solanum lycopersicum]
Sme2.5_01534.1_g00008.1	AT4G11000.1 | Symbols: | Ankyrin repeat family protein | chr4:6731020-6732464 FORWARD LENGTH=406	5e-26	0	0.35	0	0.123333	13.98	2.99	2.1	6.35667	0.53	0	0.35	0.296667	0.36	0	0	0.126667	5.68764	0.826521	1.26628	0.22454	0.0384741	0.148635	-5.64916	0.813274	-4.42136	0.757937	-1.22781	0.21408	gi|565369988|ref|XP_006351612.1|/3.08579e-109/PREDICTED: ankyrin repeat-containing protein At3g12360-like [Solanum tuberosum]
Sme2.5_01535.1_g00002.1	AT5G11650.1 | Symbols: | alpha/beta-Hydrolases superfamily protein | chr5:3745069-3746816 FORWARD LENGTH=390	1e-143	73.24	70.37	64.96	69.5233	356.5	160.29	125.92	214.237	115.63	98.25	81.58	98.4867	62.24	76.45	68.65	69.1133	1.62364	0.807341	0.502431	0.611436	-0.00853319	0.167374	-1.63217	0.809896	-1.12121	0.759231	-0.510964	0.61223	gi|460399245|ref|XP_004245152.1|/0/PREDICTED: monoglyceride lipase [Solanum lycopersicum]
Sme2.5_01540.1_g00001.1	AT5G09220.1 | Symbols: AAP2 | amino acid permease 2 | chr5:2866867-2868863 FORWARD LENGTH=493	0	5.08	5.41	5.3	5.26333	47.13	54.59	9.24	36.9867	2.75	14.69	9.29	8.91	8.24	5.28	7.99	7.17	2.81296	0.829505	0.759449	0.541374	0.445996	0.41589	-2.36696	0.813495	-2.05351	0.797531	-0.313452	0.34543	gi|723706948|ref|XP_010322323.1|/0/PREDICTED: amino acid transporter isoform X1 [Solanum lycopersicum]
Sme2.5_01542.1_g00009.1	#	#	0	0	0	0.01	33.2	5.47	4.24	14.3033	0	0	0		0	0	0		10.4821	0.936139					-10.4821	0.93145	-10.4821	0.926261			gi|359496315|ref|XP_003635207.1|/7.92528e-08/PREDICTED: uncharacterized protein LOC100853563 [Vitis vinifera]
Sme2.5_01542.1_g00011.1	AT4G21620.1 | Symbols: | glycine-rich protein | chr4:11491519-11491914 FORWARD LENGTH=131	3e-14	6.62	7.59	9.02	7.74333	144.6	17.76	54.76	72.3733	90.94	50.36	53.9	65.0667	28.67	17.81	30.59	25.69	3.22443	0.855128	3.07089	0.85211	1.73018	0.786088	-1.49425	0.781006	-0.15354	0.326511	-1.34071	0.77742	gi|460374043|ref|XP_004232821.1|/1.67281e-13/PREDICTED: shematrin-like protein 2 [Solanum lycopersicum]
Sme2.5_01546.1_g00010.1	AT1G22680.1 | Symbols: | unknown protein; FUNCTIONS IN: molecular_function unknown; INVOLVED IN: biological_process unknown; LOCATED IN: chloroplast; CONTAINS InterPro DOMAIN/s: Protein of unknown function DUF688 (InterPro:IPR007789); BEST Arabidopsis thaliana protein match is: unknown protein (TAIR:AT1G71970.1); Has 44 Blast hits to 44 proteins in 8 species: Archae - 0; Bacteria - 0; Metazoa - 0…	4e-20	2.93	1.62	1.9	2.15	3.29	5.74	5.43	4.82	34.65	22.28	16.12	24.35	14.24	8.02	5.15	9.13667	1.1647	0.548361	3.50151	0.843234	2.08733	0.73583	0.922635	0.566275	2.33682	0.792395	-1.41418	0.747421	gi|565374143|ref|XP_006353623.1|/5.45696e-91/PREDICTED: uncharacterized protein LOC102593915 [Solanum tuberosum]
Sme2.5_01548.1_g00010.1	AT5G10170.1 | Symbols: ATMIPS3, MIPS3 | myo-inositol-1-phosphate synthase 3 | chr5:3187538-3190161 REVERSE LENGTH=510	0	51.53	93.54	40.8	61.9567	74.65	143.1	158.01	125.253	52.33	91.73	115.09	86.3833	19.68	9.84	13.68	14.4	1.01552	0.744329	0.479493	0.598362	-2.10519	0.825771	-3.12071	0.857396	-0.536024	0.606735	-2.58468	0.843896	gi|697100375|ref|XP_009590797.1|/0/PREDICTED: inositol-3-phosphate synthase [Nicotiana tomentosiformis]
Sme2.5_01556.1_g00007.1	AT3G63520.1 | Symbols: CCD1, ATCCD1, ATNCED1, NCED1 | carotenoid cleavage dioxygenase 1 | chr3:23452940-23455896 FORWARD LENGTH=538	6e-36	22.26	16.65	23.27	20.7267	22.39	30.02	28.08	26.83	78.33	63.71	75.09	72.3767	35.54	49.59	41	42.0433	0.372359	0.485233	1.80404	0.811288	1.02039	0.738253	0.64803	0.628596	1.43168	0.772813	-0.783648	0.691388	gi|565357220|ref|XP_006345443.1|/5.54328e-46/PREDICTED: carotenoid 9,10(9',10')-cleavage dioxygenase 1-like [Solanum tuberosum]
Sme2.5_01559.1_g00002.1	AT2G30620.2 | Symbols: | winged-helix DNA-binding transcription factor family protein | chr2:13045360-13046267 FORWARD LENGTH=202	3e-34	33.19	35.5	25.45	31.38	119.52	70.77	127.57	105.953	130.16	102.48	138.27	123.637	93.42	110.19	139.65	114.42	1.75551	0.807562	1.97819	0.825072	1.86642	0.822558	0.11091	0.299238	0.222678	0.401997	-0.111767	0.298817	gi|565370039|ref|XP_006351636.1|/2.28673e-33/PREDICTED: histone H1-like [Solanum tuberosum]
Sme2.5_01561.1_g00002.1	AT5G17170.1 | Symbols: ENH1 | rubredoxin family protein | chr5:5649335-5650975 FORWARD LENGTH=271	2e-89	3.11	3.79	4.66	3.85333	5.76	8.5	8.24	7.5	34.5	48.88	44.9	42.76	48.73	48.53	40.13	45.7967	0.960784	0.562295	3.47208	0.858404	3.57106	0.86184	2.61028	0.827702	2.5113	0.817628	0.0989807	0.271903	gi|565361628|ref|XP_006347557.1|/1.98345e-92/PREDICTED: uncharacterized protein LOC102602042 [Solanum tuberosum]
Sme2.5_01569.1_g00002.1	AT1G80380.2 | Symbols: | P-loop containing nucleoside triphosphate hydrolases superfamily protein | chr1:30217332-30219784 FORWARD LENGTH=456	1e-164	4.11	5.27	5.28	4.88667	5.65	6.18	7.59	6.47333	30.41	24.64	24.31	26.4533	19.25	28.54	22.27	23.3533	0.405658	0.376073	2.43653	0.812596	2.25671	0.803485	1.85105	0.76981	2.03087	0.78289	-0.179821	0.334055	gi|565352336|ref|XP_006343101.1|/0/PREDICTED: D-glycerate 3-kinase, chloroplastic-like [Solanum tuberosum]
Sme2.5_01569.1_g00006.1	AT3G15540.1 | Symbols: IAA19, MSG2 | indole-3-acetic acid inducible 19 | chr3:5264100-5265378 FORWARD LENGTH=197	2e-50	0	0	0	0.01	20.9	0.34	23.07	14.77	9.28	3.98	8.55	7.27	0.7	1.73	3.74	2.05667	10.5285	0.937865	9.50581	0.888784	7.68416	0.704818	-2.84429	0.785939	-1.02264	0.642442	-1.82165	0.669053	gi|525313550|ref|NP_001266080.1|/7.8377e-83/IAA19 [Solanum lycopersicum]
Sme2.5_01570.1_g00007.1	AT5G38700.1 | Symbols: | unknown protein; FUNCTIONS IN: molecular_function unknown; INVOLVED IN: biological_process unknown; LOCATED IN: mitochondrion; EXPRESSED IN: 10 plant structures; EXPRESSED DURING: LP.04 four leaves visible, LP.10 ten leaves visible, petal differentiation and expansion stage, LP.08 eight leaves visible, LP.12 twelve leaves visible; BEST Arabidopsis thaliana protein match i…	1e-36	0	3.85	0	1.29	6.63	6.26	1.55	4.81333	0.39	0	0	0.136667	0	0	0	0.01	1.89967	0.626343	-3.23864	0.471537	-7.01123	0.614499	-8.91089	0.822033	-5.1383	0.747536	-3.77259	0.233432	gi|565365011|ref|XP_006349211.1|/1.44991e-70/PREDICTED: uncharacterized protein LOC102579218 [Solanum tuberosum]
Sme2.5_01570.1_g00008.1	AT5G38700.1 | Symbols: | unknown protein; FUNCTIONS IN: molecular_function unknown; INVOLVED IN: biological_process unknown; LOCATED IN: mitochondrion; EXPRESSED IN: 10 plant structures; EXPRESSED DURING: LP.04 four leaves visible, LP.10 ten leaves visible, petal differentiation and expansion stage, LP.08 eight leaves visible, LP.12 twelve leaves visible; BEST Arabidopsis thaliana protein match i…	1e-38	0	1.05	0	0.356667	11.74	9.26	2.47	7.82333	0.36	0	0.36	0.243333	0	0	0	0.01	4.45514	0.801538	-0.551642	0.195057	-5.1565	0.378284	-9.61164	0.882782	-5.00678	0.805893	-4.60486	0.30013	gi|565365009|ref|XP_006349210.1|/1.38622e-78/PREDICTED: uncharacterized protein LOC102578886 [Solanum tuberosum]
Sme2.5_01572.1_g00004.1	AT3G08970.1 | Symbols: ATERDJ3A, TMS1 | DNAJ heat shock N-terminal domain-containing protein | chr3:2737589-2740265 FORWARD LENGTH=572	1e-179	25.53	23.42	32.85	27.2667	78.55	119.62	51.99	83.3867	19.91	19.73	20.93	20.19	10.28	10.31	10.34	10.31	1.61268	0.79707	-0.433497	0.525713	-1.40309	0.762349	-3.01577	0.852119	-2.04618	0.817421	-0.969597	0.670831	gi|460402555|ref|XP_004246777.1|/0/PREDICTED: dnaJ protein ERDJ3A [Solanum lycopersicum]
Sme2.5_01575.1_g00001.1	AT3G49530.1 | Symbols: ANAC062, NTL6, NAC062 | NAC domain containing protein 62 | chr3:18362639-18364717 REVERSE LENGTH=469	3e-69	17.19	26.99	21.55	21.91	154	79.12	57.58	96.9	33.33	24.65	24.53	27.5033	14.95	23.59	19.59	19.3767	2.14491	0.823928	0.328017	0.465913	-0.177269	0.346581	-2.32218	0.832331	-1.81689	0.807109	-0.505286	0.557283	gi|565361135|ref|XP_006347316.1|/0/PREDICTED: uncharacterized protein LOC102605066 [Solanum tuberosum]
Sme2.5_01575.1_g00006.1	AT5G24660.1 | Symbols: LSU2 | response to low sulfur 2 | chr5:8443472-8443756 REVERSE LENGTH=94	4e-14	1.16	0.59	0	0.586667	12.56	4.22	7.7	8.16	0.6	1.9	1.79	1.43	0	0.6	0	0.206667	3.79796	0.775992	1.2854	0.379677	-1.50524	0.294063	-5.30319	0.828389	-2.51255	0.709913	-2.79064	0.450001	gi|565361146|ref|XP_006347320.1|/2.84036e-37/PREDICTED: uncharacterized protein LOC102578639 [Solanum tuberosum]
Sme2.5_01575.1_g00018.1	AT3G03150.1 | Symbols: | unknown protein; FUNCTIONS IN: molecular_function unknown; INVOLVED IN: biological_process unknown; LOCATED IN: mitochondrion; EXPRESSED IN: 22 plant structures; EXPRESSED DURING: 13 growth stages; BEST Arabidopsis thaliana protein match is: unknown protein (TAIR:AT5G17165.1); Has 39 Blast hits to 39 proteins in 11 species: Archae - 0; Bacteria - 0; Metazoa - 0; Fungi - 0…	3e-19	2.03	2.05	3.11	2.39667	16.14	11	15.98	14.3733	1.04	1.65	2.6	1.76333	0.53	0.52	0.52	0.523333	2.58429	0.779567	-0.442724	0.288348	-2.19523	0.541142	-4.77952	0.854495	-3.02702	0.785181	-1.7525	0.43378	gi|698554956|ref|XP_009770359.1|/2.99706e-39/PREDICTED: uncharacterized protein LOC104221077 [Nicotiana sylvestris]
Sme2.5_01585.1_g00006.1	AT2G38470.1 | Symbols: WRKY33, ATWRKY33 | WRKY DNA-binding protein 33 | chr2:16108476-16110539 FORWARD LENGTH=519	4e-98	13.35	10.21	9.08	10.88	212.47	32.5	40.67	95.2133	2.36	1.86	2.57	2.26333	2.27	2.26	3.36	2.63	3.12949	0.853958	-2.26516	0.751014	-2.04854	0.750771	-5.17803	0.928272	-5.39464	0.935671	0.216614	0.22029	gi|568215477|ref|NP_001274836.1|/0/double WRKY type transfactor [Solanum tuberosum]
Sme2.5_01588.1_g00001.1	AT4G29190.1 | Symbols: | Zinc finger C-x8-C-x5-C-x3-H type family protein | chr4:14392233-14393303 REVERSE LENGTH=356	4e-99	23.46	12.46	12.67	16.1967	5.04	6.89	9.37	7.1	9.81	9.31	14.13	11.0833	1.28	1.43	2.81	1.84	-1.18981	0.693167	-0.547305	0.536668	-3.13792	0.814734	-1.94811	0.670155	0.642501	0.50415	-2.59061	0.76121	gi|565374053|ref|XP_006353579.1|/2.48865e-150/PREDICTED: zinc finger CCCH domain-containing protein 20-like [Solanum tuberosum]
Sme2.5_01597.1_g00004.1	AT4G34880.1 | Symbols: | Amidase family protein | chr4:16615549-16617424 FORWARD LENGTH=466	1e-134	0.21	0.21	0.11	0.176667	1.51	2.04	1.28	1.61	3.47	3.87	2.26	3.2	10.98	6.67	5.77	7.80667	3.18796	0.512891	4.17897	0.669856	5.4656	0.853191	2.27765	0.701216	0.991011	0.424766	1.28663	0.622185	gi|565346800|ref|XP_006340435.1|/0/PREDICTED: putative amidase C869.01-like [Solanum tuberosum]
Sme2.5_01604.1_g00012.1	AT1G67700.2 | Symbols: | unknown protein; FUNCTIONS IN: molecular_function unknown; INVOLVED IN: biological_process unknown; LOCATED IN: chloroplast, chloroplast envelope; EXPRESSED IN: 22 plant structures; EXPRESSED DURING: 13 growth stages; Has 49 Blast hits to 49 proteins in 20 species: Archae - 0; Bacteria - 0; Metazoa - 0; Fungi - 0; Plants - 44; Viruses - 0; Other Eukaryotes - 5 (source: NC…	3e-94	27.96	19.96	25.9	24.6067	31.4	40.11	42.96	38.1567	197.45	211.06	174.68	194.397	67.56	67.73	45.33	60.2067	0.632886	0.621699	2.98188	0.857711	1.29087	0.777251	0.657988	0.645184	2.349	0.839007	-1.69101	0.818862	gi|565349565|ref|XP_006341763.1|/2.76614e-101/PREDICTED: uncharacterized protein LOC102591507 [Solanum tuberosum]
Sme2.5_01617.1_g00007.1	AT4G25910.1 | Symbols: NFU3, ATCNFU3 | NFU domain protein 3 | chr4:13164128-13165094 FORWARD LENGTH=236	1e-72	1.81	1.05	0.79	1.21667	1.6	7.7	3.69	4.33	126.38	120.85	99.02	115.417	58.33	58.06	31.1	49.1633	1.83143	0.606275	6.56777	0.975346	5.33658	0.930602	3.50514	0.856416	4.73634	0.913166	-1.2312	0.777636	gi|565381092|ref|XP_006356915.1|/5.96868e-96/PREDICTED: nifU-like protein 3, chloroplastic-like [Solanum tuberosum]
Sme2.5_01618.1_g00012.1	AT5G09760.1 | Symbols: | Plant invertase/pectin methylesterase inhibitor superfamily | chr5:3032446-3034364 FORWARD LENGTH=551	1e-173	1.56	0.84	1.27	1.22333	27.29	4.76	9.71	13.92	7.18	3.48	4.14	4.93333	3.58	2.27	5.27	3.70667	3.50827	0.80867	2.01175	0.641934	1.5993	0.573335	-1.90896	0.738733	-1.49652	0.698162	-0.41244	0.332992	gi|565368700|ref|XP_006350979.1|/0/PREDICTED: probable pectinesterase/pectinesterase inhibitor 51-like [Solanum tuberosum]
Sme2.5_01620.1_g00003.1	AT5G66880.1 | Symbols: SNRK2-3, SNRK2.3, SRK2I | sucrose nonfermenting 1(SNF1)-related protein kinase 2.3 | chr5:26710697-26712732 FORWARD LENGTH=361	1e-101	62.39	60.51	56.99	59.9633	6.22	9.46	8.35	8.01	20.03	12.1	24.17	18.7667	89.78	85.48	78.1	84.4533	-2.90421	0.841359	-1.67591	0.803534	0.494074	0.616052	3.39828	0.862218	1.2283	0.695171	2.16998	0.829078	gi|565342149|ref|XP_006338224.1|/2.18662e-106/PREDICTED: serine/threonine-protein kinase SRK2I-like [Solanum tuberosum]
Sme2.5_01620.1_g00013.1	AT2G26560.1 | Symbols: PLP2, PLA IIA, PLA2A | phospholipase A 2A | chr2:11293912-11295708 REVERSE LENGTH=407	1e-122	0.97	0	0.43	0.47	31.48	4.69	5.95	14.04	0.14	0.15	0	0.1	0	0	0.14	0.0533333	4.90074	0.86188	-2.23266	0.294721	-3.13955	0.32909	-8.04029	0.92738	-7.1334	0.915244	-0.906891	0.168405	gi|565342133|ref|XP_006338216.1|/0/PREDICTED: patatin-3-Kuras 1-like [Solanum tuberosum]
Sme2.5_01629.1_g00003.1	AT3G05410.2 | Symbols: | Photosystem II reaction center PsbP family protein | chr3:1554783-1561456 FORWARD LENGTH=280	5e-89	0	0	0	0.01	0	1.63	1.21	0.95	0.82	1.94	6.1	2.95333	7.49	3.92	4.85	5.42	6.56986	0.553805	8.2062	0.759456	9.08215	0.863789	2.51229	0.664596	1.63634	0.503461	0.875949	0.483302	gi|565391953|ref|XP_006361673.1|/1.31943e-142/PREDICTED: psbP domain-containing protein 7, chloroplastic-like [Solanum tuberosum]
Sme2.5_01638.1_g00005.1	AT4G22880.2 | Symbols: LDOX, TDS4, TT18, ANS | leucoanthocyanidin dioxygenase | chr4:12004905-12006059 REVERSE LENGTH=356	1e-141	0.56	0.43	0	0.333333	1.59	1.58	1.29	1.48667	65.63	29.79	26.68	40.7	4.56	18.38	8.66	10.5333	2.15704	0.453206	6.93192	0.967795	4.98185	0.858766	2.82481	0.759174	4.77488	0.896172	-1.95007	0.804595	gi|209962335|gb|ACJ02088.1|/0/anthocyanin synthase [Solanum melongena]
Sme2.5_01638.1_g00006.1	AT4G22890.2 | Symbols: PGR5-LIKE A | PGR5-LIKE A | chr4:12007157-12009175 FORWARD LENGTH=324	1e-129	2.56	2.95	2.26	2.59	5.26	5.76	7.64	6.22	25.01	22.01	24.29	23.77	25.73	23.4	26.19	25.1067	1.26396	0.599347	3.19812	0.832973	3.27705	0.838724	2.01308	0.783425	1.93416	0.769178	0.0789286	0.235319	gi|460400289|ref|XP_004245668.1|/1.43731e-146/PREDICTED: PGR5-like protein 1A, chloroplastic [Solanum lycopersicum]
Sme2.5_01638.1_g00010.1	AT4G22920.1 | Symbols: ATNYE1, NYE1 | non-yellowing 1 | chr4:12016776-12017969 REVERSE LENGTH=268	6e-99	17.04	8.2	13.15	12.7967	7.86	9.85	5.34	7.68333	111.16	86.98	63.36	87.1667	16.48	42.66	20.23	26.4567	-0.735964	0.574314	2.76801	0.84626	1.04786	0.725768	1.78383	0.77275	3.50397	0.865848	-1.72015	0.811595	gi|565386034|ref|XP_006358848.1|/2.99445e-135/PREDICTED: uncharacterized protein LOC102599319 [Solanum tuberosum]
Sme2.5_01643.1_g00012.1	AT5G08640.2 | Symbols: FLS1 | flavonol synthase 1 | chr5:2804009-2805175 FORWARD LENGTH=336	1e-123	0.67	1.52	1.02	1.07	1.03	4.25	2.03	2.43667	325.75	329.17	226.57	293.83	158.64	447.15	166.34	257.377	1.1873	0.448661	8.10123	0.99494	7.91013	0.994181	6.72283	0.980455	6.91393	0.983835	-0.1911	0.397321	gi|568214960|ref|NP_001274926.1|/4.03442e-168/flavonol synthase [Solanum tuberosum]
Sme2.5_01645.1_g00009.1	AT2G17705.1 | Symbols: | unknown protein; FUNCTIONS IN: molecular_function unknown; INVOLVED IN: biological_process unknown; LOCATED IN: plasma membrane; EXPRESSED IN: cultured cell; BEST Arabidopsis thaliana protein match is: unknown protein (TAIR:AT4G08330.1); Has 135 Blast hits to 135 proteins in 32 species: Archae - 5; Bacteria - 29; Metazoa - 0; Fungi - 0; Plants - 91; Viruses - 0; Other Euk…	8e-52	13.02	17.91	10.66	13.8633	67.45	38.82	22.79	43.02	14.49	11.34	12.31	12.7133	12.02	12.39	6.91	10.44	1.63373	0.785017	-0.124932	0.264111	-0.409152	0.470864	-2.04289	0.805528	-1.75867	0.786026	-0.284221	0.360634	gi|565347544|ref|XP_006340785.1|/4.05417e-68/PREDICTED: uncharacterized protein At4g08330, chloroplastic-like [Solanum tuberosum]
Sme2.5_01649.1_g00002.1	AT1G12060.1 | Symbols: ATBAG5, BAG5 | BCL-2-associated athanogene 5 | chr1:4076334-4076981 FORWARD LENGTH=215	4e-18	5.43	6.46	5.54	5.81	196.04	133.93	55.41	128.46	3.36	7.9	4.45	5.23667	0.97	0.48	0.63	0.693333	4.46664	0.906202	-0.149889	0.241677	-3.06692	0.724214	-7.53355	0.985959	-4.61653	0.910136	-2.91703	0.678848	gi|723710854|ref|XP_010322968.1|/2.64004e-120/PREDICTED: uncharacterized protein LOC104648101 [Solanum lycopersicum]
Sme2.5_01649.1_g00008.1	AT2G27660.1 | Symbols: | Cysteine/Histidine-rich C1 domain family protein | chr2:11798694-11800850 REVERSE LENGTH=718	5e-32	0.54	0.18	0.91	0.543333	47.13	8.58	10.35	22.02	0.55	0.58	1.1	0.743333	0.37	0.19	0.91	0.49	5.34083	0.902209	0.452172	0.214972	-0.149056	0.175978	-5.48989	0.904137	-4.88866	0.878125	-0.601228	0.221711	gi|565361226|ref|XP_006347358.1|/2.32021e-130/PREDICTED: uncharacterized protein LOC102591548 [Solanum tuberosum]
Sme2.5_01666.1_g00001.1	AT2G28840.1 | Symbols: XBAT31 | XB3 ortholog 1 in Arabidopsis thaliana | chr2:12378542-12380474 FORWARD LENGTH=456	1e-118	54.39	39.5	42.65	45.5133	13.64	21.75	22.51	19.3	20.54	16.07	23.8	20.1367	77.61	57.87	77.61	71.03	-1.23769	0.750353	-1.17646	0.754959	0.642139	0.667936	1.87983	0.807366	0.061224	0.207359	1.8186	0.811993	gi|525313976|ref|NP_001265923.1|/6.72823e-148/Hop-interacting protein THI012 [Solanum lycopersicum]
Sme2.5_01666.1_g00005.1	AT3G12110.1 | Symbols: ACT11 | actin-11 | chr3:3858116-3859609 FORWARD LENGTH=377	0	37.56	34.27	41.75	37.86	6.3	4.39	4.37	5.02	5.54	4.65	3.45	4.54667	7.36	15.14	14.34	12.28	-2.91492	0.831364	-3.05779	0.842057	-1.62436	0.794369	1.29055	0.674036	-0.142878	0.221843	1.43343	0.695461	gi|460411105|ref|XP_004250955.1|/0/PREDICTED: actin-97-like [Solanum lycopersicum]
Sme2.5_01674.1_g00002.1	AT3G52610.1 | Symbols: | unknown protein; Has 68 Blast hits to 67 proteins in 21 species: Archae - 0; Bacteria - 11; Metazoa - 0; Fungi - 0; Plants - 55; Viruses - 0; Other Eukaryotes - 2 (source: NCBI BLink). | chr3:19510513-19512547 FORWARD LENGTH=475	1e-135	11.79	10	9.79	10.5267	31.6	46.15	48.38	42.0433	20.95	27.66	34.96	27.8567	13.62	8.85	9.01	10.4933	1.99783	0.803253	1.40397	0.756357	-0.00457563	0.151342	-2.0024	0.802521	-0.593854	0.596849	-1.40855	0.754346	gi|565348185|ref|XP_006341098.1|/0/PREDICTED: uncharacterized protein LOC102599218 [Solanum tuberosum]
Sme2.5_01674.1_g00013.1	AT2G36145.1 | Symbols: | unknown protein; FUNCTIONS IN: molecular_function unknown; INVOLVED IN: biological_process unknown; LOCATED IN: chloroplast thylakoid membrane, chloroplast stroma, chloroplast; EXPRESSED IN: 19 plant structures; EXPRESSED DURING: 13 growth stages; Has 49 Blast hits to 49 proteins in 17 species: Archae - 0; Bacteria - 0; Metazoa - 0; Fungi - 0; Plants - 49; Viruses - 0; Ot…	5e-45	3.15	2.84	3.22	3.07	2.16	5.41	6.42	4.66333	11.21	24.75	32	22.6533	40.41	31.24	37.49	36.38	0.603123	0.410152	2.88341	0.820293	3.56683	0.857318	2.96371	0.829757	2.28029	0.783153	0.683422	0.640304	gi|565348155|ref|XP_006341083.1|/2.43917e-80/PREDICTED: uncharacterized protein LOC102594389 [Solanum tuberosum]
Sme2.5_01685.1_g00001.1	AT1G70560.1 | Symbols: WEI8, TAA1, SAV3 | tryptophan aminotransferase of Arabidopsis 1 | chr1:26604894-26607319 FORWARD LENGTH=391	1e-117	0	0.16	0	0.06	0	0.16	0.16	0.11	9.38	11.24	8.33	9.65	3.67	8.78	1.62	4.69	0.874469	0.181411	7.32942	0.908372	6.28848	0.819144	5.41401	0.763521	6.45495	0.874619	-1.04094	0.612191	gi|565382618|ref|XP_006357631.1|/0/PREDICTED: L-tryptophan--pyruvate aminotransferase 1-like [Solanum tuberosum]
Sme2.5_01685.1_g00005.1	AT1G10740.4 | Symbols: | alpha/beta-Hydrolases superfamily protein | chr1:3568343-3570466 REVERSE LENGTH=473	0	67.06	90.03	63.72	73.6033	129.34	172.87	111.47	137.893	38.35	47.41	39.75	41.8367	50.1	40.12	36.76	42.3267	0.90571	0.713709	-0.815003	0.701363	-0.798204	0.70567	-1.70391	0.809636	-1.72071	0.807372	0.016799	0.166564	gi|565382586|ref|XP_006357616.1|/0/PREDICTED: uncharacterized protein LOC102586855 isoform X1 [Solanum tuberosum]
Sme2.5_01687.1_g00002.1	AT2G45570.1 | Symbols: CYP76C2 | cytochrome P450, family 76, subfamily C, polypeptide 2 | chr2:18779935-18781922 REVERSE LENGTH=512	6e-48	10.17	13.28	8.63	10.6933	16.39	23.41	17.48	19.0933	66.26	67.04	64.49	65.93	85.06	69.67	61.54	72.09	0.836357	0.633619	2.62422	0.840851	2.75309	0.84495	1.91673	0.808756	1.78787	0.798366	0.128864	0.315004	gi|643725467|gb|KDP34506.1|/7.26942e-83/hypothetical protein JCGZ_11056 [Jatropha curcas]
Sme2.5_01689.1_g00004.1	AT4G01250.1 | Symbols: WRKY22, AtWRKY22 | WRKY family transcription factor | chr4:522839-524129 REVERSE LENGTH=298	5e-64	8.95	5.17	6.09	6.73667	81.19	16.52	18.05	38.5867	6.52	5.71	8.45	6.89333	5.15	5.47	3.39	4.67	2.518	0.818296	0.0331669	0.173085	-0.528612	0.43964	-3.04661	0.835947	-2.48483	0.814099	-0.561779	0.427121	gi|565345089|ref|XP_006339631.1|/5.48405e-127/PREDICTED: WRKY transcription factor 22-like [Solanum tuberosum]
Sme2.5_01694.1_g00003.1	AT3G08900.1 | Symbols: RGP3, RGP | reversibly glycosylated polypeptide 3 | chr3:2708347-2709714 REVERSE LENGTH=362	0	32.1	54.95	30.92	39.3233	177.7	92.29	168.21	146.067	41.72	51.06	30.54	41.1067	53.77	34.55	41.91	43.41	1.89317	0.815566	0.0639868	0.229386	0.142642	0.337003	-1.75053	0.812034	-1.82918	0.81276	0.078655	0.247449	gi|565356504|ref|XP_006345104.1|/0/PREDICTED: alpha-1,4-glucan-protein synthase [UDP-forming] 2-like [Solanum tuberosum]
Sme2.5_01694.1_g00004.1	#	#	0.52	2.88	0	1.13667	12.71	8.46	19.67	13.6133	3.19	4.2	2.38	3.25667	0.54	1.34	1.84	1.24	3.58214	0.811451	1.51859	0.528593	0.125531	0.186118	-3.45661	0.8022	-2.06355	0.741682	-1.39306	0.497074	gi|565356712|ref|XP_006345207.1|/1.84789e-28/PREDICTED: uncharacterized protein LOC102589523 [Solanum tuberosum]
Sme2.5_01694.1_g00006.1	AT5G15630.1 | Symbols: COBL4, IRX6 | COBRA-like extracellular glycosyl-phosphatidyl inositol-anchored protein family | chr5:5084842-5086545 FORWARD LENGTH=431	1e-157	2.38	1.28	1	1.55333	36.39	3.29	6.84	15.5067	7.95	10.77	11.32	10.0133	1.32	1.16	0.85	1.11	3.31945	0.809426	2.68848	0.76171	-0.484808	0.268224	-3.80426	0.819541	-0.630966	0.538127	-3.17329	0.772732	gi|697105777|ref|XP_009606715.1|/0/PREDICTED: COBRA-like protein 4 [Nicotiana tomentosiformis]
Sme2.5_01694.1_g00010.1	AT3G55330.1 | Symbols: PPL1 | PsbP-like protein 1 | chr3:20514031-20515275 REVERSE LENGTH=230	2e-60	1.36	1.38	1.11	1.28333	2.79	4.18	4.7	3.89	28.05	30.1	26.48	28.21	12.82	11.28	14.39	12.83	1.59987	0.571181	4.45824	0.884281	3.32155	0.810351	1.72168	0.72256	2.85836	0.81709	-1.13669	0.728597	gi|565356510|ref|XP_006345107.1|/4.31767e-117/PREDICTED: psbP-like protein 1, chloroplastic-like [Solanum tuberosum]
Sme2.5_01695.1_g00008.1	AT5G22830.1 | Symbols: ATMGT10, GMN10, MGT10, MRS2-11 | magnesium (Mg) transporter 10 | chr5:7627676-7630633 FORWARD LENGTH=459	1e-153	2.81	0.85	2.33	1.99667	7.26	8.16	10.79	8.73667	66.42	49.21	55.64	57.09	12.41	14.16	7.39	11.32	2.12949	0.71762	4.83757	0.911894	2.50321	0.77088	0.373719	0.404392	2.70808	0.832482	-2.33436	0.829038	gi|565364707|ref|XP_006349060.1|/0/PREDICTED: magnesium transporter MRS2-11, chloroplastic-like [Solanum tuberosum]
Sme2.5_01699.1_g00010.1	#	#	10.35	0.98	2.97	4.76667	47.2	10.64	8.23	22.0233	0	0.35	1.66	0.673333	0.34	0.34	0	0.23	2.20798	0.786253	-2.82359	0.677915	-4.37327	0.749574	-6.58126	0.936106	-5.03157	0.88343	-1.54969	0.291232	gi|460367745|ref|XP_004229731.1|/2.78765e-46/PREDICTED: uncharacterized protein LOC101252816 [Solanum lycopersicum]
Sme2.5_01701.1_g00010.1	AT2G24820.1 | Symbols: TIC55-II | translocon at the inner envelope membrane of chloroplasts 55-II | chr2:10575038-10576829 FORWARD LENGTH=539	0	10.24	5.36	6.1	7.23333	15.22	20.9	17.86	17.9933	75.7	70.32	62.18	69.4	25.27	40.93	25.75	30.65	1.31473	0.713759	3.2622	0.85792	2.08315	0.809438	0.768425	0.645151	1.94747	0.806672	-1.17905	0.764483	gi|565351001|ref|XP_006342449.1|/0/PREDICTED: protein TIC 55, chloroplastic-like [Solanum tuberosum]
Sme2.5_01711.1_g00002.1	AT1G67590.1 | Symbols: | Remorin family protein | chr1:25333137-25334472 REVERSE LENGTH=347	6e-98	0.67	0.51	0	0.396667	17.32	6.89	13.21	12.4733	2.44	4.38	1.55	2.79	1.76	1.4	1.54	1.56667	4.97478	0.858393	2.81427	0.58929	1.9817	0.455161	-2.99308	0.77584	-2.16051	0.738159	-0.832567	0.378525	gi|565349526|ref|XP_006341744.1|/1.41198e-157/PREDICTED: uncharacterized protein At3g61260-like [Solanum tuberosum]
Sme2.5_01719.1_g00003.1	AT1G44000.1 | Symbols: | unknown protein; BEST Arabidopsis thaliana protein match is: unknown protein (TAIR:AT4G11911.1); Has 216 Blast hits to 212 proteins in 76 species: Archae - 0; Bacteria - 96; Metazoa - 0; Fungi - 0; Plants - 118; Viruses - 0; Other Eukaryotes - 2 (source: NCBI BLink). | chr1:16708201-16709521 REVERSE LENGTH=260	3e-64	6.77	10.3	5.67	7.58	16.15	16.11	19.93	17.3967	52.13	53.77	56.99	54.2967	31.91	26.85	27.06	28.6067	1.19854	0.699494	2.84059	0.843708	1.91608	0.79751	0.71754	0.627588	1.64205	0.786094	-0.924512	0.711149	gi|460383997|ref|XP_004237702.1|/1.543e-108/PREDICTED: protein STAY-GREEN LIKE, chloroplastic [Solanum lycopersicum]
Sme2.5_01725.1_g00005.1	AT1G22850.1 | Symbols: | SNARE associated Golgi protein family | chr1:8080671-8082816 REVERSE LENGTH=344	1e-102	11.77	8.63	11.67	10.69	12.1	17.38	16.14	15.2067	56.86	50.15	47.21	51.4067	23.63	26.16	21.1	23.63	0.508442	0.510961	2.26569	0.823506	1.14436	0.730445	0.635916	0.59243	1.75725	0.791023	-1.12134	0.750653	gi|565380266|ref|XP_006356526.1|/3.35351e-93/PREDICTED: uncharacterized protein LOC102605111 [Solanum tuberosum]
Sme2.5_01725.1_g00007.1	AT4G19710.2 | Symbols: AK-HSDH II, AK-HSDH | aspartate kinase-homoserine dehydrogenase ii | chr4:10725229-10729536 FORWARD LENGTH=916	0	5.45	11.14	7.2	7.93	48.17	25.61	65.45	46.41	49.58	46.03	50.04	48.55	98.02	46.41	67.1	70.51	2.54904	0.823288	2.61408	0.835435	3.15244	0.855235	0.603392	0.630977	0.0650356	0.231998	0.538357	0.615713	gi|565380270|ref|XP_006356527.1|/0/PREDICTED: bifunctional aspartokinase/homoserine dehydrogenase 1, chloroplastic-like [Solanum tuberosum]
Sme2.5_01730.1_g00001.1	AT5G38420.1 | Symbols: | Ribulose bisphosphate carboxylase (small chain) family protein | chr5:15381203-15381978 REVERSE LENGTH=181	2e-46	53.91	86.37	62.91	67.73	22.4	39.39	19.46	27.0833	44.16	57.34	30.61	44.0367	113.84	138.28	108.74	120.287	-1.32239	0.767288	-0.62109	0.650099	0.82861	0.719263	2.151	0.827475	0.7013	0.634387	1.4497	0.794675	gi|565355303|ref|XP_006344531.1|/2.75534e-82/PREDICTED: ribulose bisphosphate carboxylase small chain, chloroplastic-like [Solanum tuberosum]
Sme2.5_01731.1_g00001.1	AT4G18550.1 | Symbols: | alpha/beta-Hydrolases superfamily protein | chr4:10225006-10226862 REVERSE LENGTH=419	1e-116	265.57	168.74	110.85	181.72	1737.56	1633.23	2887.81	2086.2	633.14	746.17	1218.76	866.023	635.49	327.41	517.81	493.57	3.52109	0.878279	2.25269	0.84173	1.44154	0.804398	-2.07955	0.835598	-1.2684	0.780588	-0.811151	0.720381	gi|460374288|ref|XP_004232943.1|/0/PREDICTED: phospholipase A1-II 1 [Solanum lycopersicum]
Sme2.5_01731.1_g00002.1	AT4G18550.1 | Symbols: | alpha/beta-Hydrolases superfamily protein | chr4:10225006-10226862 REVERSE LENGTH=419	1e-121	35.41	15.98	13.71	21.7	336.44	225.78	422.49	328.237	125.74	140.73	196.04	154.17	100.33	45.65	58.7	68.2267	3.91897	0.890387	2.82876	0.85535	1.65264	0.808536	-2.26633	0.836517	-1.09021	0.758318	-1.17611	0.776869	gi|565397487|ref|XP_006364325.1|/0/PREDICTED: phospholipase A1-IIgamma-like [Solanum tuberosum]
Sme2.5_01731.1_g00003.1	AT4G18550.1 | Symbols: | alpha/beta-Hydrolases superfamily protein | chr4:10225006-10226862 REVERSE LENGTH=419	1e-111	12.21	3.86	3.12	6.39667	856.23	217.04	1166.39	746.553	239.82	244.18	307.32	263.773	70.29	27.6	39.48	45.79	6.86678	0.985934	5.36583	0.944837	2.83964	0.842678	-4.02714	0.895937	-1.50095	0.797167	-2.52619	0.848106	gi|565397485|ref|XP_006364324.1|/0/PREDICTED: phospholipase A1-IIgamma-like [Solanum tuberosum]
Sme2.5_01731.1_g00006.1	AT1G28510.1 | Symbols: | Optic atrophy 3 protein (OPA3) | chr1:10024036-10025939 FORWARD LENGTH=171	1e-60	1.48	0.37	0.38	0.743333	36.45	5.71	5.64	15.9333	3.05	4.82	3.41	3.76	3.49	3.83	1.88	3.06667	4.4219	0.851239	2.33865	0.617736	2.04459	0.577177	-2.3773	0.773985	-2.08324	0.75466	-0.294061	0.264437	gi|697160764|ref|XP_009589158.1|/2.63084e-62/PREDICTED: optic atrophy 3 protein homolog [Nicotiana tomentosiformis]
Sme2.5_01731.1_g00007.1	AT5G65360.1 | Symbols: | Histone superfamily protein | chr5:26120099-26120509 REVERSE LENGTH=136	5e-74	4.76	7.22	0.49	4.15667	115.84	60.95	101.16	92.65	41.18	54.84	57.66	51.2267	34.42	20.18	29.12	27.9067	4.47829	0.903086	3.6234	0.865843	2.74711	0.825687	-1.73118	0.805998	-0.854896	0.691771	-0.876285	0.700518	gi|700211373|gb|KGN66469.1|/5.86253e-59/hypothetical protein Csa_1G612925 [Cucumis sativus]
Sme2.5_01731.1_g00009.1	AT4G35160.1 | Symbols: | O-methyltransferase family protein | chr4:16730989-16732808 REVERSE LENGTH=382	3e-57	202.05	186.71	253.97	214.243	64.48	83.63	90.41	79.5067	55.01	71.73	93.3	73.3467	63.15	83.5	77.7	74.7833	-1.4301	0.788983	-1.54645	0.80576	-1.51846	0.805139	-0.0883591	0.27192	-0.116344	0.296579	0.0279854	0.184479	gi|565397473|ref|XP_006364318.1|/3.39796e-178/PREDICTED: trans-resveratrol di-O-methyltransferase-like [Solanum tuberosum]
Sme2.5_01733.1_g00001.1	#	#	103.84	83.43	76.98	88.0833	39.31	58.26	41.01	46.1933	11.26	24.57	26.02	20.6167	48.77	101.57	87.32	79.22	-0.931184	0.710796	-2.09506	0.828228	-0.153004	0.364257	0.77818	0.682895	-1.16387	0.735835	1.94205	0.818425	gi|723706819|ref|XP_010322279.1|/4.29196e-30/PREDICTED: wound-induced protein 1 [Solanum lycopersicum]
Sme2.5_01735.1_g00014.1	AT5G59970.1 | Symbols: | Histone superfamily protein | chr5:24146352-24146663 REVERSE LENGTH=103	1e-39	19.98	12.79	14.33	15.7	118.16	63.65	103.81	95.2067	57.96	73.27	74.42	68.55	57.39	39.96	47.32	48.2233	2.6003	0.840813	2.12639	0.825196	1.61897	0.800311	-0.981331	0.72473	-0.473906	0.570624	-0.507425	0.602895	gi|723710790|ref|XP_010322955.1|/1.2764e-45/PREDICTED: uncharacterized protein LOC101252889 [Solanum lycopersicum]
Sme2.5_01750.1_g00004.1	AT3G47780.1 | Symbols: ATATH6, ATH6 | ABC2 homolog 6 | chr3:17624500-17628972 FORWARD LENGTH=935	0	14.14	8.41	9.51	10.6867	86.81	40.13	24.89	50.61	18.32	17.01	16.88	17.4033	14.22	13.95	13.13	13.7667	2.24361	0.815031	0.703552	0.599535	0.365367	0.446635	-1.87824	0.799581	-1.54006	0.772505	-0.338184	0.424388	gi|565354989|ref|XP_006344387.1|/0/PREDICTED: ABC transporter A family member 7-like [Solanum tuberosum]
Sme2.5_01750.1_g00006.1	AT3G47730.1 | Symbols: ATATH1, ATH1, ABCA2 | ATP-binding cassette A2 | chr3:17594342-17598828 REVERSE LENGTH=983	0	2.9	1.59	2.42	2.30333	38.89	11.04	6.73	18.8867	2.81	1.57	2.67	2.35	2.61	2.59	2.94	2.71333	3.03557	0.809961	0.0289375	0.162051	0.236343	0.242975	-2.79923	0.796425	-3.00664	0.802589	0.207406	0.217887	gi|698524862|ref|XP_009759241.1|/0/PREDICTED: ABC transporter A family member 2 [Nicotiana sylvestris]
Sme2.5_01754.1_g00005.1	AT5G19740.1 | Symbols: | Peptidase M28 family protein | chr5:6673986-6676767 FORWARD LENGTH=681	0	9.15	14.69	11.87	11.9033	108.23	83.58	32.81	74.8733	21.01	15.57	18.27	18.2833	19.09	16.77	20.59	18.8167	2.65309	0.838215	0.619163	0.578166	0.660645	0.607521	-1.99244	0.812897	-2.03392	0.814861	0.041482	0.184825	gi|565373888|ref|XP_006353498.1|/0/PREDICTED: probable glutamate carboxypeptidase 2-like [Solanum tuberosum]
Sme2.5_01757.1_g00007.1	AT4G35160.1 | Symbols: | O-methyltransferase family protein | chr4:16730989-16732808 REVERSE LENGTH=382	5e-54	19.72	11.09	60.54	30.45	1.45	11.53	0.18	4.38667	3.82	2.67	1.98	2.82333	7.38	2.93	1.07	3.79333	-2.79525	0.819841	-3.43097	0.846289	-3.0049	0.838579	-0.209659	0.249468	-0.635726	0.388135	0.426067	0.312203	gi|565401626|ref|XP_006366298.1|/8.59189e-173/PREDICTED: trans-resveratrol di-O-methyltransferase-like [Solanum tuberosum]
Sme2.5_01758.1_g00009.1	AT5G58630.1 | Symbols: | unknown protein; Has 1807 Blast hits to 1807 proteins in 277 species: Archae - 0; Bacteria - 0; Metazoa - 736; Fungi - 347; Plants - 385; Viruses - 0; Other Eukaryotes - 339 (source: NCBI BLink). | chr5:23696141-23697335 REVERSE LENGTH=372	4e-15	2.51	0.73	0.73	1.32333	62.21	23.7	13.35	33.0867	1.85	2.14	2.02	2.00333	2.82	0.37	1.64	1.61	4.644	0.890774	0.598226	0.310584	0.282884	0.228279	-4.36112	0.876725	-4.04578	0.861832	-0.315342	0.231392	gi|565404161|ref|XP_006367517.1|/4.52421e-94/PREDICTED: uncharacterized protein LOC102591450 [Solanum tuberosum]
Sme2.5_01762.1_g00007.1	AT3G62190.1 | Symbols: | Chaperone DnaJ-domain superfamily protein | chr3:23021146-23022614 FORWARD LENGTH=138	6e-35	10.33	8.28	8.36	8.99	11.06	10.66	10.52	10.7467	49.28	56.18	34.49	46.65	35.22	48.61	20.2	34.6767	0.257496	0.347058	2.37548	0.827321	1.94757	0.804704	1.69008	0.78053	2.11799	0.806857	-0.427912	0.548181	gi|565378780|ref|XP_006355825.1|/1.02937e-39/PREDICTED: dnaJ homolog subfamily B member 6-B-like isoform X1 [Solanum tuberosum]
Sme2.5_01764.1_g00007.1	AT3G16370.1 | Symbols: | GDSL-like Lipase/Acylhydrolase superfamily protein | chr3:5556928-5558351 FORWARD LENGTH=353	1e-148	384.55	336.34	250.31	323.733	331.79	343.02	256.79	310.533	884.31	701.97	654.12	746.8	1197.52	1278.71	951.93	1142.72	-0.0600578	0.248908	1.20592	0.785181	1.81959	0.828216	1.87965	0.824403	1.26597	0.779193	0.613678	0.670047	gi|460379767|ref|XP_004235632.1|/0/PREDICTED: GDSL esterase/lipase APG-like [Solanum lycopersicum]
Sme2.5_01772.1_g00001.1	AT1G18650.1 | Symbols: PDCB3 | plasmodesmata callose-binding protein 3 | chr1:6419036-6420413 REVERSE LENGTH=184	1e-43	0.66	0.67	0.34	0.556667	12.52	9.82	15.42	12.5867	20.38	24.32	20.95	21.8833	10.7	5.12	3.35	6.39	4.49894	0.839798	5.29688	0.906991	3.52093	0.752687	-0.978008	0.619887	0.797936	0.619393	-1.77594	0.771738	gi|460380558|ref|XP_004236022.1|/1.11177e-68/PREDICTED: PLASMODESMATA CALLOSE-BINDING PROTEIN 3 [Solanum lycopersicum]
Sme2.5_01772.1_g00002.1	AT5G07990.1 | Symbols: TT7, CYP75B1, D501 | Cytochrome P450 superfamily protein | chr5:2560437-2562859 FORWARD LENGTH=513	0	9.68	9.44	7.89	9.00333	18.03	19.23	13	16.7533	236.82	163.46	114.4	171.56	47.42	84.38	45.62	59.14	0.895917	0.634612	4.25211	0.901812	2.7156	0.841926	1.81969	0.801226	3.35619	0.868648	-1.53651	0.804914	gi|565356561|ref|XP_006345132.1|/0/PREDICTED: flavonoid 3'-monooxygenase-like [Solanum tuberosum]
Sme2.5_01772.1_g00003.1	AT1G74310.1 | Symbols: ATHSP101, HSP101, HOT1 | heat shock protein 101 | chr1:27936715-27939862 REVERSE LENGTH=911	0	8.27	6.79	9.3	8.12	83.06	236.25	78.23	132.513	10.31	12.94	12.23	11.8267	2.12	1.47	1.99	1.86	4.02851	0.889317	0.542492	0.49978	-2.12618	0.724375	-6.15469	0.963884	-3.48602	0.870934	-2.66867	0.769096	gi|460380444|ref|XP_004235966.1|/0/PREDICTED: chaperone protein ClpB1 [Solanum lycopersicum]
Sme2.5_01774.1_g00010.1	AT2G39795.1 | Symbols: | Mitochondrial glycoprotein family protein | chr2:16597026-16598028 FORWARD LENGTH=250	3e-57	58.84	67.57	56.23	60.88	30.84	29.79	30.55	30.3933	141.53	122.61	129.76	131.3	173.17	197.18	152.44	174.263	-1.00221	0.726297	1.10883	0.767706	1.51723	0.804047	2.51944	0.841843	2.11104	0.825828	0.408402	0.56972	gi|460378579|ref|XP_004235048.1|/2.59992e-114/PREDICTED: uncharacterized protein At2g39795, mitochondrial [Solanum lycopersicum]
Sme2.5_01775.1_g00002.1	AT2G07690.1 | Symbols: MCM5 | Minichromosome maintenance (MCM2/3/5) family protein | chr2:3523379-3527388 REVERSE LENGTH=727	0	1.83	2.17	0.54	1.51333	9.32	4.66	8.3	7.42667	7.55	4.95	11.3	7.93333	41.48	29.72	29.86	33.6867	2.29499	0.70592	2.3902	0.726473	4.47638	0.891009	2.18139	0.801907	0.0952123	0.215643	2.08618	0.806908	gi|565353551|ref|XP_006343693.1|/0/PREDICTED: DNA replication licensing factor mcm5-A-like [Solanum tuberosum]
Sme2.5_01775.1_g00009.1	AT4G19800.1 | Symbols: | Glycosyl hydrolase family protein with chitinase insertion domain | chr4:10760830-10762104 REVERSE LENGTH=398	5e-69	0.79	0.16	0	0.32	24.74	2.89	2.4	10.01	1.3	2.56	2.26	2.04	0.33	0.33	0	0.223333	4.96723	0.84286	2.67243	0.528176	-0.518873	0.194082	-5.4861	0.854738	-2.2948	0.72209	-3.1913	0.530732	gi|565353535|ref|XP_006343685.1|/7.16892e-171/PREDICTED: acidic mammalian chitinase-like [Solanum tuberosum]
Sme2.5_01781.1_g00001.1	AT4G03400.1 | Symbols: DFL2, GH3-10 | Auxin-responsive GH3 family protein | chr4:1497675-1499729 REVERSE LENGTH=591	3e-31	0	0.49	0	0.17	1.49	1.5	0.99	1.32667	4.49	3.16	6.47	4.70667	5.08	6.01	12.35	7.81333	2.9642	0.469893	4.7911	0.755866	5.52233	0.855341	2.55813	0.714305	1.8269	0.592738	0.731232	0.499511	gi|460405370|ref|XP_004248149.1|/1.08184e-41/PREDICTED: probable indole-3-acetic acid-amido synthetase GH3.5 [Solanum lycopersicum]
Sme2.5_01782.1_g00008.1	AT4G25640.1 | Symbols: ATDTX35, FFT, DTX35 | detoxifying efflux carrier 35 | chr4:13076953-13078965 REVERSE LENGTH=488	0	1.25	2.53	0.92	1.56667	1.63	1.96	1.84	1.81	11.34	7.24	9.27	9.28333	16.6	33.79	13.69	21.36	0.208291	0.214249	2.56694	0.748219	3.76914	0.849499	3.56085	0.828987	2.35865	0.719816	1.2022	0.718359	gi|565395406|ref|XP_006363330.1|/0/PREDICTED: protein TRANSPARENT TESTA 12-like [Solanum tuberosum]
Sme2.5_01800.1_g00001.1	AT2G37970.1 | Symbols: SOUL-1 | SOUL heme-binding family protein | chr2:15891027-15891704 FORWARD LENGTH=225	1e-75	1.84	6.54	1.88	3.42	5.05	7.26	7.81	6.70667	215.08	208.05	178.57	200.567	77.55	111.48	73.17	87.4	0.9716	0.550435	5.87394	0.960362	4.67557	0.912142	3.70397	0.874405	4.90234	0.923242	-1.19838	0.780596	gi|565343765|ref|XP_006338998.1|/6.1679e-95/PREDICTED: heme-binding-like protein At3g10130, chloroplastic-like [Solanum tuberosum]
Sme2.5_01804.1_g00002.1	AT5G14700.1 | Symbols: | NAD(P)-binding Rossmann-fold superfamily protein | chr5:4740502-4743327 REVERSE LENGTH=368	7e-63	0	0	0		0	0	0		46.73	29.97	26.92	34.54	9.95	41.23	12.93	21.37			11.7541	0.976163	11.0614	0.965607	11.0614	0.952977	11.7541	0.967121	-0.692681	0.640372	gi|565342274|ref|XP_006338284.1|/8.16285e-174/PREDICTED: tetraketide alpha-pyrone reductase 1-like [Solanum tuberosum]
Sme2.5_01807.1_g00004.1	AT1G34000.1 | Symbols: OHP2 | one-helix protein 2 | chr1:12358151-12358902 REVERSE LENGTH=172	2e-24	7.52	6.47	4.92	6.30333	6.94	9.28	8.84	8.35333	60.15	67.8	56.34	61.43	27.09	36.08	28.85	30.6733	0.406237	0.403494	3.28476	0.856393	2.2828	0.813843	1.87656	0.783791	2.87852	0.839943	-1.00196	0.735597	gi|565386491|ref|XP_006359045.1|/7.07006e-38/PREDICTED: zinc finger homeobox protein 4-like [Solanum tuberosum]
Sme2.5_01832.1_g00003.1	AT1G79040.1 | Symbols: PSBR | photosystem II subunit R | chr1:29736085-29736781 FORWARD LENGTH=140	1e-57	496.83	242.01	225.62	321.487	332.5	824.98	710.37	622.617	1695.25	2748.93	2305.92	2250.03	2384.69	2078.48	1723.24	2062.14	0.953585	0.728211	2.80712	0.860568	2.68131	0.85553	1.72772	0.819325	1.85353	0.822456	-0.125806	0.33168	gi|568214281|ref|NP_001275173.1|/1.86628e-57/photosystem II 10 kDa polypeptide, chloroplastic [Solanum tuberosum]
Sme2.5_01833.1_g00006.1	AT5G51550.1 | Symbols: EXL3 | EXORDIUM like 3 | chr5:20939793-20940806 REVERSE LENGTH=337	1e-142	89.92	85.9	84.04	86.62	66.26	83.73	80.29	76.76	24.2	38.86	60.04	41.0333	122.43	129.31	182.01	144.583	-0.174345	0.369365	-1.0779	0.758289	0.739129	0.703404	0.913475	0.715705	-0.903558	0.696493	1.81703	0.82122	gi|565399421|ref|XP_006365250.1|/0/PREDICTED: uncharacterized protein LOC102583379 [Solanum tuberosum]
Sme2.5_01841.1_g00001.1	AT5G19850.1 | Symbols: | alpha/beta-Hydrolases superfamily protein | chr5:6709976-6711662 REVERSE LENGTH=359	1e-118	0.34	0.52	0.17	0.343333	0.87	0.35	1.04	0.753333	20.67	18.77	15.3	18.2467	10.13	15.17	12.25	12.5167	1.13368	0.296882	5.73188	0.91448	5.1881	0.878986	4.05442	0.815898	4.5982	0.858017	-0.543783	0.534874	gi|698445150|ref|XP_009767384.1|/1.9734e-154/PREDICTED: pheophytinase, chloroplastic isoform X1 [Nicotiana sylvestris]
[truncated: 1,107 more rows]
