# Supplementary material for: Transcriptome profiling of genes related to light-induced anthocyanin biosynthesis in eggplant (Solanum melongena L.) before purple color becomes evident
Source: BMC Genomics. 2018 Mar 20;19:201. doi: 10.1186/s12864-018-4587-z (PMC5859761; doi:10.1186/s12864-018-4587-z)
Supplement: Supplementary file 8 — Table S6 The 869 DEGs identified in both this study and the previous study [35]. (XLS 636 kb) [file 12864_2018_4587_MOESM8_ESM.xls]

## Sheet: chang-duan-fpkm
Additional file 8: Table S6 The 869 DEGs identified in both this study and the previous study [35].
gene_id	TAIR10	E-value	0h-1_FPKM	0h-2_FPKM	0h-3_FPKM	Means-0h	0.5h-1_FPKM	0.5h-2_FPKM	0.5h-3_FPKM	Means-0.5h	4h-1_FPKM	4h-2_FPKM	4h-3_FPKM	Means-4h	8h-1_FPKM	8h-2_FPKM	8h-3_FPKM	Means-8h	log2Ratio(0.5h/0h)	Probability	log2Ratio(4h/0h)	Probability	log2Ratio(8h/0h)	Probability	log2Ratio(8h/0.5h)	Probability	log2Ratio(4h/0.5h)	Probability	log2Ratio(8h/4h)	Probability	Blast nr
Sme2.5_00661.1_g00003.1	AT1G32860.1 | Symbols: | Glycosyl hydrolase superfamily protein | chr1:11907308-11908803 REVERSE LENGTH=426	1e-142	16.69	23.07	16.74	18.8333	59.75	36.88	61.55	52.7267	11.44	10.53	12.19	11.3867	37.82	24.46	31.97	31.4167	1.48524	0.773709	-0.725943	0.6144	0.738242	0.662969	-0.747003	0.664219	-2.21119	0.812564	1.46418	0.763517	gi|419789|pir||S31196/1.52826e-175/hypothetical protein - potato
Sme2.5_18566.1_g00001.1	AT4G08950.1 | Symbols: EXO | Phosphate-responsive 1 family protein | chr4:5740378-5741322 FORWARD LENGTH=314	4e-81	0.35	0.78	1.41	0.846667	41.61	12.6	21.13	25.1133	0.96	0	0.34	0.436667	0.77	0.75	0	0.51	4.89052	0.890079	-0.955262	0.28025	-0.731297	0.26114	-5.62181	0.913727	-5.84578	0.918593	0.223965	0.171547	gi|723694393|ref|XP_010320183.1|/1.16537e-101/PREDICTED: protein EXORDIUM-like [Solanum lycopersicum]
Sme2.5_01917.1_g00004.1	AT2G06520.1 | Symbols: PSBX | photosystem II subunit X | chr2:2587868-2588218 REVERSE LENGTH=116	5e-20	36.55	26.99	22.83	28.79	74.05	85.18	112.66	90.63	312.32	345.69	339.64	332.55	218.72	162.88	185.32	188.973	1.65442	0.800964	3.52993	0.877198	2.71454	0.851922	1.06012	0.756489	1.87551	0.81993	-0.815389	0.719364	gi|565374003|ref|XP_006353554.1|/5.74236e-30/PREDICTED: uncharacterized protein LOC102596015 [Solanum tuberosum]
Sme2.5_04313.1_g00001.1	AT5G07990.1 | Symbols: TT7, CYP75B1, D501 | Cytochrome P450 superfamily protein | chr5:2560437-2562859 FORWARD LENGTH=513	1e-118	0.13	0	0.27	0.136667	0.81	0.54	0.67	0.673333	44.23	23.29	19.71	29.0767	2.48	13.57	7.5	7.85	2.30066	0.345441	7.73306	0.967361	5.84396	0.866395	3.5433	0.754357	5.4324	0.910097	-1.8891	0.790238	gi|584998|sp|P37120.1|C75A2_SOLME/0/RecName: Full=Flavonoid 3',5'-hydroxylase; Short=F3'5'H; AltName: Full=CYPLXXVA2; AltName: Full=Cytochrome P450 75A2; AltName: Full=P-450EG1 [Solanum melongena]
Sme2.5_04864.1_g00002.1	AT1G26945.1 | Symbols: KDR | basic helix-loop-helix (bHLH) DNA-binding superfamily protein | chr1:9351571-9352474 FORWARD LENGTH=94	9e-25	11.53	27.91	14.98	18.14	9.48	12.82	14.08	12.1267	1.58	4.19	3.17	2.98	36.34	19.83	24.39	26.8533	-0.580991	0.556933	-2.60579	0.802052	0.565927	0.601301	1.14692	0.717023	-2.0248	0.729713	3.17172	0.834424	gi|698546407|ref|XP_009767697.1|/2.0435e-27/PREDICTED: transcription factor PRE6-like [Nicotiana sylvestris]
Sme2.5_03252.1_g00006.1	AT5G52640.1 | Symbols: HSP81-1, ATHS83, HSP81.1, HSP83, ATHSP90.1, AtHsp90-1, HSP90.1 | heat shock protein 90.1 | chr5:21352542-21355147 FORWARD LENGTH=705	0	25.09	33.99	29.7	29.5933	1067.25	902.19	428.07	799.17	35.42	39.74	39.33	38.1633	8.9	7.93	8.55	8.46	4.75516	0.92381	0.366915	0.509884	-1.80654	0.794926	-6.5617	0.980549	-4.38824	0.91143	-2.17346	0.812607	gi|697107663|ref|XP_009607669.1|/0/PREDICTED: heat shock protein 82 [Nicotiana tomentosiformis]
Sme2.5_01731.1_g00007.1	AT5G65360.1 | Symbols: | Histone superfamily protein | chr5:26120099-26120509 REVERSE LENGTH=136	5e-74	4.76	7.22	0.49	4.15667	115.84	60.95	101.16	92.65	41.18	54.84	57.66	51.2267	34.42	20.18	29.12	27.9067	4.47829	0.903086	3.6234	0.865843	2.74711	0.825687	-1.73118	0.805998	-0.854896	0.691771	-0.876285	0.700518	gi|700211373|gb|KGN66469.1|/5.86253e-59/hypothetical protein Csa_1G612925 [Cucumis sativus]
Sme2.5_04919.1_g00005.1	AT2G34430.1 | Symbols: LHB1B1, LHCB1.4 | light-harvesting chlorophyll-protein complex II subunit B1 | chr2:14524818-14525618 FORWARD LENGTH=266	3e-49	222.51	162.88	129.12	171.503	375.22	555	851.59	593.937	1871.23	2232.95	2434.96	2179.71	2494.28	1512.01	1780.39	1928.89	1.79207	0.8177	3.66783	0.883148	3.49146	0.878574	1.69939	0.818235	1.87576	0.823503	-0.176365	0.390429	gi|720097789|ref|XP_010247431.1|/4.67959e-73/PREDICTED: chlorophyll a-b binding protein 1D-like [Nelumbo nucifera]
Sme2.5_09250.1_g00003.1	AT1G17860.1 | Symbols: | Kunitz family trypsin and protease inhibitor protein | chr1:6149343-6149933 FORWARD LENGTH=196	5e-19	0	0	0		0	0	0		6.55	2.78	2.52	3.95	1.94	18.92	4	8.28667			8.62571	0.807964	9.69465	0.909597	9.69465	0.888607	8.62571	0.781165	1.06894	0.597106	gi|565389074|ref|XP_006360288.1|/5.52961e-52/PREDICTED: miraculin-like [Solanum tuberosum]
Sme2.5_10507.1_g00003.1	AT4G28660.1 | Symbols: PSB28 | photosystem II reaction center PSB28 protein | chr4:14150008-14150933 FORWARD LENGTH=183	4e-58	0.69	1.05	0	0.583333	0.35	0.71	1.05	0.703333	20.57	23.53	32.81	25.6367	58.74	42.42	55.35	52.17	0.269888	0.195721	5.45774	0.918684	6.48276	0.966259	6.21287	0.953309	5.18786	0.896043	1.02501	0.736836	gi|698516984|ref|XP_009803380.1|/1.45249e-91/PREDICTED: photosystem II reaction center Psb28 protein [Nicotiana sylvestris]
Sme2.5_04555.1_g00004.1	AT1G16030.1 | Symbols: Hsp70b | heat shock protein 70B | chr1:5502386-5504326 REVERSE LENGTH=646	0	1.55	2.02	1.32	1.63	11.43	62.82	14.12	29.4567	4.63	5.41	9.44	6.49333	3.07	3.05	3.76	3.29333	4.17565	0.869365	1.99409	0.677982	1.01468	0.472323	-3.16097	0.828516	-2.18156	0.79314	-0.979411	0.535772	gi|565348852|ref|XP_006341414.1|/0/PREDICTED: heat shock cognate 70 kDa protein-like [Solanum tuberosum]
Sme2.5_00066.1_g00010.1	#	#	19261	571.87	758.69	6863.85	450.67	1578.88	84.11	704.553	234.42	149.7	152.9	179.007	264.03	226.36	65.19	185.193	-3.28424	0.86984	-5.26093	0.943693	-5.21191	0.941573	-1.92768	0.82515	-1.9767	0.82664	0.0490188	0.217842	-
Sme2.5_03628.1_g00001.1	AT3G54890.1 | Symbols: LHCA1 | photosystem I light harvesting complex gene 1 | chr3:20339706-20340922 REVERSE LENGTH=241	1e-113	46.06	39.85	28.43	38.1133	122.93	205.7	260.28	196.303	394.34	459.68	562.29	472.103	740.38	540.26	594.86	625.167	2.36472	0.839203	3.63073	0.881678	4.03587	0.895586	1.67116	0.815655	1.26602	0.778112	0.405138	0.578362	gi|565357963|ref|XP_006345799.1|/2.21778e-123/PREDICTED: chlorophyll a-b binding protein 6A, chloroplastic-like [Solanum tuberosum]
Sme2.5_09577.1_g00003.1	AT3G16950.1 | Symbols: LPD1, ptlpd1 | lipoamide dehydrogenase 1 | chr3:5786761-5790383 REVERSE LENGTH=570	0	9.14	6.87	4.85	6.95333	4.01	5.83	6.98	5.60667	21.43	15.27	31.18	22.6267	43.57	36.55	47.29	42.47	-0.310561	0.338419	1.70225	0.77289	2.61067	0.835037	2.92123	0.833483	2.01281	0.773418	0.90842	0.6992	gi|565378521|ref|XP_006355704.1|/0/PREDICTED: dihydrolipoyl dehydrogenase 1, chloroplastic-like [Solanum tuberosum]
Sme2.5_00646.1_g00017.1	AT2G46220.1 | Symbols: | Uncharacterized conserved protein (DUF2358) | chr2:18979655-18980557 FORWARD LENGTH=241	3e-71	8.16	7.13	6.71	7.33333	6.06	20.2	9.92	12.06	69.23	72.05	77.82	73.0333	36.57	38.13	38.97	37.89	0.717689	0.562515	3.31601	0.862614	2.36928	0.825303	1.65159	0.781737	2.59833	0.835725	-0.946738	0.725234	gi|460388879|ref|XP_004240091.1|/1.54399e-125/PREDICTED: uncharacterized protein LOC101254096 [Solanum lycopersicum]
Sme2.5_06660.1_g00003.1	AT2G22170.1 | Symbols: | Lipase/lipooxygenase, PLAT/LH2 family protein | chr2:9427010-9427742 REVERSE LENGTH=183	3e-45	580.54	129.03	369.73	359.767	14.58	5.7	4.93	8.40333	2.5	2.63	4.26	3.13	1.09	8.61	4.23	4.64333	-5.41996	0.945627	-6.84476	0.984684	-6.27576	0.973732	-0.855801	0.542555	-1.4248	0.63427	0.568998	0.380031	gi|565355420|ref|XP_006344587.1|/1.81046e-78/PREDICTED: uncharacterized protein LOC102600894 [Solanum tuberosum]
Sme2.5_03463.1_g00002.1	AT4G02060.2 | Symbols: PRL | Minichromosome maintenance (MCM2/3/5) family protein | chr4:901484-905297 FORWARD LENGTH=716	0	2.74	3.18	1.44	2.45333	11.42	7.58	13.15	10.7167	5.33	4.83	7.61	5.92333	37.04	26.95	26.78	30.2567	2.12704	0.737048	1.27167	0.594435	3.62444	0.856739	1.4974	0.755133	-0.855375	0.559881	2.35277	0.812885	gi|565364973|ref|XP_006349192.1|/0/PREDICTED: protein PROLIFERA-like [Solanum tuberosum]
Sme2.5_00601.1_g00013.1	AT3G02040.1 | Symbols: SRG3 | senescence-related gene 3 | chr3:348505-349909 REVERSE LENGTH=361	1e-136	11.19	11.21	5	9.13333	25.21	12.22	14.52	17.3167	16.3	31.42	24.65	24.1233	26.5	44.79	45.98	39.09	0.922948	0.641463	1.40122	0.749414	2.09759	0.816605	1.17464	0.73705	0.478268	0.513118	0.69637	0.64936	gi|460371863|ref|XP_004231754.1|/0/PREDICTED: glycerophosphodiester phosphodiesterase GDPD1, chloroplastic [Solanum lycopersicum]
Sme2.5_00629.1_g00004.1	AT4G34590.1 | Symbols: ATB2, GBF6, AtbZIP11, BZIP11 | G-box binding factor 6 | chr4:16522449-16522928 FORWARD LENGTH=159	3e-36	166.75	215.05	236.98	206.26	141.44	186.53	144.62	157.53	152.05	113.59	125.7	130.447	52.18	72.41	75	66.53	-0.388837	0.555228	-0.661004	0.679475	-1.63239	0.817997	-1.24355	0.773227	-0.272167	0.449545	-0.971383	0.739779	gi|460373252|ref|XP_004232435.1|/7.73099e-56/PREDICTED: ocs element-binding factor 1-like [Solanum lycopersicum]
Sme2.5_30171.1_g00001.1	AT1G54690.1 | Symbols: HTA3, H2AXB, G-H2AX, GAMMA-H2AX | gamma histone variant H2AX | chr1:20414607-20415206 REVERSE LENGTH=142	2e-58	0.9	2.29	0.46	1.21667	28.8	16.8	27.6	24.4	2.33	1.47	9.29	4.36333	18.96	5.62	6.46	10.3467	4.32588	0.868896	1.8425	0.608156	3.08816	0.784863	-1.23772	0.722001	-2.48338	0.796064	1.24566	0.654877	gi|565372427|ref|XP_006352795.1|/8.04742e-45/PREDICTED: histone H2AX-like [Solanum tuberosum]
Sme2.5_33421.1_g00001.1	AT1G65880.1 | Symbols: BZO1 | benzoyloxyglucosinolate 1 | chr1:24508633-24510737 REVERSE LENGTH=580	6e-50	0.68	0.69	3.13	1.5	64.26	4.91	9.37	26.18	0.7	0.74	0	0.483333	0.71	0	0	0.243333	4.12543	0.862398	-1.63387	0.41958	-2.62396	0.482191	-6.74939	0.945973	-5.7593	0.917664	-0.990085	0.228427	gi|460373727|ref|XP_004232666.1|/8.65963e-92/PREDICTED: butyrate--CoA ligase AAE11, peroxisomal-like [Solanum lycopersicum]
Sme2.5_02066.1_g00011.1	#	#	1.06	1.07	2.16	1.43	9.06	3.99	4.31	5.78667	83	58.58	76.3	72.6267	18.85	27.25	15.81	20.6367	2.01672	0.663898	5.66641	0.946815	3.85112	0.851883	1.83441	0.762253	3.64969	0.866884	-1.81529	0.812339	gi|723734131|ref|XP_010327071.1|/1.04059e-38/PREDICTED: F-box/kelch-repeat protein At3g06240-like [Solanum lycopersicum]
Sme2.5_00235.1_g00017.1	AT1G05160.1 | Symbols: CYP88A3, ATKAO1, KAO1 | cytochrome P450, family 88, subfamily A, polypeptide 3 | chr1:1487640-1489828 REVERSE LENGTH=490	1e-81	8.23	7.92	22.53	12.8933	0	0	0	0.01	0	0	0	0.01	0	0	0	0.01	-10.3324	0.930077	-10.3324	0.936469	-10.3324	0.942041							gi|723747292|ref|XP_010313690.1|/1.93848e-156/PREDICTED: ent-kaurenoic acid oxidase 2 [Solanum lycopersicum]
Sme2.5_03231.1_g00009.1	AT5G38410.1 | Symbols: | Ribulose bisphosphate carboxylase (small chain) family protein | chr5:15377501-15378306 REVERSE LENGTH=181	8e-79	5.03	3.44	6.32	4.93	6.75	9.81	18.07	11.5433	52.12	115.59	105.21	90.9733	136.1	105.14	103.69	114.977	1.2274	0.668377	4.20578	0.894385	4.54361	0.909781	3.31621	0.865369	2.97838	0.847924	0.337825	0.518977	gi|584200456|gb|AHI85721.1|/6.11665e-82/stress-induced protein 16 [Capsicum annuum]
Sme2.5_00557.1_g00002.1	AT1G17860.1 | Symbols: | Kunitz family trypsin and protease inhibitor protein | chr1:6149343-6149933 FORWARD LENGTH=196	3e-14	37.43	3.88	38.49	26.6	2.25	3.93	1.11	2.43	3.1	1.19	1.96	2.08333	0.57	0.28	0.28	0.376667	-3.4524	0.836273	-3.67446	0.850504	-6.14199	0.943845	-2.6896	0.544405	-0.222063	0.219905	-2.46753	0.502028	gi|565369785|ref|XP_006351514.1|/2.21019e-89/PREDICTED: probable serine protease inhibitor 6-like [Solanum tuberosum]
Sme2.5_00001.1_g00022.1	AT4G12800.1 | Symbols: PSAL | photosystem I subunit l | chr4:7521469-7522493 FORWARD LENGTH=219	2e-84	32.64	28.01	24.16	28.27	56.54	78.44	102.19	79.0567	185.13	220.74	256.3	220.723	385.84	293.16	271.25	316.75	1.48362	0.781277	2.9649	0.858072	3.486	0.876714	2.00239	0.828843	1.48128	0.790423	0.521105	0.630912	gi|565402715|ref|XP_006366818.1|/2.13029e-98/PREDICTED: photosystem I reaction center subunit XI, chloroplastic-like [Solanum tuberosum]
Sme2.5_09497.1_g00002.1	AT5G02120.1 | Symbols: OHP | one helix protein | chr5:419144-419633 FORWARD LENGTH=110	4e-26	11.89	10.81	11.56	11.42	45.21	60.43	65.32	56.9867	178.2	232.4	209.09	206.563	114.14	111.81	88.06	104.67	2.31906	0.823217	4.17695	0.899806	3.19621	0.863616	0.877152	0.706454	1.85789	0.816592	-0.980736	0.746773	gi|565348005|ref|XP_006341011.1|/7.0038e-49/PREDICTED: high-light-induced protein, chloroplastic-like [Solanum tuberosum]
Sme2.5_00049.1_g00012.1	AT1G52760.1 | Symbols: LysoPL2 | lysophospholipase 2 | chr1:19651378-19652576 FORWARD LENGTH=332	1e-151	12.67	14.46	19.46	15.53	46.62	27.02	43.79	39.1433	62.16	58.84	55.43	58.81	21.95	25.69	21.31	22.9833	1.33371	0.754352	1.921	0.812235	0.56553	0.590303	-0.768179	0.657376	0.587295	0.609871	-1.35547	0.776482	gi|460379951|ref|XP_004235722.1|/4.99493e-180/PREDICTED: caffeoylshikimate esterase [Solanum lycopersicum]
Sme2.5_16795.1_g00001.1	#	#	122.64	8.26	8.34	46.4133	16.78	21.04	0.83	12.8833	91.73	69.16	107.68	89.5233	0.86	0	1.25	0.706667	-1.84903	0.796628	0.947724	0.729398	-6.03737	0.953306	-4.18833	0.824696	2.79676	0.842267	-6.98509	0.978949	gi|568214298|ref|NP_001275014.1|/9.25318e-76/pathogenesis-related protein STH-2 [Solanum tuberosum]
Sme2.5_06581.1_g00001.1	AT3G18890.1 | Symbols: | NAD(P)-binding Rossmann-fold superfamily protein | chr3:6511169-6514729 FORWARD LENGTH=641	1e-129	7.34	6.83	6.61	6.92667	11.4	12.5	20.6	14.8333	28.89	28.02	35.67	30.86	39.52	35.21	40.71	38.48	1.09861	0.67514	2.1555	0.807738	2.47388	0.827174	1.37527	0.757054	1.0569	0.703388	0.318371	0.467876	gi|723736369|ref|XP_010327444.1|/0/PREDICTED: protein TIC 62, chloroplastic isoform X3 [Solanum lycopersicum]
Sme2.5_02348.1_g00006.1	AT1G43670.1 | Symbols: | Inositol monophosphatase family protein | chr1:16468184-16470347 FORWARD LENGTH=341	1e-165	4.14	2.93	4.23	3.76667	4.44	3.87	3.12	3.81	22.88	31.85	57.41	37.38	43.6	38.2	48.92	43.5733	0.0165026	0.166396	3.31091	0.84719	3.53209	0.860793	3.51558	0.853548	3.2944	0.838632	0.221179	0.393485	gi|568214952|ref|NP_001274842.1|/0/fructose-1,6-bisphosphatase, cytosolic [Solanum tuberosum]
Sme2.5_05449.1_g00002.1	AT2G32120.2 | Symbols: HSP70T-2 | heat-shock protein 70T-2 | chr2:13651720-13653411 REVERSE LENGTH=563	0	13.91	14.84	14.08	14.2767	48.47	151.85	67.39	89.2367	29.85	38.91	49.99	39.5833	14.15	28.22	22.35	21.5733	2.64398	0.840725	1.47123	0.774598	0.59559	0.597587	-2.04839	0.821452	-1.17274	0.753394	-0.875644	0.690541	gi|565390146|ref|XP_006360807.1|/0/PREDICTED: heat shock 70 kDa protein 8-like [Solanum tuberosum]
Sme2.5_08508.1_g00001.1	AT5G39850.1 | Symbols: | Ribosomal protein S4 | chr5:15950053-15951171 FORWARD LENGTH=197	1e-53	32.81	54.22	54.56	47.1967	169.79	114.99	174.33	153.037	336.09	439.47	315.27	363.61	181.25	219.55	159.07	186.623	1.69712	0.808692	2.94564	0.85956	1.98337	0.829613	0.286252	0.482681	1.24851	0.775513	-0.962263	0.746074	gi|565362466|ref|XP_006347968.1|/1.79003e-115/PREDICTED: uncharacterized protein LOC102600808 isoform X1 [Solanum tuberosum]
Sme2.5_00678.1_g00014.1	AT4G10250.1 | Symbols: ATHSP22.0 | HSP20-like chaperones superfamily protein | chr4:6370537-6371124 FORWARD LENGTH=195	9e-40	35.15	47.12	37.21	39.8267	165.96	749.6	153.19	356.25	181.78	295.56	519.33	332.223	95.34	230.78	123.77	149.963	3.16108	0.862371	3.06035	0.863814	1.9128	0.825426	-1.24828	0.778963	-0.100737	0.284234	-1.14754	0.779329	gi|565356326|ref|XP_006345019.1|/6.65173e-86/PREDICTED: 22.7 kDa class IV heat shock protein-like [Solanum tuberosum]
Sme2.5_02902.1_g00005.1	AT1G12900.1 | Symbols: GAPA-2 | glyceraldehyde 3-phosphate dehydrogenase A subunit 2 | chr1:4392634-4394283 REVERSE LENGTH=399	0	5.31	2.92	2.78	3.67	7.82	23.04	23.1	17.9867	71.17	147.76	228.28	149.07	431.59	229.8	356.94	339.443	2.29308	0.778017	5.34407	0.940943	6.53125	0.979301	4.23817	0.900483	3.05099	0.857861	1.18718	0.782994	gi|697153656|ref|XP_009631078.1|/0/PREDICTED: glyceraldehyde-3-phosphate dehydrogenase A, chloroplastic [Nicotiana tomentosiformis]
Sme2.5_00087.1_g00013.1	AT4G04630.1 | Symbols: | Protein of unknown function, DUF584 | chr4:2332163-2332669 REVERSE LENGTH=168	9e-26	6.48	2.87	46.78	18.71	0.83	2.92	0.41	1.38667	0.84	0.44	0.42	0.566667	0	0	0.41	0.143333	-3.75412	0.833339	-5.04517	0.890993	-7.02829	0.94972	-3.27417	0.471979	-1.29105	0.35921	-1.98313	0.291522	gi|565372096|ref|XP_006352633.1|/7.29329e-68/PREDICTED: SUN domain-containing protein 2-like [Solanum tuberosum]
Sme2.5_00347.1_g00007.1	AT5G37540.1 | Symbols: | Eukaryotic aspartyl protease family protein | chr5:14912862-14914190 FORWARD LENGTH=442	8e-68	315.91	230.11	206.96	250.993	50.54	129.59	29.88	70.0033	68.88	114.83	116.74	100.15	63.47	77.97	80.78	74.0733	-1.84215	0.817375	-1.32549	0.791892	-1.76062	0.823432	0.0815306	0.259817	0.516667	0.595028	-0.435136	0.578174	gi|565371699|ref|XP_006352439.1|/1.15908e-81/PREDICTED: aspartic proteinase PCS1-like [Solanum tuberosum]
Sme2.5_00495.1_g00010.1	AT3G54050.2 | Symbols: HCEF1 | high cyclic electron flow 1 | chr3:20016951-20018527 FORWARD LENGTH=417	0	1.71	1.74	2.19	1.88	1.62	4.38	4.95	3.65	11.21	14.09	34.38	19.8933	39.66	32.38	50.68	40.9067	0.957164	0.458932	3.40348	0.830285	4.44353	0.892624	3.48637	0.851826	2.44632	0.78438	1.04005	0.730648	gi|460401720|ref|XP_004246365.1|/0/PREDICTED: fructose-1,6-bisphosphatase, chloroplastic-like [Solanum lycopersicum]
Sme2.5_01146.1_g00003.1	AT5G07990.1 | Symbols: TT7, CYP75B1, D501 | Cytochrome P450 superfamily protein | chr5:2560437-2562859 FORWARD LENGTH=513	1e-115	45.28	59.56	73.98	59.6067	124.83	47.43	35.44	69.2333	2.82	7.45	8.27	6.18	4.57	5.67	6.43	5.55667	0.215993	0.413776	-3.26979	0.855784	-3.42318	0.861784	-3.63918	0.867478	-3.48579	0.862017	-0.153387	0.234853	gi|697107000|ref|XP_009607330.1|/0/PREDICTED: cytochrome P450 71A1-like [Nicotiana tomentosiformis]
Sme2.5_00531.1_g00021.1	AT5G67370.1 | Symbols: | Protein of unknown function (DUF1230) | chr5:26877667-26879465 REVERSE LENGTH=327	1e-111	0	0	0	0.01	0.18	0	0	0.0666667	40.28	35.14	36.49	37.3033	7.69	16.18	7.1	10.3233	2.73697	0.195213	11.8651	0.97778	10.0117	0.927317	7.27473	0.899547	9.12812	0.968729	-1.8534	0.797828	gi|565345480|ref|XP_006339824.1|/8.73168e-146/PREDICTED: uncharacterized protein LOC102595705 [Solanum tuberosum]
Sme2.5_00125.1_g00011.1	AT5G51010.1 | Symbols: | Rubredoxin-like superfamily protein | chr5:20744615-20745344 FORWARD LENGTH=154	1e-42	22.81	25.5	22.51	23.6067	40.84	24.32	40.44	35.2	208.92	182.14	157.5	182.853	99.4	164.26	101.46	121.707	0.576381	0.599871	2.95342	0.857153	2.36614	0.842065	1.78976	0.811867	2.37704	0.839142	-0.587279	0.653451	gi|565348959|ref|XP_006341467.1|/4.7258e-68/PREDICTED: uncharacterized protein LOC102605356 [Solanum tuberosum]
Sme2.5_00858.1_g00005.1	AT1G32470.1 | Symbols: | Single hybrid motif superfamily protein | chr1:11739479-11740246 REVERSE LENGTH=166	8e-61	0	0	0	0.01	0	0.4	0	0.14	4	8.85	5.18	6.01	20.33	10.45	10.67	13.8167	3.80735	0.253133	9.23122	0.867291	10.4322	0.945861	6.62484	0.911573	5.42387	0.789017	1.20097	0.681604	gi|697140109|ref|XP_009624149.1|/2.55607e-69/PREDICTED: glycine cleavage system H protein, mitochondrial-like [Nicotiana tomentosiformis]
Sme2.5_17229.1_g00001.1	AT1G80110.1 | Symbols: ATPP2-B11, PP2-B11 | phloem protein 2-B11 | chr1:30135466-30136767 FORWARD LENGTH=257	3e-22	471.18	152.14	375.57	332.963	395.98	248.86	248.98	297.94	708.59	453.34	509.56	557.163	95.43	161.38	126.17	127.66	-0.160341	0.370573	0.742737	0.704952	-1.38306	0.800082	-1.22272	0.775569	0.903078	0.716909	-2.12579	0.839918	gi|460388416|ref|XP_004239863.1|/2.54392e-56/PREDICTED: putative F-box protein PP2-B12 [Solanum lycopersicum]
Sme2.5_08308.1_g00004.1	AT5G63650.1 | Symbols: SNRK2-5, SNRK2.5, SRK2H | SNF1-related protein kinase 2.5 | chr5:25481631-25483495 REVERSE LENGTH=360	1e-162	3.76	0.17	1.33	1.75333	33.43	11.03	52.91	32.4567	0.34	0.71	5.02	2.02333	4.79	1.53	23.43	9.91667	4.21034	0.872178	0.206634	0.215631	2.49975	0.759681	-1.71059	0.778708	-4.00371	0.861143	2.29312	0.734904	gi|568215365|ref|NP_001274891.1|/0/serine/threonine-protein kinase SAPK7-like [Solanum tuberosum]
Sme2.5_02054.1_g00007.1	AT1G28330.4 | Symbols: | dormancy-associated protein-like 1 | chr1:9934134-9935216 REVERSE LENGTH=125	4e-30	2.21	2.79	7.92	4.30667	0	0	0	0.01	0	0.6	0	0.206667	0	0.57	0.56	0.38	-8.75043	0.821242	-4.38119	0.725076	-3.5025	0.699439	5.24793	0.375473	4.36923	0.285298	0.878694	0.206421	gi|460376654|ref|XP_004234112.1|/5.79915e-51/PREDICTED: auxin-repressed 12.5 kDa protein-like [Solanum lycopersicum]
Sme2.5_06660.1_g00004.1	AT4G39730.1 | Symbols: | Lipase/lipooxygenase, PLAT/LH2 family protein | chr4:18432950-18433581 FORWARD LENGTH=181	5e-43	132.82	7.44	26.62	55.6267	0.38	1.51	0	0.633333	0	0	0.38	0.133333	0.77	0.76	0	0.513333	-6.45667	0.961668	-8.7046	0.983878	-6.75974	0.972257	-0.303069	0.191023	-2.24793	0.317269	1.94486	0.280965	gi|460379019|ref|XP_004235262.1|/8.02686e-83/PREDICTED: lipoxygenase homology domain-containing protein 1-like [Solanum lycopersicum]
Sme2.5_00606.1_g00007.1	AT1G76160.1 | Symbols: sks5 | SKU5 similar 5 | chr1:28578211-28581020 REVERSE LENGTH=541	0	125.64	160.22	133.38	139.747	563.32	409.13	564.46	512.303	101.29	109.23	136.59	115.703	349.15	254.86	386.37	330.127	1.87418	0.82047	-0.272383	0.476563	1.24021	0.789647	-0.633979	0.663566	-2.14657	0.834487	1.51259	0.806385	gi|460385429|ref|XP_004238406.1|/0/PREDICTED: L-ascorbate oxidase homolog [Solanum lycopersicum]
Sme2.5_00239.1_g00006.1	AT3G23530.1 | Symbols: | Cyclopropane-fatty-acyl-phospholipid synthase | chr3:8437472-8442597 FORWARD LENGTH=867	0	0	0	0	0.01	0	0.13	0.07	0.07	17.34	15.18	23.4	18.64	15.64	27.86	26.58	23.36	2.80735	0.198876	10.8642	0.955944	11.1898	0.968581	8.38247	0.954759	8.05683	0.938959	0.325638	0.441859	gi|565375891|ref|XP_006354448.1|/0/PREDICTED: uncharacterized protein LOC102604983 [Solanum tuberosum]
Sme2.5_01512.1_g00007.1	AT5G47450.1 | Symbols: ATTIP2;3, TIP2;3, DELTA-TIP3 | tonoplast intrinsic protein 2;3 | chr5:19248509-19249466 REVERSE LENGTH=250	1e-115	5.01	2.66	2.19	3.28667	4.66	7.34	5.58	5.86	172.81	177.57	140.84	163.74	55.74	109.47	42.72	69.31	0.834276	0.501313	5.63864	0.952805	4.39837	0.900709	3.56409	0.863658	4.80436	0.918291	-1.24027	0.782653	gi|1518057|gb|AAB67881.1|/1.24711e-121/membrane channel protein [Solanum tuberosum]
Sme2.5_01418.1_g00002.1	AT3G22370.1 | Symbols: AOX1A, ATAOX1A | alternative oxidase 1A | chr3:7906890-7908416 FORWARD LENGTH=354	1e-145	2.63	6.51	5.2	4.78	9.13	2.35	4.52	5.33333	73.5	50.99	41.43	55.3067	16.19	39.99	25.58	27.2533	0.158027	0.244373	3.53237	0.863256	2.51135	0.818086	2.35332	0.802056	3.37434	0.852988	-1.02102	0.736478	gi|565402849|ref|XP_006366882.1|/5.71911e-178/PREDICTED: ubiquinol oxidase 1, mitochondrial-like [Solanum tuberosum]
Sme2.5_05107.1_g00006.1	AT5G17670.1 | Symbols: | alpha/beta-Hydrolases superfamily protein | chr5:5821082-5822600 FORWARD LENGTH=309	1e-112	0	0	0		0	0	0		5.44	5.72	3.47	4.87667	0.39	2.15	0.96	1.16667			8.92975	0.839831	6.86625	0.59591	6.86625	0.574281	8.92975	0.814099	-2.0635	0.626383	gi|565386638|ref|XP_006359116.1|/8.65874e-132/PREDICTED: uncharacterized protein LOC102585322 [Solanum tuberosum]
Sme2.5_06227.1_g00004.1	AT3G46940.1 | Symbols: DUT1 | DUTP-PYROPHOSPHATASE-LIKE 1 | chr3:17288367-17288867 REVERSE LENGTH=166	3e-67	0.85	1.29	0.87	1.00333	5.66	4.37	13.81	7.94667	2.62	1.38	4.79	2.93	21.78	9.66	13.4	14.9467	2.98555	0.74231	1.5461	0.514871	3.89695	0.836736	0.911402	0.620136	-1.43945	0.628484	2.35085	0.776096	gi|565362147|ref|XP_006347812.1|/2.75094e-77/PREDICTED: deoxyuridine 5'-triphosphate nucleotidohydrolase-like [Solanum tuberosum]
Sme2.5_06605.1_g00007.1	AT4G21320.1 | Symbols: HSA32 | Aldolase-type TIM barrel family protein | chr4:11340492-11341732 FORWARD LENGTH=286	7e-69	14.6	24.43	24.97	21.3333	71.54	140.76	87.78	100.027	12.26	15.49	17.42	15.0567	6.76	8.1	6.23	7.03	2.2292	0.826173	-0.502707	0.541751	-1.60151	0.769026	-3.83072	0.879775	-2.73191	0.842788	-1.09881	0.676786	gi|565400740|ref|XP_006365877.1|/2.56156e-91/PREDICTED: uncharacterized protein LOC102601370 [Solanum tuberosum]
Sme2.5_29571.1_g00001.1	AT4G13930.1 | Symbols: SHM4 | serine hydroxymethyltransferase 4 | chr4:8048013-8050021 REVERSE LENGTH=471	1e-131	30.62	29.99	14.5	25.0367	71.69	26.49	24.37	40.85	158.48	237.11	72.52	156.037	81.02	85.8	39.12	68.6467	0.706294	0.645418	2.63977	0.849946	1.45515	0.791445	0.748854	0.672303	1.93348	0.817471	-1.18462	0.777045	gi|460388388|ref|XP_004239849.1|/4.53739e-129/PREDICTED: serine hydroxymethyltransferase 4 [Solanum lycopersicum]
Sme2.5_05072.1_g00005.1	AT1G32060.1 | Symbols: PRK | phosphoribulokinase | chr1:11532668-11534406 FORWARD LENGTH=395	0	2.17	7.43	1.8	3.8	3.48	12.31	11.17	8.98667	81.51	99.08	116.9	99.1633	137.43	109.97	121.8	123.067	1.24179	0.643587	4.70574	0.914751	5.0173	0.928275	3.77551	0.878303	3.46395	0.867472	0.311561	0.49796	gi|460400830|ref|XP_004245935.1|/0/PREDICTED: phosphoribulokinase, chloroplastic [Solanum lycopersicum]
Sme2.5_00004.1_g00028.1	AT2G36880.2 | Symbols: MAT3 | methionine adenosyltransferase 3 | chr2:15479721-15480893 REVERSE LENGTH=390	0	410.15	485.55	273.95	389.883	1243.76	872.54	973.36	1029.89	248.91	263.47	389.77	300.717	576.79	278.47	605.93	487.063	1.40137	0.791305	-0.374638	0.55682	0.321067	0.539755	-1.0803	0.764888	-1.77601	0.818882	0.695705	0.694405	gi|698527568|ref|XP_009760627.1|/0/PREDICTED: S-adenosylmethionine synthase 1 [Nicotiana sylvestris]
Sme2.5_01062.1_g00001.1	AT4G23420.2 | Symbols: | NAD(P)-binding Rossmann-fold superfamily protein | chr4:12226288-12228562 FORWARD LENGTH=316	1e-108	1.23	1.87	1.55	1.55	1.23	2.06	2.66	1.98333	41.07	44.87	30.16	38.7	22.02	35.12	18.9	25.3467	0.355659	0.255742	4.64199	0.898843	4.03146	0.865988	3.6758	0.84078	4.28633	0.876064	-0.610538	0.62052	gi|460377268|ref|XP_004234415.1|/1.57362e-118/PREDICTED: short-chain dehydrogenase TIC 32, chloroplastic-like [Solanum lycopersicum]
Sme2.5_05287.1_g00002.1	AT1G05900.2 | Symbols: ATNTH2, NTH2 | endonuclease III 2 | chr1:1786896-1789502 FORWARD LENGTH=386	3e-82	0.21	0.11	0.11	0.143333	1.4	0.75	0.75	0.966667	14.52	9.44	7.95	10.6367	2.75	7.64	4.16	4.85	2.75364	0.411972	6.21353	0.896966	5.08054	0.78141	2.32689	0.641652	3.45988	0.777333	-1.13299	0.642531	gi|723732089|ref|XP_010326700.1|/8.52538e-132/PREDICTED: endonuclease III homolog 1, chloroplastic-like [Solanum lycopersicum]
Sme2.5_03969.1_g00003.1	AT5G20140.1 | Symbols: | SOUL heme-binding family protein | chr5:6799047-6800892 REVERSE LENGTH=378	1e-112	0.22	0	0	0.08	0.22	0.22	0.44	0.293333	12.4	20.38	14.55	15.7767	6.18	7.03	8	7.07	1.87447	0.245455	7.62358	0.942837	6.46557	0.873484	4.5911	0.786221	5.74911	0.891837	-1.15801	0.689234	gi|460412388|ref|XP_004251583.1|/4.1784e-137/PREDICTED: uncharacterized protein LOC101267969 isoform X1 [Solanum lycopersicum]
Sme2.5_24664.1_g00001.1	AT5G38710.1 | Symbols: | Methylenetetrahydrofolate reductase family protein | chr5:15501340-15503899 FORWARD LENGTH=476	1e-150	12.92	28.31	10.64	17.29	65.51	16.84	40.63	40.9933	4.76	0.75	5.14	3.55	1.75	1.92	5.04	2.90333	1.24545	0.747871	-2.28405	0.784966	-2.57416	0.799849	-3.81961	0.863381	-3.5295	0.850181	-0.290109	0.260415	gi|565342299|ref|XP_006338296.1|/0/PREDICTED: proline dehydrogenase 2, mitochondrial-like [Solanum tuberosum]
Sme2.5_00066.1_g00009.1	#	#	770.86	45.87	5.27	274	2.5	476.96	2.47	160.643	3.13	106.49	12.46	40.6933	115.19	4.72	2.78	40.8967	-0.770315	0.695599	-2.75131	0.853733	-2.74412	0.853436	-1.97381	0.821097	-1.981	0.820047	0.0071908	0.153184	gi|565385866|ref|XP_006358778.1|/6.70445e-12/PREDICTED: glycine-rich protein HC1-like [Solanum tuberosum]
Sme2.5_04158.1_g00010.1	AT1G08550.2 | Symbols: NPQ1, AVDE1 | non-photochemical quenching 1 | chr1:2707462-2709387 FORWARD LENGTH=462	1e-166	11.82	8.53	10.31	10.22	9.59	12.4	13.77	11.92	117.2	77.9	77.25	90.7833	80.3	96.5	84.74	87.18	0.221989	0.329974	3.15103	0.856815	3.0926	0.857357	2.87061	0.847668	2.92904	0.847392	-0.0584303	0.227381	gi|698545982|ref|XP_009767570.1|/0/PREDICTED: violaxanthin de-epoxidase, chloroplastic [Nicotiana sylvestris]
Sme2.5_00015.1_g00020.1	AT3G51240.1 | Symbols: F3H, TT6, F3'H | flavanone 3-hydroxylase | chr3:19025409-19026658 FORWARD LENGTH=358	1e-180	1.27	0.32	0	0.533333	9.27	7.76	7.25	8.09333	941.31	863.05	547.1	783.82	150.81	439.11	173.24	254.387	3.92362	0.782573	10.5213	0.999031	8.89777	0.996709	4.97415	0.927895	6.59764	0.981483	-1.6235	0.819339	gi|164454783|dbj|BAF96938.1|/0/flavanone 3-hydroxylase [Nicotiana tabacum]
Sme2.5_00066.1_g00029.1	AT3G23700.1 | Symbols: | Nucleic acid-binding proteins superfamily | chr3:8531689-8533742 REVERSE LENGTH=392	1e-108	2.61	4.18	2.94	3.24333	5.21	9.38	7.12	7.23667	63.14	62.87	54.34	60.1167	18.38	20.53	17	18.6367	1.15785	0.605685	4.21222	0.889111	2.52259	0.802382	1.36475	0.717787	3.05437	0.844872	-1.68962	0.803709	gi|565385912|ref|XP_006358800.1|/0/PREDICTED: uncharacterized protein LOC102601873 [Solanum tuberosum]
Sme2.5_02083.1_g00001.1	AT3G16720.1 | Symbols: ATL2, TL2 | TOXICOS EN LEVADURA 2 | chr3:5692880-5693794 FORWARD LENGTH=304	1e-56	21.21	42.18	12.92	25.4367	162.55	61.66	48.05	90.7533	8.39	8.27	10.06	8.90667	13.14	11.83	14.19	13.0533	1.83504	0.808847	-1.51395	0.760882	-0.962491	0.695802	-2.79753	0.843482	-3.34899	0.861804	0.551461	0.501886	gi|565351775|ref|XP_006342827.1|/1.29025e-103/PREDICTED: RING-H2 finger protein ATL2-like [Solanum tuberosum]
Sme2.5_03383.1_g00008.1	#	#	38.02	3.48	0	13.8367	1.42	0.78	0	0.736667	0	3.01	0.7	1.24	0	0	0.89	0.303333	-4.23134	0.834569	-3.48008	0.815171	-5.51145	0.896527	-1.28011	0.292915	0.751256	0.277759	-2.03136	0.397485	gi|568214298|ref|NP_001275014.1|/1.24299e-45/pathogenesis-related protein STH-2 [Solanum tuberosum]
Sme2.5_03790.1_g00003.1	AT5G58070.1 | Symbols: ATTIL, TIL | temperature-induced lipocalin | chr5:23500512-23501156 REVERSE LENGTH=186	2e-59	0.47	2.39	2.41	1.75667	7.27	9.74	16.79	11.2667	120.54	103.6	91.06	105.067	34.12	40.02	28.38	34.1733	2.68115	0.76464	5.90232	0.957257	4.28196	0.883602	1.60081	0.773526	3.22117	0.859395	-1.62036	0.808658	gi|350539735|ref|NP_001234515.1|/1.13753e-62/temperature-induced lipocalin [Solanum lycopersicum]
Sme2.5_07665.1_g00002.1	AT5G62180.1 | Symbols: AtCXE20, CXE20 | carboxyesterase 20 | chr5:24978866-24979849 REVERSE LENGTH=327	2e-69	220.7	15.58	22.02	86.1	82.16	28.84	31.79	47.5967	84.17	73.53	127.4	95.0333	13.08	12.61	7.44	11.0433	-0.855153	0.699135	0.14242	0.341871	-2.96284	0.852601	-2.10768	0.810068	0.997573	0.729057	-3.10526	0.857185	gi|565391846|ref|XP_006361622.1|/3.32715e-153/PREDICTED: probable carboxylesterase 120-like [Solanum tuberosum]
Sme2.5_00386.1_g00004.1	AT3G47750.1 | Symbols: ATATH3, ABCA4 | ATP binding cassette subfamily A4 | chr3:17606427-17610889 FORWARD LENGTH=947	0	1.74	0.63	1.27	1.21333	0.7	0.89	0.44	0.676667	6.56	8.64	5.99	7.06333	11.81	16.28	5.06	11.05	-0.842459	0.304246	2.54137	0.717288	3.187	0.795221	4.02946	0.806325	3.38383	0.728453	0.645625	0.52025	gi|565376685|ref|XP_006354830.1|/0/PREDICTED: ABC transporter A family member 7-like [Solanum tuberosum]
Sme2.5_00209.1_g00001.1	AT2G37040.1 | Symbols: PAL1, ATPAL1 | PHE ammonia lyase 1 | chr2:15557602-15560237 REVERSE LENGTH=725	8e-46	13.46	8.5	12.43	11.4633	51.53	27.96	211.05	96.8467	81.13	58.56	80.45	73.38	19.79	20.45	17.3	19.18	3.07868	0.853826	2.67836	0.843054	0.742576	0.631372	-2.3361	0.833084	-0.400315	0.532593	-1.93578	0.817141	gi|532023520|gb|AGT63063.1|/3.18715e-65/phenylalanine ammonia-lyase [Solanum tuberosum]
Sme2.5_10125.1_g00001.1	AT3G15510.1 | Symbols: ATNAC2, ANAC056, NARS1, NAC2 | NAC domain containing protein 2 | chr3:5243696-5245037 FORWARD LENGTH=364	9e-76	3.15	2.87	5.75	3.92333	0	0	0	0.01	0	0	0.34	0.12	0	0.17	0.17	0.116667	-8.61594	0.806911	-5.03097	0.738194	-5.07162	0.750699	3.54432	0.226164	3.58496	0.227601	-0.040642	0.138338	gi|565394604|ref|XP_006362947.1|/4.35022e-154/PREDICTED: NAC transcription factor 25-like [Solanum tuberosum]
Sme2.5_01314.1_g00006.1	AT1G06460.1 | Symbols: ACD32.1, ACD31.2 | alpha-crystallin domain 32.1 | chr1:1967308-1969414 REVERSE LENGTH=285	1e-37	0	0	0	0.01	0	0.25	0.25	0.17	37.92	33.5	29.63	33.6833	41.58	66.89	29.67	46.0467	4.08746	0.274702	11.7178	0.975543	12.1689	0.984246	8.08142	0.974348	7.63036	0.961027	0.451062	0.558442	gi|565364546|ref|XP_006348985.1|/8.82166e-109/PREDICTED: uncharacterized protein LOC102586713 [Solanum tuberosum]
Sme2.5_00039.1_g00025.1	AT1G09970.1 | Symbols: LRR XI-23, RLK7 | Leucine-rich receptor-like protein kinase family protein | chr1:3252408-3255428 FORWARD LENGTH=976	0	101.22	78.86	110.03	96.7033	147.64	99.91	80.5	109.35	20.3	18.52	31.33	23.3833	22.3	24.83	34.32	27.15	0.177316	0.382725	-2.04809	0.827777	-1.83261	0.819751	-2.00993	0.821911	-2.2254	0.826629	0.215472	0.369304	gi|565380823|ref|XP_006356791.1|/0/PREDICTED: receptor-like protein kinase HAIKU2-like [Solanum tuberosum]
Sme2.5_04541.1_g00001.1	AT5G46110.1 | Symbols: APE2, TPT | Glucose-6-phosphate/phosphate translocator-related | chr5:18697606-18700212 FORWARD LENGTH=410	1e-177	32.88	22.18	21.7	25.5867	50.84	77.06	103.38	77.0933	301.55	264.2	355.27	307.007	552.2	420.76	520.99	497.983	1.59121	0.793153	3.58481	0.880697	4.28263	0.904608	2.69142	0.852828	1.99359	0.824741	0.697827	0.694524	gi|460405308|ref|XP_004248118.1|/0/PREDICTED: triose phosphate/phosphate translocator, chloroplastic [Solanum lycopersicum]
Sme2.5_03522.1_g00003.1	AT4G10250.1 | Symbols: ATHSP22.0 | HSP20-like chaperones superfamily protein | chr4:6370537-6371124 FORWARD LENGTH=195	6e-38	0.66	3	1.01	1.55667	116.08	227.21	113.95	152.413	6.79	10.01	6.76	7.85333	2.42	1.02	0.34	1.26	6.61339	0.976661	2.33485	0.723233	-0.305036	0.231916	-6.91842	0.980976	-4.27854	0.899348	-2.63988	0.725171	gi|565365132|ref|XP_006349271.1|/3.80341e-85/PREDICTED: 22.7 kDa class IV heat shock protein-like [Solanum tuberosum]
Sme2.5_08781.1_g00001.1	AT4G08950.1 | Symbols: EXO | Phosphate-responsive 1 family protein | chr4:5740378-5741322 FORWARD LENGTH=314	1e-124	21.17	41.87	15.81	26.2833	15.05	25.07	23.52	21.2133	0.19	2	2.83	1.67333	3.67	4.4	6.94	5.00333	-0.309177	0.446614	-3.97335	0.861154	-2.39319	0.815073	-2.08401	0.778381	-3.66417	0.829177	1.58016	0.590839	gi|723694393|ref|XP_010320183.1|/2.48576e-174/PREDICTED: protein EXORDIUM-like [Solanum lycopersicum]
Sme2.5_19379.1_g00002.1	AT2G38530.1 | Symbols: LTP2, LP2, cdf3 | lipid transfer protein 2 | chr2:16128481-16128948 FORWARD LENGTH=118	2e-12	199.47	67.24	174.08	146.93	7.42	11.33	10.1	9.61667	149.43	103.51	112.61	121.85	280.74	490.99	367.87	379.867	-3.93345	0.886537	-0.270023	0.477082	1.37036	0.799882	5.30381	0.940834	3.66343	0.87402	1.64039	0.818947	gi|460407222|ref|XP_004249053.1|/3.96347e-31/PREDICTED: non-specific lipid-transfer protein 2-like [Solanum lycopersicum]
Sme2.5_08398.1_g00002.1	AT2G40610.1 | Symbols: ATEXPA8, EXP8, ATEXP8, ATHEXP ALPHA 1.11, EXPA8 | expansin A8 | chr2:16949121-16950472 REVERSE LENGTH=253	1e-109	36.26	25.75	17.76	26.59	151.05	58.73	150.09	119.957	138.19	51.94	145.44	111.857	163.61	89.34	245.98	166.31	2.17356	0.826824	2.0727	0.829913	2.64492	0.850903	0.471362	0.593183	-0.100862	0.279154	0.572224	0.644599	gi|350534896|ref|NP_001234165.1|/3.80055e-107/expansin precursor [Solanum lycopersicum]
Sme2.5_01757.1_g00007.1	AT4G35160.1 | Symbols: | O-methyltransferase family protein | chr4:16730989-16732808 REVERSE LENGTH=382	5e-54	19.72	11.09	60.54	30.45	1.45	11.53	0.18	4.38667	3.82	2.67	1.98	2.82333	7.38	2.93	1.07	3.79333	-2.79525	0.819841	-3.43097	0.846289	-3.0049	0.838579	-0.209659	0.249468	-0.635726	0.388135	0.426067	0.312203	gi|565401626|ref|XP_006366298.1|/8.59189e-173/PREDICTED: trans-resveratrol di-O-methyltransferase-like [Solanum tuberosum]
Sme2.5_00833.1_g00001.1	AT1G30070.1 | Symbols: | SGS domain-containing protein | chr1:10546794-10548072 REVERSE LENGTH=222	1e-84	57.67	56.26	54.38	56.1033	143.81	261.16	141.3	182.09	74.89	87.18	73.86	78.6433	37.31	32.36	33.71	34.46	1.69849	0.80995	0.487238	0.600943	-0.703164	0.676351	-2.40166	0.840371	-1.21126	0.766826	-1.1904	0.767664	gi|565381014|ref|XP_006356878.1|/3.32407e-106/PREDICTED: calcyclin-binding protein-like [Solanum tuberosum]
Sme2.5_06695.1_g00004.1	#	#	96.28	5.62	10.93	37.61	59.87	31.04	8.07	32.9933	415.55	213.18	585.36	404.697	10.39	1.64	3.23	5.08667	-0.188942	0.368124	3.42765	0.873428	-2.88632	0.839158	-2.69738	0.81958	3.61659	0.881122	-6.31398	0.974535	gi|51317936|gb|AAU00066.1|/3.53227e-68/pathogenesis-related protein 10 [Solanum virginianum]
Sme2.5_00843.1_g00005.1	AT1G65060.1 | Symbols: 4CL3 | 4-coumarate:CoA ligase 3 | chr1:24167385-24171457 REVERSE LENGTH=561	0	0.89	1.01	0.1	0.666667	3.37	3.04	3.64	3.35	72.54	46.51	46.49	55.18	15.92	51.89	25.74	31.1833	2.32912	0.598939	6.37104	0.96252	5.54767	0.929884	3.21854	0.835111	4.04191	0.875661	-0.82337	0.692223	gi|565361665|ref|XP_006347575.1|/0/PREDICTED: 4-coumarate--CoA ligase 2-like [Solanum tuberosum]
Sme2.5_00795.1_g00009.1	AT5G65360.1 | Symbols: | Histone superfamily protein | chr5:26120099-26120509 REVERSE LENGTH=136	1e-73	3.33	13.47	1.95	6.25	71.63	47.68	92.44	70.5833	10.3	15	22.48	15.9267	33.92	14.28	25.24	24.48	3.4974	0.863849	1.34952	0.718775	1.96968	0.793923	-1.52772	0.782844	-2.14788	0.817381	0.620159	0.594611	gi|460414483|ref|XP_004252600.1|/4.48878e-59/PREDICTED: histone H3.2-like [Solanum lycopersicum]
Sme2.5_02428.1_g00006.1	AT1G16720.1 | Symbols: HCF173 | high chlorophyll fluorescence phenotype 173 | chr1:5723161-5726248 FORWARD LENGTH=598	6e-40	4.78	5.45	5.79	5.34	7.37	9.82	12.77	9.98667	163.29	127.76	122.82	137.957	19.4	41.83	31.32	30.85	0.903163	0.584293	4.69123	0.915258	2.53036	0.822302	1.6272	0.772612	3.78807	0.879122	-2.16087	0.834282	gi|460398492|ref|XP_004244793.1|/1.09619e-57/PREDICTED: uncharacterized protein LOC101263137 [Solanum lycopersicum]
Sme2.5_00172.1_g00024.1	AT3G03190.1 | Symbols: ATGSTF11, ATGSTF6, GSTF11 | glutathione S-transferase F11 | chr3:735071-735877 FORWARD LENGTH=214	5e-50	0	0	0	0.01	0.32	0.63	0.63	0.526667	46.56	23.34	18.58	29.4933	4.18	13.7	9.69	9.19	5.71882	0.445803	11.5262	0.972162	9.84392	0.918407	4.1251	0.793674	5.80735	0.923618	-1.68225	0.781937	gi|565362906|ref|XP_006348185.1|/5.22144e-94/PREDICTED: glutathione S-transferase F11-like [Solanum tuberosum]
Sme2.5_07159.1_g00004.1	AT5G52640.1 | Symbols: HSP81-1, ATHS83, HSP81.1, HSP83, ATHSP90.1, AtHsp90-1, HSP90.1 | heat shock protein 90.1 | chr5:21352542-21355147 FORWARD LENGTH=705	0	1.76	4.55	3.99	3.43333	375.9	550.37	220.57	382.28	11.64	16.46	19.89	15.9967	1.84	0.67	1.71	1.40667	6.79888	0.983556	2.22009	0.778266	-1.28733	0.523155	-8.08621	0.994795	-4.57879	0.916387	-3.50742	0.81918	gi|698548998|ref|XP_009768512.1|/0/PREDICTED: heat shock protein 82 [Nicotiana sylvestris]
Sme2.5_04427.1_g00007.1	AT2G47710.1 | Symbols: | Adenine nucleotide alpha hydrolases-like superfamily protein | chr2:19555045-19555956 REVERSE LENGTH=162	3e-58	207.83	132.12	325.43	221.793	46.64	146.93	61.8	85.1233	10.64	113.71	43.07	55.8067	25.09	36.12	13.81	25.0067	-1.38159	0.785695	-1.99071	0.829462	-3.14883	0.863159	-1.76724	0.80617	-0.609117	0.628489	-1.15812	0.757131	gi|565378732|ref|XP_006355801.1|/2.85133e-79/PREDICTED: uncharacterized protein LOC102583766 [Solanum tuberosum]
Sme2.5_04732.1_g00006.1	AT1G18210.2 | Symbols: | Calcium-binding EF-hand family protein | chr1:6268273-6268785 REVERSE LENGTH=170	1e-42	28.08	81.94	17.6	42.54	339.09	232.19	100.24	223.84	11.97	9.77	8.84	10.1933	27.48	19.79	28.63	25.3	2.39558	0.8404	-2.06119	0.8141	-0.749683	0.679001	-3.14526	0.861748	-4.45677	0.909643	1.31151	0.740898	gi|565349099|ref|XP_006341535.1|/1.6202e-64/PREDICTED: calcium-binding allergen Ole e 8-like [Solanum tuberosum]
Sme2.5_00571.1_g00009.1	AT3G06240.1 | Symbols: | F-box family protein | chr3:1887336-1888619 FORWARD LENGTH=427	9e-19	3.66	2.3	2.67	2.87667	11.29	8.92	4.44	8.21667	123.49	78.33	89.2	97.0067	34.72	46.49	29.27	36.8267	1.51416	0.661112	5.07561	0.927554	3.67828	0.861611	2.16413	0.804221	3.56146	0.867579	-1.39733	0.788931	gi|723734131|ref|XP_010327071.1|/2.02063e-121/PREDICTED: F-box/kelch-repeat protein At3g06240-like [Solanum lycopersicum]
Sme2.5_07918.1_g00003.1	AT1G42970.1 | Symbols: GAPB | glyceraldehyde-3-phosphate dehydrogenase B subunit | chr1:16127552-16129584 FORWARD LENGTH=447	0	1.34	0.74	0.5	0.86	7.37	1.86	3.09	4.10667	5.65	5.27	10.2	7.04	37.16	26.54	35.2	32.9667	2.25556	0.624782	3.03317	0.738668	5.26053	0.920434	3.00497	0.830809	0.777608	0.486977	2.22736	0.80959	gi|460415552|ref|XP_004253122.1|/0/PREDICTED: glyceraldehyde-3-phosphate dehydrogenase B, chloroplastic-like [Solanum lycopersicum]
Sme2.5_00388.1_g00008.1	AT1G27480.1 | Symbols: | alpha/beta-Hydrolases superfamily protein | chr1:9544607-9546168 FORWARD LENGTH=432	3e-97	1.38	0.4	0.4	0.726667	0.2	1.22	1.61	1.01	34.51	27.9	36.9	33.1033	33.58	39.67	33.81	35.6867	0.47499	0.236414	5.50954	0.926911	5.61795	0.934857	5.14296	0.908024	5.03455	0.898922	0.108409	0.276533	gi|565357416|ref|XP_006345539.1|/6.58723e-142/PREDICTED: lecithin-cholesterol acyltransferase-like 1-like [Solanum tuberosum]
Sme2.5_01069.1_g00001.1	AT1G60950.1 | Symbols: FED A, ATFD2 | 2Fe-2S ferredoxin-like superfamily protein | chr1:22444565-22445011 FORWARD LENGTH=148	2e-46	0	0	0	0.01	0.46	0	0.45	0.306667	112.77	90.42	97.73	100.307	84.86	282.68	104.77	157.437	4.9386	0.354019	13.2921	0.992021	13.9425	0.99584	9.00388	0.992835	8.35353	0.986412	0.650354	0.672036	gi|698501922|ref|XP_009796636.1|/4.21989e-57/PREDICTED: ferredoxin [Nicotiana sylvestris]
Sme2.5_25082.1_g00001.1	AT3G12500.1 | Symbols: ATHCHIB, PR3, PR-3, CHI-B, B-CHI, HCHIB | basic chitinase | chr3:3962501-3963984 REVERSE LENGTH=335	1e-122	3735.48	3782.35	5475.88	4331.24	694.39	185.84	455.63	445.287	836.34	591.47	441.97	623.26	114.04	263.62	214.43	197.363	-3.28197	0.869795	-2.79687	0.857311	-4.45585	0.913428	-1.17388	0.772236	0.4851	0.597431	-1.65898	0.821584	gi|460406368|ref|XP_004248637.1|/9.68504e-168/PREDICTED: endochitinase 4 [Solanum lycopersicum]
Sme2.5_16651.1_g00002.1	AT4G25810.1 | Symbols: XTR6, XTH23 | xyloglucan endotransglycosylase 6 | chr4:13128694-13129715 FORWARD LENGTH=286	1e-100	0.22	3.56	0	1.26333	28	4.18	8.08	13.42	0.7	0	0.69	0.466667	0.47	0.7	0.45	0.54	3.40908	0.801543	-1.43677	0.37646	-1.2262	0.36463	-4.63528	0.84568	-4.84585	0.846838	0.210567	0.171223	gi|460378800|ref|XP_004235156.1|/2.26255e-124/PREDICTED: probable xyloglucan endotransglucosylase/hydrolase protein 23 [Solanum lycopersicum]
Sme2.5_33651.1_g00001.1	#	#	0	0	0	0.01	16.62	0.4	26.65	14.5567	1.19	0.42	1.58	1.06333	0.4	0	0.79	0.4	10.5075	0.937121	6.73245	0.568665	5.32193	0.397034	-5.18554	0.87038	-3.77501	0.810772	-1.41052	0.333947	gi|324105300|gb|ADY18411.1|/1.81551e-62/chloroplast polyphenol oxidase precursor [Solanum melongena]
Sme2.5_06773.1_g00003.1	AT3G12120.2 | Symbols: FAD2 | fatty acid desaturase 2 | chr3:3860592-3861743 REVERSE LENGTH=383	1e-160	92.64	3.31	0.97	32.3067	15.86	4.31	3.12	7.76333	2.88	2.15	6.39	3.80667	0.08	0.08	0.08	0.08	-2.05708	0.798598	-3.08523	0.838213	-8.65762	0.976205	-6.60053	0.863868	-1.02815	0.56704	-5.57238	0.736455	gi|565400577|ref|XP_006365798.1|/0/PREDICTED: omega-6 fatty acid desaturase, endoplasmic reticulum-like [Solanum tuberosum]
Sme2.5_01695.1_g00008.1	AT5G22830.1 | Symbols: ATMGT10, GMN10, MGT10, MRS2-11 | magnesium (Mg) transporter 10 | chr5:7627676-7630633 FORWARD LENGTH=459	1e-153	2.81	0.85	2.33	1.99667	7.26	8.16	10.79	8.73667	66.42	49.21	55.64	57.09	12.41	14.16	7.39	11.32	2.12949	0.71762	4.83757	0.911894	2.50321	0.77088	0.373719	0.404392	2.70808	0.832482	-2.33436	0.829038	gi|565364707|ref|XP_006349060.1|/0/PREDICTED: magnesium transporter MRS2-11, chloroplastic-like [Solanum tuberosum]
Sme2.5_04993.1_g00002.1	AT2G39730.2 | Symbols: RCA | rubisco activase | chr2:16571046-16573345 REVERSE LENGTH=446	0	18.06	10.6	14.73	14.4633	10.04	31.56	29.69	23.7633	86.45	135.13	198.19	139.923	110.95	73.29	107.94	97.3933	0.716337	0.620684	3.27416	0.865065	2.75142	0.848168	2.03509	0.822249	2.55783	0.840223	-0.522742	0.622372	gi|169930138|gb|ACB05667.1|/0/chloroplast rubisco activase [Capsicum annuum]
Sme2.5_01638.1_g00005.1	AT4G22880.2 | Symbols: LDOX, TDS4, TT18, ANS | leucoanthocyanidin dioxygenase | chr4:12004905-12006059 REVERSE LENGTH=356	1e-141	0.56	0.43	0	0.333333	1.59	1.58	1.29	1.48667	65.63	29.79	26.68	40.7	4.56	18.38	8.66	10.5333	2.15704	0.453206	6.93192	0.967795	4.98185	0.858766	2.82481	0.759174	4.77488	0.896172	-1.95007	0.804595	gi|209962335|gb|ACJ02088.1|/0/anthocyanin synthase [Solanum melongena]
Sme2.5_10832.1_g00002.1	AT3G07320.1 | Symbols: | O-Glycosyl hydrolases family 17 protein | chr3:2332324-2333925 REVERSE LENGTH=460	1e-170	20.48	28.7	22.31	23.83	62.89	39.22	63.19	55.1	9.46	7.72	16.28	11.1533	38.77	19.58	42.4	33.5833	1.20927	0.752129	-1.0953	0.718116	0.494966	0.582133	-0.714307	0.655183	-2.30458	0.816312	1.59027	0.779556	gi|565403091|ref|XP_006366999.1|/0/PREDICTED: probable glucan endo-1,3-beta-glucosidase A6-like [Solanum tuberosum]
Sme2.5_09019.1_g00002.1	AT5G51110.1 | Symbols: | Transcriptional coactivator/pterin dehydratase | chr5:20778316-20779380 REVERSE LENGTH=220	2e-58	18.79	20.23	16.83	18.6167	19.32	35.93	33.55	29.6	291.45	276.25	224.17	263.957	109.08	132	103.34	114.807	0.669002	0.620049	3.82563	0.88773	2.62454	0.848519	1.95554	0.817249	3.15663	0.86256	-1.20109	0.782442	gi|460415966|ref|XP_004253324.1|/5.67502e-105/PREDICTED: uncharacterized protein LOC101265812 [Solanum lycopersicum]
Sme2.5_00113.1_g00012.1	AT5G02890.1 | Symbols: | HXXXD-type acyl-transferase family protein | chr5:670207-671454 REVERSE LENGTH=353	6e-46	7.19	8.5	4.33	6.67333	57.17	69.53	86.26	70.9867	25.19	23.37	60.21	36.2567	22.34	15.44	28.98	22.2533	3.41107	0.85948	2.44177	0.82248	1.73754	0.779818	-1.67353	0.798906	-0.969302	0.71012	-0.704225	0.645934	gi|723725234|ref|XP_010325516.1|/4.29718e-156/PREDICTED: spermidine hydroxycinnamoyl transferase-like [Solanum lycopersicum]
Sme2.5_00736.1_g00010.1	AT2G15020.1 | Symbols: | unknown protein; BEST Arabidopsis thaliana protein match is: unknown protein (TAIR:AT5G64190.1); Has 72 Blast hits to 72 proteins in 10 species: Archae - 0; Bacteria - 0; Metazoa - 0; Fungi - 0; Plants - 72; Viruses - 0; Other Eukaryotes - 0 (source: NCBI BLink). | chr2:6491706-6493286 REVERSE LENGTH=526	1e-162	0.11	0	0.11	0.0766667	0	0	0	0.01	56.88	22.61	20.17	33.22	3.55	12.56	3.44	6.51667	-2.9386	0.202787	8.75924	0.97423	6.40939	0.863321	9.34799	0.862041	11.6978	0.965895	-2.34985	0.816089	gi|565359078|ref|XP_006346349.1|/0/PREDICTED: uncharacterized protein LOC102599039 [Solanum tuberosum]
Sme2.5_24001.1_g00001.1	AT5G35630.3 | Symbols: GS2, GLN2, ATGSL1 | glutamine synthetase 2 | chr5:13831220-13833239 FORWARD LENGTH=430	2e-80	1.68	1.32	1.33	1.44333	5.36	2.67	7.4	5.14333	15.58	11.12	20.81	15.8367	19.52	9.87	17.44	15.61	1.8333	0.632317	3.45579	0.822942	3.43499	0.82253	1.60169	0.729492	1.62249	0.724868	-0.0207982	0.160769	gi|460367196|ref|XP_004229461.1|/6.61876e-79/PREDICTED: glutamine synthetase, chloroplastic [Solanum lycopersicum]
Sme2.5_03537.1_g00010.1	AT3G27690.1 | Symbols: LHCB2.4, LHCB2.3, LHCB2 | photosystem II light harvesting complex gene 2.3 | chr3:10256002-10256921 FORWARD LENGTH=266	1e-125	67.77	59.42	35.93	54.3733	285.64	460.28	667.64	471.187	1151.93	1692.11	2014.76	1619.6	1198.71	671.8	942.77	937.76	3.11533	0.862812	4.89659	0.928557	4.10825	0.899172	0.99292	0.741933	1.78127	0.81937	-0.788347	0.717296	gi|407970998|ref|NP_001234739.1|/4.54368e-133/chlorophyll a-b binding protein 4, chloroplastic [Solanum lycopersicum]
Sme2.5_02075.1_g00005.1	AT5G37670.1 | Symbols: | HSP20-like chaperones superfamily protein | chr5:14969035-14969448 FORWARD LENGTH=137	2e-41	11.47	6.7	13.53	10.5667	140.07	158.43	89.77	129.423	101.4	108.39	74.29	94.6933	28.67	30.6	27.89	29.0533	3.61451	0.874832	3.16374	0.857441	1.45918	0.768914	-2.15532	0.828389	-0.450763	0.566558	-1.70456	0.812146	gi|565359973|ref|XP_006346757.1|/2.45373e-73/PREDICTED: 15.7 kDa heat shock protein, peroxisomal-like [Solanum tuberosum]
Sme2.5_03556.1_g00005.1	AT5G40150.1 | Symbols: | Peroxidase superfamily protein | chr5:16059750-16060736 REVERSE LENGTH=328	1e-119	40.11	44.14	35.87	40.04	198.13	130.84	192.1	173.69	79.7	86.8	74.39	80.2967	89.76	66.28	103.49	86.51	2.117	0.828661	1.0039	0.743069	1.11142	0.767856	-1.00558	0.745554	-1.1131	0.756016	0.107527	0.294459	gi|460372925|ref|XP_004232273.1|/2.75023e-171/PREDICTED: peroxidase 63 [Solanum lycopersicum]
Sme2.5_00822.1_g00006.1	AT5G62350.1 | Symbols: | Plant invertase/pectin methylesterase inhibitor superfamily protein | chr5:25037504-25038112 FORWARD LENGTH=202	1e-51	1794.78	1797.88	2650.37	2081.01	401.89	702.61	270.53	458.343	295.45	408.02	1282.12	661.863	308.35	304.19	402.4	338.313	-2.18278	0.835749	-1.65268	0.820124	-2.62085	0.855079	-0.438069	0.586085	0.530105	0.615741	-0.968173	0.749972	gi|696196957|gb|AIT42249.1|/2.62694e-82/pectinmethylesterase inhibitor [Solanum tuberosum]
Sme2.5_02351.1_g00008.1	AT1G29930.1 | Symbols: CAB1, AB140, CAB140, LHCB1.3 | chlorophyll A/B binding protein 1 | chr1:10478071-10478874 FORWARD LENGTH=267	1e-134	40.07	23.17	18.05	27.0967	300.25	416.25	725.53	480.677	535.74	774.26	1119.58	809.86	632.99	302.91	482.37	472.757	4.14888	0.898055	4.90149	0.928067	4.12491	0.898543	-0.023969	0.185779	0.752606	0.689122	-0.776575	0.714387	gi|693914|gb|AAA80589.1|/3.86054e-148/chlorophyll a/b binding protein [Solanum tuberosum]
Sme2.5_02837.1_g00005.1	AT1G21310.1 | Symbols: ATEXT3, RSH, EXT3 | extensin 3 | chr1:7453693-7454988 REVERSE LENGTH=431	7e-15	84.06	10.23	7.74	34.01	102.77	179.97	65.81	116.183	17.48	38.44	50.81	35.5767	63.59	19.57	50.14	44.4333	1.77237	0.808935	0.0649723	0.227397	0.385683	0.544873	-1.38669	0.782789	-1.7074	0.804846	0.320711	0.475484	gi|157093503|gb|ABV22406.1|/2.05251e-09/unknown [Noctiluca scintillans]
Sme2.5_00140.1_g00012.1	AT3G18080.1 | Symbols: BGLU44 | B-S glucosidase 44 | chr3:6191586-6194124 FORWARD LENGTH=512	0	26.33	47.55	25.94	33.2733	40.89	31.64	54.64	42.39	88.46	78.39	139.93	102.26	337.71	219.02	302.69	286.473	0.349358	0.49695	1.6198	0.807693	3.10596	0.863677	2.7566	0.851737	1.27045	0.765577	1.48616	0.803675	gi|565349155|ref|XP_006341563.1|/0/PREDICTED: beta-glucosidase 44-like [Solanum tuberosum]
Sme2.5_01733.1_g00001.1	#	#	103.84	83.43	76.98	88.0833	39.31	58.26	41.01	46.1933	11.26	24.57	26.02	20.6167	48.77	101.57	87.32	79.22	-0.931184	0.710796	-2.09506	0.828228	-0.153004	0.364257	0.77818	0.682895	-1.16387	0.735835	1.94205	0.818425	gi|723706819|ref|XP_010322279.1|/4.29196e-30/PREDICTED: wound-induced protein 1 [Solanum lycopersicum]
Sme2.5_00094.1_g00003.1	AT2G39730.3 | Symbols: RCA | rubisco activase | chr2:16571174-16573345 REVERSE LENGTH=441	0	5.2	3.25	2.59	3.68	4.94	36.38	10.46	17.26	15.7	37.17	35.11	29.3267	40.95	23.72	24.41	29.6933	2.22965	0.773819	2.99444	0.831034	3.01236	0.838017	0.782707	0.646153	0.764781	0.630556	0.017926	0.164604	gi|565343799|ref|XP_006339014.1|/0/PREDICTED: ribulose bisphosphate carboxylase/oxygenase activase 1, chloroplastic-like isoform X1 [Solanum tuberosum]
Sme2.5_12341.1_g00001.1	AT1G28590.1 | Symbols: | GDSL-like Lipase/Acylhydrolase superfamily protein | chr1:10047509-10049300 REVERSE LENGTH=403	1e-79	0	0.32	0.32	0.216667	21.02	4.98	21.94	15.98	8.12	8.87	11.76	9.58333	1.65	0.49	1.28	1.14	6.20465	0.914797	5.46698	0.864924	2.39548	0.426543	-3.80916	0.824735	-0.737668	0.575542	-3.07149	0.763074	gi|460413165|ref|XP_004251965.1|/0/PREDICTED: GDSL esterase/lipase At5g03980-like [Solanum lycopersicum]
Sme2.5_01572.1_g00004.1	AT3G08970.1 | Symbols: ATERDJ3A, TMS1 | DNAJ heat shock N-terminal domain-containing protein | chr3:2737589-2740265 FORWARD LENGTH=572	1e-179	25.53	23.42	32.85	27.2667	78.55	119.62	51.99	83.3867	19.91	19.73	20.93	20.19	10.28	10.31	10.34	10.31	1.61268	0.79707	-0.433497	0.525713	-1.40309	0.762349	-3.01577	0.852119	-2.04618	0.817421	-0.969597	0.670831	gi|460402555|ref|XP_004246777.1|/0/PREDICTED: dnaJ protein ERDJ3A [Solanum lycopersicum]
Sme2.5_09846.1_g00002.1	AT4G13980.1 | Symbols: AT-HSFA5, HSFA5 | winged-helix DNA-binding transcription factor family protein | chr4:8077519-8079247 REVERSE LENGTH=466	1e-136	105.88	64.62	108.45	92.9833	43.11	47.24	45.88	45.41	28.42	32.56	27.32	29.4333	31.47	34.75	30.17	32.13	-1.03396	0.742779	-1.65952	0.808984	-1.53305	0.799152	-0.499089	0.574535	-0.625559	0.614347	0.12647	0.293493	gi|565366473|ref|XP_006349912.1|/0/PREDICTED: heat stress transcription factor A-5-like [Solanum tuberosum]
Sme2.5_00721.1_g00011.1	AT1G11545.1 | Symbols: XTH8 | xyloglucan endotransglucosylase/hydrolase 8 | chr1:3878689-3880286 REVERSE LENGTH=305	1e-131	59.79	67.38	84.8	70.6567	227.58	180.55	234.73	214.287	46.49	47.77	72.29	55.5167	86.65	63.15	95.88	81.8933	1.60064	0.804986	-0.347905	0.521493	0.21292	0.427829	-1.38772	0.788286	-1.94855	0.820871	0.560825	0.628077	gi|565352742|ref|XP_006343299.1|/1.02724e-179/PREDICTED: probable xyloglucan endotransglucosylase/hydrolase protein 8-like [Solanum tuberosum]
Sme2.5_29755.1_g00001.1	AT5G65360.1 | Symbols: | Histone superfamily protein | chr5:26120099-26120509 REVERSE LENGTH=136	5e-74	3.33	7.72	6.32	5.79	103.39	63.01	77.83	81.41	41.81	49.35	43.61	44.9233	45.39	20.67	33.66	33.24	3.81357	0.877408	2.95583	0.841189	2.52129	0.824156	-1.29229	0.768332	-0.857741	0.690679	-0.434545	0.547141	gi|700211373|gb|KGN66469.1|/5.86253e-59/hypothetical protein Csa_1G612925 [Cucumis sativus]
Sme2.5_05796.1_g00008.1	AT3G52740.1 | Symbols: | unknown protein; BEST Arabidopsis thaliana protein match is: unknown protein (TAIR:AT3G44450.1); Has 65 Blast hits to 65 proteins in 13 species: Archae - 0; Bacteria - 0; Metazoa - 0; Fungi - 0; Plants - 65; Viruses - 0; Other Eukaryotes - 0 (source: NCBI BLink). | chr3:19546446-19546868 REVERSE LENGTH=140	5e-15	0	0.47	0	0.163333	0	0	0	0.01	473.5	338.76	195.69	335.983	5.83	70.05	13.71	29.8633	-4.02975	0.267635	11.0064	0.997735	7.51441	0.969199	11.5442	0.965528	15.0361	0.996656	-3.49194	0.877304	gi|723745480|ref|XP_010313363.1|/2.36633e-44/PREDICTED: uncharacterized protein LOC104644771 [Solanum lycopersicum]
Sme2.5_00030.1_g00012.1	AT1G06040.1 | Symbols: STO | B-box zinc finger family protein | chr1:1828662-1829659 REVERSE LENGTH=248	8e-71	71.64	61.18	63.93	65.5833	158.13	167.86	157.92	161.303	469.36	437.46	381.26	429.36	163.64	234.61	166.83	188.36	1.29838	0.776489	2.71079	0.854381	1.52209	0.804498	0.223716	0.422519	1.41241	0.789521	-1.1887	0.78384	gi|76160970|gb|ABA40448.1|/4.74037e-117/fructokinase 2-like protein [Solanum tuberosum]
Sme2.5_28860.1_g00001.1	#	#	102.83	8.68	5.01	38.84	6.71	12.17	4.57	7.81667	2.07	8.03	6.71	5.60333	3.42	4.65	2.39	3.48667	-2.31292	0.810833	-2.79319	0.83317	-3.47762	0.858415	-1.16471	0.603825	-0.480268	0.401028	-0.684437	0.440246	gi|568214298|ref|NP_001275014.1|/1.09304e-76/pathogenesis-related protein STH-2 [Solanum tuberosum]
Sme2.5_12734.1_g00002.1	AT3G20820.1 | Symbols: | Leucine-rich repeat (LRR) family protein | chr3:7280930-7282027 FORWARD LENGTH=365	1e-129	30.36	54.33	25.11	36.6	438.73	334.53	485.39	419.55	292.47	277.66	197.45	255.86	298.07	164.74	236.76	233.19	3.51893	0.876398	2.80544	0.857542	2.67159	0.85259	-0.847337	0.713258	-0.713488	0.676217	-0.133849	0.328106	gi|460367497|ref|XP_004229610.1|/1.59707e-170/PREDICTED: DNA-damage-repair/toleration protein DRT100-like [Solanum lycopersicum]
Sme2.5_03183.1_g00006.1	AT5G25610.1 | Symbols: RD22, ATRD22 | BURP domain-containing protein | chr5:8914498-8916684 REVERSE LENGTH=392	1e-44	14.84	20.78	15.25	16.9567	131.98	128.44	280.84	180.42	66.23	68.12	107.9	80.75	148.91	73.64	125.84	116.13	3.41143	0.86878	2.25161	0.830138	2.77582	0.8499	-0.635619	0.660261	-1.15983	0.762048	0.524207	0.6196	gi|652904508|dbj|BAP00548.1|/5.27597e-178/BURP domain-containing protein 17-like [Solanum melongena]
Sme2.5_00179.1_g00007.1	AT1G42970.1 | Symbols: GAPB | glyceraldehyde-3-phosphate dehydrogenase B subunit | chr1:16127552-16129584 FORWARD LENGTH=447	0	7.76	5.04	3.5	5.43333	36.35	95.98	110.72	81.0167	101.91	158	208.65	156.187	228.34	103.44	179.42	170.4	3.89831	0.877551	4.84529	0.921986	4.97094	0.928046	1.07263	0.756749	0.946981	0.72009	0.125654	0.325129	gi|723696379|ref|XP_004238446.2|/0/PREDICTED: glyceraldehyde-3-phosphate dehydrogenase B, chloroplastic [Solanum lycopersicum]
Sme2.5_00367.1_g00011.1	AT2G42975.1 | Symbols: | unknown protein; FUNCTIONS IN: molecular_function unknown; INVOLVED IN: biological_process unknown; LOCATED IN: chloroplast thylakoid membrane, chloroplast; Has 32 Blast hits to 32 proteins in 16 species: Archae - 0; Bacteria - 0; Metazoa - 2; Fungi - 2; Plants - 28; Viruses - 0; Other Eukaryotes - 0 (source: NCBI BLink). | chr2:17873998-17874820 FORWARD LENGTH=187	7e-44	0.36	0	0	0.126667	0	2.21	1.09	1.10333	5.9	15.53	8.8	10.0767	1.87	0.74	0.73	1.11333	3.12276	0.446702	6.31384	0.895523	3.13578	0.450577	0.0130169	0.151585	3.19108	0.761656	-3.17806	0.77342	gi|565364498|ref|XP_006348961.1|/1.29842e-70/PREDICTED: uncharacterized protein LOC102603394 [Solanum tuberosum]
Sme2.5_00087.1_g00009.1	AT1G42550.1 | Symbols: PMI1 | plastid movement impaired1 | chr1:15977131-15979734 FORWARD LENGTH=843	0	0.06	0.19	0.06	0.103333	0.32	1.61	2.25	1.39333	68.69	48.76	52.32	56.59	9.51	15.35	12.42	12.4267	3.75316	0.510878	9.0971	0.984678	6.90999	0.927334	3.15683	0.781166	5.34393	0.924279	-2.18711	0.822351	gi|565371831|ref|XP_006352504.1|/0/PREDICTED: uncharacterized protein LOC102591140 [Solanum tuberosum]
Sme2.5_04861.1_g00002.1	AT5G67090.1 | Symbols: | Subtilisin-like serine endopeptidase family protein | chr5:26774111-26776321 REVERSE LENGTH=736	1e-149	96.57	50.57	45.18	64.1067	20.16	31.34	32.85	28.1167	18.55	26.46	42.13	29.0467	124.67	131.3	140.47	132.147	-1.18905	0.75342	-1.1421	0.759608	1.04359	0.765662	2.23264	0.830222	0.046947	0.202374	2.1857	0.834538	gi|565357138|ref|XP_006345405.1|/0/PREDICTED: subtilisin-like protease-like [Solanum tuberosum]
Sme2.5_00612.1_g00008.1	AT1G08250.1 | Symbols: ADT6 | arogenate dehydratase 6 | chr1:2588994-2590235 REVERSE LENGTH=413	1e-171	13.68	17.58	14.08	15.1133	254.27	70.25	140.46	154.993	35.02	33.28	36.66	34.9867	24.01	22.86	20.03	22.3	3.35831	0.867468	1.21098	0.748557	0.561222	0.584394	-2.79709	0.848842	-2.14733	0.828404	-0.649762	0.628645	gi|565360951|ref|XP_006347226.1|/0/PREDICTED: arogenate dehydratase 3, chloroplastic-like [Solanum tuberosum]
Sme2.5_09792.1_g00005.1	AT1G80160.1 | Symbols: | Lactoylglutathione lyase / glyoxalase I family protein | chr1:30151101-30151930 FORWARD LENGTH=167	1e-72	17.52	20.95	15.75	18.0733	78.16	126.94	142.67	115.923	14.82	14.09	28.05	18.9867	13.59	8.36	10.71	10.8867	2.68124	0.843919	0.071124	0.225115	-0.7313	0.62352	-3.41254	0.865911	-2.61011	0.842799	-0.802424	0.626327	gi|565397224|ref|XP_006364200.1|/5.61019e-85/PREDICTED: uncharacterized protein LOC102594644 [Solanum tuberosum]
Sme2.5_03336.1_g00005.1	AT2G37220.1 | Symbols: | RNA-binding (RRM/RBD/RNP motifs) family protein | chr2:15634980-15636331 REVERSE LENGTH=289	2e-79	23.43	19.27	18.97	20.5567	13.14	10.31	13.01	12.1533	93.14	78.34	107.33	92.9367	109.54	115.87	98.27	107.893	-0.758254	0.621649	2.17664	0.830352	2.39193	0.841508	3.15018	0.856156	2.9349	0.847767	0.215286	0.417644	gi|565396089|ref|XP_006363665.1|/2.87913e-124/PREDICTED: 29 kDa ribonucleoprotein B, chloroplastic-like isoform X1 [Solanum tuberosum]
Sme2.5_12458.1_g00003.1	AT2G16890.2 | Symbols: | UDP-Glycosyltransferase superfamily protein | chr2:7316938-7319022 FORWARD LENGTH=478	1e-116	0.7	0	0	0.24	1.44	1.58	1.55	1.52333	5.64	7.61	13.99	9.08	16.15	1.9	4.43	7.49333	2.66613	0.481063	5.24159	0.850915	4.9645	0.829391	2.29838	0.697335	2.57546	0.727898	-0.277085	0.329555	gi|460375076|ref|XP_004233334.1|/2.13018e-174/PREDICTED: UDP-glycosyltransferase 90A1 [Solanum lycopersicum]
Sme2.5_05088.1_g00004.1	AT1G30260.1 | Symbols: | BEST Arabidopsis thaliana protein match is: Galactosyltransferase family protein (TAIR:AT4G21060.1); Has 30 Blast hits to 30 proteins in 8 species: Archae - 0; Bacteria - 0; Metazoa - 0; Fungi - 0; Plants - 30; Viruses - 0; Other Eukaryotes - 0 (source: NCBI BLink). | chr1:10651159-10651452 FORWARD LENGTH=97	3e-11	0.77	0.45	0.22	0.48	1.72	2.92	1.34	1.99333	14.02	15.19	8.26	12.49	20.16	22.74	15.13	19.3433	2.05408	0.496227	4.7016	0.855468	5.33266	0.906568	3.27858	0.814835	2.64752	0.760659	0.631063	0.577833	gi|48209906|gb|AAT40500.1|/6.39023e-29/Putative reverse transcriptase, identical [Solanum demissum]
Sme2.5_01099.1_g00009.1	AT5G54270.1 | Symbols: LHCB3, LHCB3*1 | light-harvesting chlorophyll B-binding protein 3 | chr5:22038424-22039383 FORWARD LENGTH=265	1e-132	12.59	9.35	0.92	7.62	41.58	81.06	114.17	78.9367	249.37	381.66	484.01	371.68	447.91	236.46	295.24	326.537	3.37283	0.860914	5.60813	0.954535	5.42131	0.94634	2.04848	0.831611	2.23529	0.835848	-0.186816	0.398292	gi|565366629|ref|XP_006349989.1|/6.55254e-140/PREDICTED: chlorophyll a-b binding protein 13, chloroplastic-like [Solanum tuberosum]
Sme2.5_06413.1_g00005.1	AT1G53540.1 | Symbols: | HSP20-like chaperones superfamily protein | chr1:19980510-19980983 FORWARD LENGTH=157	2e-64	6.78	9.3	10.2	8.76	16	199.13	27.22	80.7833	9.47	13.88	14.75	12.7	13.39	9.92	10.58	11.2967	3.20505	0.856728	0.535826	0.506368	0.366894	0.427172	-2.83816	0.846217	-2.66923	0.838738	-0.168931	0.284454	gi|40646966|gb|AAQ19680.1|/4.51122e-60/chloroplast small heat shock protein class I [Capsicum frutescens]
Sme2.5_05285.1_g00001.1	AT1G32470.1 | Symbols: | Single hybrid motif superfamily protein | chr1:11739479-11740246 REVERSE LENGTH=166	5e-56	2.05	0	1.57	1.21	3.16	4.24	7.83	5.07667	81.91	92.62	118.05	97.5267	207.08	186.72	163.84	185.88	2.06887	0.648618	6.33272	0.968736	7.26322	0.988333	5.19435	0.933781	4.26384	0.89466	0.930503	0.736267	gi|698532099|ref|XP_009762877.1|/4.95068e-58/PREDICTED: glycine cleavage system H protein, mitochondrial [Nicotiana sylvestris]
Sme2.5_06060.1_g00002.1	AT3G10020.1 | Symbols: | unknown protein; FUNCTIONS IN: molecular_function unknown; INVOLVED IN: response to oxidative stress, anaerobic respiration; LOCATED IN: cellular_component unknown; EXPRESSED IN: 23 plant structures; EXPRESSED DURING: 13 growth stages; Has 47 Blast hits to 47 proteins in 12 species: Archae - 0; Bacteria - 0; Metazoa - 1; Fungi - 0; Plants - 46; Viruses - 0; Other Eukaryot…	2e-34	6.24	6.8	9.81	7.61667	172.58	621.34	175.77	323.23	20.77	48.01	39.93	36.2367	8.05	11.42	11.26	10.2433	5.40726	0.945356	2.25022	0.814861	0.427454	0.448495	-4.9798	0.92882	-3.15704	0.863518	-1.82276	0.795698	gi|565348348|ref|XP_006341175.1|/1.89246e-57/PREDICTED: uncharacterized protein LOC102596945 [Solanum tuberosum]
Sme2.5_03554.1_g00004.1	AT3G62410.1 | Symbols: CP12-2, CP12 | CP12 domain-containing protein 2 | chr3:23091006-23091401 FORWARD LENGTH=131	1e-31	238.61	214.47	179.71	210.93	158.69	203.14	251.21	204.347	1290.68	1412.19	1105.53	1269.47	1404.65	1330.42	1185.97	1307.01	-0.0457456	0.234549	2.58939	0.854555	2.63144	0.854923	2.67718	0.854212	2.63513	0.853945	0.0420513	0.205808	gi|1617197|emb|CAA96569.1|/1.32246e-39/CP12 [Nicotiana tabacum]
Sme2.5_16832.1_g00002.1	AT2G37040.1 | Symbols: PAL1, ATPAL1 | PHE ammonia lyase 1 | chr2:15557602-15560237 REVERSE LENGTH=725	8e-47	1.5	0.49	0	0.666667	26.78	2.46	16.35	15.1967	69.21	42.62	55.46	55.7633	3.74	22.14	8.94	11.6067	4.51065	0.851107	6.38621	0.963444	4.12184	0.831752	-0.388801	0.442811	1.87556	0.798377	-2.26436	0.824021	gi|532023520|gb|AGT63063.1|/3.76487e-66/phenylalanine ammonia-lyase [Solanum tuberosum]
Sme2.5_00333.1_g00012.1	AT5G08060.1 | Symbols: | unknown protein; FUNCTIONS IN: molecular_function unknown; INVOLVED IN: biological_process unknown; LOCATED IN: mitochondrion; EXPRESSED IN: 24 plant structures; EXPRESSED DURING: 16 growth stages; Has 42 Blast hits to 42 proteins in 17 species: Archae - 0; Bacteria - 0; Metazoa - 0; Fungi - 0; Plants - 41; Viruses - 0; Other Eukaryotes - 1 (source: NCBI BLink). | chr5:25…	7e-44	17.19	25.81	25.05	22.6833	56.75	106.21	67.85	76.9367	32.75	53.85	51.4	46	25.68	26.4	17.02	23.0333	1.76204	0.802911	1.02	0.733748	0.0220905	0.178183	-1.73995	0.803247	-0.742037	0.664309	-0.997911	0.726836	gi|565400287|ref|XP_006365662.1|/7.42278e-54/PREDICTED: uncharacterized protein LOC102601369 [Solanum tuberosum]
Sme2.5_00584.1_g00016.1	AT3G55800.1 | Symbols: SBPASE | sedoheptulose-bisphosphatase | chr3:20709640-20711421 FORWARD LENGTH=393	0	2.05	1.04	0.6	1.23	0.45	3.89	5.36	3.23333	11.93	28.55	44.81	28.43	106.67	49.29	79.57	78.51	1.39436	0.516196	4.53068	0.886862	5.99615	0.959003	4.60178	0.904973	3.13632	0.824316	1.46546	0.789306	gi|350538149|ref|NP_001234585.1|/0/chloroplast sedoheptulose-1,7-bisphosphatase [Solanum lycopersicum]
Sme2.5_00021.1_g00029.1	AT1G07400.1 | Symbols: | HSP20-like chaperones superfamily protein | chr1:2275148-2275621 FORWARD LENGTH=157	4e-63	138.55	197.34	169.79	168.56	1360.28	6426.86	2179.31	3322.15	364.61	1095.93	1145.32	868.62	114.26	190.81	118.23	141.1	4.30078	0.905916	2.36546	0.84754	-0.256544	0.485883	-4.55733	0.916301	-1.93532	0.826394	-2.62201	0.855725	gi|3341464|emb|CAA12387.1|/8.69253e-74/Hsp20.1 protein [Solanum peruvianum]
Sme2.5_11613.1_g00002.1	AT2G38540.1 | Symbols: LP1, LTP1, ATLTP1 | lipid transfer protein 1 | chr2:16130418-16130893 FORWARD LENGTH=118	3e-22	70.32	108.86	103.23	94.1367	262.22	32	120.83	138.35	1712.44	700.99	539.46	984.297	238.23	458.8	593.35	430.127	0.555494	0.627937	3.38626	0.874527	2.19193	0.840016	1.63644	0.813501	2.83077	0.859759	-1.19433	0.785664	gi|565393388|ref|XP_006362360.1|/4.56003e-27/PREDICTED: non-specific lipid-transfer protein 2-like [Solanum tuberosum]
Sme2.5_01804.1_g00002.1	AT5G14700.1 | Symbols: | NAD(P)-binding Rossmann-fold superfamily protein | chr5:4740502-4743327 REVERSE LENGTH=368	7e-63	0	0	0		0	0	0		46.73	29.97	26.92	34.54	9.95	41.23	12.93	21.37			11.7541	0.976163	11.0614	0.965607	11.0614	0.952977	11.7541	0.967121	-0.692681	0.640372	gi|565342274|ref|XP_006338284.1|/8.16285e-174/PREDICTED: tetraketide alpha-pyrone reductase 1-like [Solanum tuberosum]
Sme2.5_15548.1_g00003.1	AT5G39160.1 | Symbols: | RmlC-like cupins superfamily protein | chr5:15679195-15679970 REVERSE LENGTH=222	3e-79	45.66	88.9	69.79	68.1167	232.48	78.25	48.9	119.877	276.17	287.35	262.51	275.343	31.78	44.38	31.97	36.0433	0.815471	0.697464	2.01515	0.834021	-0.918275	0.723239	-1.73375	0.809298	1.19968	0.769049	-2.93343	0.85939	gi|565365120|ref|XP_006349265.1|/1.04224e-113/PREDICTED: germin-like protein subfamily 1 member 13-like [Solanum tuberosum]
Sme2.5_10467.1_g00005.1	AT2G44480.1 | Symbols: BGLU17 | beta glucosidase 17 | chr2:18359780-18363001 FORWARD LENGTH=517	1e-152	0.55	0.34	0.45	0.446667	13.91	3.14	14.56	10.5367	54.63	33.26	36.26	41.3833	18.2	16.93	16.09	17.0733	4.56008	0.830024	6.53371	0.961235	5.2564	0.898527	0.696326	0.582204	1.97363	0.794484	-1.27731	0.759443	gi|350534724|ref|NP_001234412.1|/0/beta-glucosidase 01 precursor [Solanum lycopersicum]
Sme2.5_01617.1_g00007.1	AT4G25910.1 | Symbols: NFU3, ATCNFU3 | NFU domain protein 3 | chr4:13164128-13165094 FORWARD LENGTH=236	1e-72	1.81	1.05	0.79	1.21667	1.6	7.7	3.69	4.33	126.38	120.85	99.02	115.417	58.33	58.06	31.1	49.1633	1.83143	0.606275	6.56777	0.975346	5.33658	0.930602	3.50514	0.856416	4.73634	0.913166	-1.2312	0.777636	gi|565381092|ref|XP_006356915.1|/5.96868e-96/PREDICTED: nifU-like protein 3, chloroplastic-like [Solanum tuberosum]
Sme2.5_08637.1_g00003.1	AT5G20810.1 | Symbols: | SAUR-like auxin-responsive protein family | chr5:7044791-7045555 FORWARD LENGTH=165	4e-20	27.92	12.18	16.65	18.9167	1.59	1.6	0.79	1.32667	0.4	2.11	2.39	1.63333	2.85	6.83	2.77	4.15	-3.83378	0.837697	-3.53377	0.832511	-2.18847	0.792036	1.64531	0.571147	0.300013	0.221031	1.34529	0.531692	gi|697151638|ref|XP_009630044.1|/6.96086e-67/PREDICTED: uncharacterized protein LOC104120067 [Nicotiana tomentosiformis]
Sme2.5_04707.1_g00005.1	AT4G00880.1 | Symbols: | SAUR-like auxin-responsive protein family | chr4:366692-367060 REVERSE LENGTH=122	3e-24	0.61	1.23	0	0.616667	149.23	55.49	21.02	75.2467	0.63	0	0	0.216667	0	0	0	0.01	6.93099	0.975298	-1.50901	0.29458	-5.94642	0.475169	-12.8774	0.98638	-8.44001	0.98276	-4.43741	0.286766	gi|698529565|ref|XP_009761598.1|/4.15187e-33/PREDICTED: auxin-induced protein 6B-like [Nicotiana sylvestris]
Sme2.5_00584.1_g00020.1	AT2G40140.2 | Symbols: CZF1, ZFAR1, SZF2, ATSZF2 | zinc finger (CCCH-type) family protein | chr2:16772537-16774330 FORWARD LENGTH=597	1e-150	84.59	104.95	62.94	84.16	543.09	157.96	163.31	288.12	54.62	45.82	49.47	49.97	42.47	40.48	50.86	44.6033	1.77546	0.815422	-0.752072	0.690143	-0.915983	0.727143	-2.69145	0.851079	-2.52754	0.844508	-0.163911	0.340435	gi|460388576|ref|XP_004239943.1|/0/PREDICTED: zinc finger CCCH domain-containing protein 29-like [Solanum lycopersicum]
Sme2.5_07339.1_g00001.1	AT4G23810.1 | Symbols: WRKY53, ATWRKY53 | WRKY family transcription factor | chr4:12392666-12393739 REVERSE LENGTH=324	1e-31	7.17	11.44	5.22	7.94333	178.85	51.64	55.4	95.2967	38.57	33.85	26.56	32.9933	8.4	9.57	10.58	9.51667	3.58461	0.871748	2.05436	0.806932	0.260712	0.346698	-3.3239	0.863315	-1.53025	0.785645	-1.79365	0.791073	gi|565345202|ref|XP_006339686.1|/2.16278e-118/PREDICTED: probable WRKY transcription factor 53-like [Solanum tuberosum]
Sme2.5_00584.1_g00006.1	AT2G39980.1 | Symbols: | HXXXD-type acyl-transferase family protein | chr2:16688437-16689885 REVERSE LENGTH=482	1e-173	9.83	15.73	8.7	11.42	92.9	48.57	30.4	57.29	14.47	19.39	10.38	14.7467	48.58	40.2	36.12	41.6333	2.32672	0.823647	0.368826	0.440143	1.86618	0.806971	-0.460544	0.565942	-1.95789	0.802897	1.49735	0.77696	gi|565378430|ref|XP_006355659.1|/0/PREDICTED: BAHD acyltransferase DCR-like [Solanum tuberosum]
Sme2.5_00030.1_g00022.1	AT5G24530.1 | Symbols: DMR6 | 2-oxoglutarate (2OG) and Fe(II)-dependent oxygenase superfamily protein | chr5:8378964-8383154 FORWARD LENGTH=341	1e-136	0.86	0.17	0.18	0.403333	43.94	24.23	0.35	22.84	5.14	1.12	79.67	28.6433	0.18	0	3.32	1.17	5.82345	0.920793	6.15008	0.943795	1.53646	0.380183	-4.28698	0.860286	0.326637	0.440348	-4.61362	0.886042	gi|565361131|ref|XP_006347314.1|/8.55748e-176/PREDICTED: naringenin,2-oxoglutarate 3-dioxygenase-like [Solanum tuberosum]
Sme2.5_00580.1_g00002.1	AT5G38710.1 | Symbols: | Methylenetetrahydrofolate reductase family protein | chr5:15501340-15503899 FORWARD LENGTH=476	1e-150	12.92	28.31	10.64	17.29	65.51	16.84	40.63	40.9933	4.76	0.75	5.14	3.55	1.75	1.92	5.04	2.90333	1.24545	0.747871	-2.28405	0.784966	-2.57416	0.799849	-3.81961	0.863381	-3.5295	0.850181	-0.290109	0.260415	gi|565342299|ref|XP_006338296.1|/0/PREDICTED: proline dehydrogenase 2, mitochondrial-like [Solanum tuberosum]
Sme2.5_01957.1_g00007.1	AT2G37080.1 | Symbols: RIP3 | ROP interactive partner 3 | chr2:15581565-15584057 REVERSE LENGTH=583	1e-138	4.98	4.5	1.32	3.6	2.37	2.45	5.17	3.33	2.48	7.2	8.12	5.93333	26.19	26.41	31.03	27.8767	-0.112475	0.207762	0.720846	0.474275	2.95299	0.831757	3.06546	0.825726	0.833321	0.475764	2.23214	0.803408	gi|460402376|ref|XP_004246688.1|/0/PREDICTED: interactor of constitutive active ROPs 2, chloroplastic [Solanum lycopersicum]
Sme2.5_00295.1_g00014.1	AT2G30300.1 | Symbols: | Major facilitator superfamily protein | chr2:12919401-12921222 FORWARD LENGTH=500	3e-83	14.46	14.09	10.53	13.0267	8.64	12.81	8.56	10.0033	57.72	45.1	51.21	51.3433	45.58	62.87	39.14	49.1967	-0.380987	0.434219	1.97871	0.812573	1.91709	0.811877	2.29808	0.815942	2.3597	0.819639	-0.0616164	0.222404	gi|565368591|ref|XP_006350927.1|/1.76429e-146/PREDICTED: uncharacterized protein LOC102591679 [Solanum tuberosum]
Sme2.5_00411.1_g00001.1	AT5G12010.1 | Symbols: | unknown protein; INVOLVED IN: response to salt stress; LOCATED IN: chloroplast, plasma membrane, membrane; EXPRESSED IN: 23 plant structures; EXPRESSED DURING: 13 growth stages; BEST Arabidopsis thaliana protein match is: unknown protein (TAIR:AT4G29780.1); Has 1807 Blast hits to 1807 proteins in 277 species: Archae - 0; Bacteria - 0; Metazoa - 736; Fungi - 347; Plants - …	1e-160	0.85	13.62	0.37	4.94667	93.43	45.6	17.82	52.2833	0.75	0.65	0.87	0.756667	0.88	0.63	1.23	0.913333	3.40182	0.854107	-2.70873	0.677233	-2.43724	0.675326	-5.83907	0.942241	-6.11055	0.948593	0.271484	0.191689	gi|565373983|ref|XP_006353545.1|/0/PREDICTED: putative nuclease HARBI1-like [Solanum tuberosum]
Sme2.5_05302.1_g00007.1	AT4G08950.1 | Symbols: EXO | Phosphate-responsive 1 family protein | chr4:5740378-5741322 FORWARD LENGTH=314	1e-124	1.35	9.24	0.85	3.81333	79.15	35.85	29.79	48.2633	0.45	2.32	2.68	1.81667	6.42	2.66	5.54	4.87333	3.6618	0.861146	-1.06976	0.497323	0.353856	0.330671	-3.30795	0.847862	-4.73156	0.898497	1.42362	0.566169	gi|723694386|ref|XP_010320182.1|/7.52171e-176/PREDICTED: protein EXORDIUM-like [Solanum lycopersicum]
Sme2.5_00135.1_g00020.1	AT4G14130.1 | Symbols: XTR7, XTH15 | xyloglucan endotransglucosylase/hydrolase 15 | chr4:8137161-8138196 REVERSE LENGTH=289	1e-107	1.64	18.76	0.63	7.01	119.85	29.85	24.24	57.98	0.42	0.89	1.26	0.856667	1.94	2.13	1.88	1.98333	3.04807	0.846076	-3.03261	0.738093	-1.82149	0.687455	-4.86956	0.909751	-6.08068	0.949344	1.21112	0.40032	gi|565402620|ref|XP_006366771.1|/1.37745e-149/PREDICTED: probable xyloglucan endotransglucosylase/hydrolase protein 15-like [Solanum tuberosum]
Sme2.5_16424.1_g00002.1	AT1G55290.1 | Symbols: | 2-oxoglutarate (2OG) and Fe(II)-dependent oxygenase superfamily protein | chr1:20626208-20627397 REVERSE LENGTH=361	2e-98	3.09	4.29	2.32	3.23333	3.51	4.98	6.45	4.98	59.04	51.79	65.23	58.6867	16.85	24.82	21.47	21.0467	0.623123	0.425509	4.18194	0.888727	2.7025	0.814873	2.07937	0.777944	3.55882	0.859054	-1.47944	0.784067	gi|565346632|ref|XP_006340353.1|/0/PREDICTED: feruloyl CoA ortho-hydroxylase 1-like [Solanum tuberosum]
Sme2.5_08266.1_g00003.1	AT4G25810.1 | Symbols: XTR6, XTH23 | xyloglucan endotransglycosylase 6 | chr4:13128694-13129715 FORWARD LENGTH=286	1e-120	0.6	3.77	0.21	1.52667	294.68	36.48	67.62	132.927	0.62	3.06	1.65	1.77667	3.17	3.14	2.47	2.92667	6.4441	0.971934	0.218788	0.213456	0.938873	0.430987	-5.50523	0.942955	-6.22531	0.965755	0.720085	0.363066	gi|460378800|ref|XP_004235156.1|/1.24465e-145/PREDICTED: probable xyloglucan endotransglucosylase/hydrolase protein 23 [Solanum lycopersicum]
Sme2.5_01775.1_g00002.1	AT2G07690.1 | Symbols: MCM5 | Minichromosome maintenance (MCM2/3/5) family protein | chr2:3523379-3527388 REVERSE LENGTH=727	0	1.83	2.17	0.54	1.51333	9.32	4.66	8.3	7.42667	7.55	4.95	11.3	7.93333	41.48	29.72	29.86	33.6867	2.29499	0.70592	2.3902	0.726473	4.47638	0.891009	2.18139	0.801907	0.0952123	0.215643	2.08618	0.806908	gi|565353551|ref|XP_006343693.1|/0/PREDICTED: DNA replication licensing factor mcm5-A-like [Solanum tuberosum]
Sme2.5_00146.1_g00007.1	AT5G59970.1 | Symbols: | Histone superfamily protein | chr5:24146352-24146663 REVERSE LENGTH=103	2e-52	4	17.49	6.83	9.44	201.4	99.78	181.09	160.757	18.53	42.14	29.5	30.0567	81.87	36.48	55.2	57.85	4.08995	0.893934	1.67083	0.784217	2.61546	0.840712	-1.47449	0.790999	-2.41912	0.83899	0.944632	0.717671	gi|195653013|gb|ACG45974.1|/3.61736e-39/histone H4 [Zea mays]
Sme2.5_04111.1_g00005.1	#	#	108.65	103.67	108.94	107.087	5.51	5.86	2.05	4.47333	10.38	5.46	13.42	9.75333	2.81	8	2.73	4.51333	-4.58128	0.909347	-3.45674	0.871269	-4.56844	0.909341	0.0128431	0.156335	1.12455	0.614817	-1.1117	0.628099	gi|565368762|ref|XP_006351010.1|/6.31146e-85/PREDICTED: citrate-binding protein-like [Solanum tuberosum]
Sme2.5_02214.1_g00002.1	AT2G39700.1 | Symbols: ATEXPA4, ATEXP4, ATHEXP ALPHA 1.6, EXPA4 | expansin A4 | chr2:16544246-16545434 REVERSE LENGTH=257	1e-120	0.69	0.7	0	0.466667	45.05	10.82	25.46	27.11	5.68	2.99	4.94	4.53667	8.9	2.86	7.71	6.49	5.86029	0.928659	3.28117	0.686717	3.79775	0.763958	-2.06253	0.789992	-2.57912	0.807042	0.516586	0.403752	gi|565368278|ref|XP_006350774.1|/4.08274e-147/PREDICTED: expansin-A6 [Solanum tuberosum]
Sme2.5_03745.1_g00004.1	AT4G04640.1 | Symbols: ATPC1 | ATPase, F1 complex, gamma subunit protein | chr4:2350761-2351882 REVERSE LENGTH=373	1e-179	8.59	7.79	6.57	7.65	15.29	31.81	39.65	28.9167	91.33	94.42	130.18	105.31	216.8	175.32	221.33	204.483	1.91837	0.784063	3.78304	0.879119	4.74038	0.919226	2.82201	0.854788	1.86467	0.809753	0.957341	0.742608	gi|565362769|ref|XP_006348117.1|/0/PREDICTED: ATP synthase gamma chain, chloroplastic-like [Solanum tuberosum]
Sme2.5_05182.1_g00002.1	AT5G38410.1 | Symbols: | Ribulose bisphosphate carboxylase (small chain) family protein | chr5:15377501-15378306 REVERSE LENGTH=181	4e-80	216.12	176.3	138.74	177.053	211.08	349.55	449.17	336.6	655.92	926.18	1367.6	983.233	1476.46	1016.06	1333.43	1275.32	0.926851	0.723357	2.47335	0.848971	2.8486	0.860364	1.92175	0.825632	1.5465	0.801749	0.37525	0.561425	gi|584200456|gb|AHI85721.1|/2.83471e-87/stress-induced protein 16 [Capsicum annuum]
Sme2.5_00021.1_g00019.1	AT1G07350.1 | Symbols: | RNA-binding (RRM/RBD/RNP motifs) family protein | chr1:2257732-2260101 REVERSE LENGTH=382	5e-45	66.96	72.29	92.29	77.18	219.23	303.07	178.02	233.44	80.49	90.85	81.12	84.1533	22.31	31.85	23.77	25.9767	1.59675	0.805565	0.124793	0.317019	-1.57101	0.801291	-3.16776	0.866293	-1.47196	0.790322	-1.6958	0.810254	gi|697140165|ref|XP_009624179.1|/2.31241e-43/PREDICTED: serine/arginine-rich splicing factor SR45a-like [Nicotiana tomentosiformis]
Sme2.5_00001.1_g00048.1	AT2G30490.1 | Symbols: ATC4H, C4H, CYP73A5, REF3 | cinnamate-4-hydroxylase | chr2:12993861-12995683 REVERSE LENGTH=505	0	48.05	39.94	34.57	40.8533	256.94	110.55	216.67	194.72	323.28	264.09	203.74	263.703	63.2	124.09	55.35	80.88	2.25288	0.832131	2.69039	0.853006	0.985329	0.741911	-1.26755	0.777274	0.437515	0.569353	-1.70506	0.821231	gi|85036396|gb|ABC69046.1|/0/cinnamic acid 4-hydroxylase [Solanum tuberosum]
Sme2.5_00065.1_g00018.1	AT3G22840.1 | Symbols: ELIP1, ELIP | Chlorophyll A-B binding family protein | chr3:8084628-8085445 REVERSE LENGTH=195	9e-48	4.06	3.8	4.47	4.11	3.85	2.25	0.32	2.14	9423.29	11163	6842.91	9143.08	249.15	1398.15	288.84	645.38	-0.941528	0.472436	11.1193	0.999944	7.29487	0.991179	8.23639	0.996329	12.0609	0.999978	-3.82446	0.891071	gi|565395692|ref|XP_006363471.1|/3.55866e-71/PREDICTED: early light-induced protein, chloroplastic-like [Solanum tuberosum]
Sme2.5_05238.1_g00003.1	#	#	333.84	868.45	326.98	509.757	1124.06	282.38	1010.15	805.53	401.92	323.15	862.47	529.18	179.77	127.77	212.14	173.227	0.66013	0.672128	0.0539498	0.229539	-1.55715	0.81186	-2.21728	0.837696	-0.60618	0.649124	-1.6111	0.817692	-
Sme2.5_02876.1_g00005.1	AT5G13770.1 | Symbols: | Pentatricopeptide repeat (PPR-like) superfamily protein | chr5:4445461-4447290 FORWARD LENGTH=609	1e-173	2.18	1.02	1.48	1.56	4.1	10.74	11.09	8.64333	35.15	34.81	30.66	33.54	10.83	17.09	16.23	14.7167	2.47004	0.731609	4.42626	0.886439	3.23783	0.814611	0.767791	0.588006	1.95622	0.786833	-1.18843	0.742529	gi|723690056|ref|XP_004237182.2|/0/PREDICTED: pentatricopeptide repeat-containing protein At5g13770, chloroplastic [Solanum lycopersicum]
Sme2.5_03211.1_g00004.1	AT5G11260.1 | Symbols: HY5, TED 5 | Basic-leucine zipper (bZIP) transcription factor family protein | chr5:3593583-3594800 REVERSE LENGTH=168	2e-36	1.58	1.2	1.21	1.33	66.79	62.89	100.82	76.8333	379.59	327.31	278.24	328.38	78.1	130.55	88.87	99.1733	5.85223	0.950492	7.9478	0.994562	6.22045	0.967083	0.36822	0.530026	2.09556	0.832056	-1.72734	0.822839	gi|697159183|ref|XP_009588348.1|/1.18684e-31/PREDICTED: transcription factor HY5 isoform X2 [Nicotiana tomentosiformis]
Sme2.5_04638.1_g00003.1	AT3G50820.1 | Symbols: PSBO2, PSBO-2, OEC33 | photosystem II subunit O-2 | chr3:18891008-18892311 REVERSE LENGTH=331	1e-150	198.18	175.95	185.29	186.473	204.83	395.09	376.65	325.523	558.88	625.87	703.66	629.47	838.65	673.99	734.18	748.94	0.803792	0.701893	1.75517	0.823776	2.00588	0.83648	1.20209	0.776283	0.951377	0.728581	0.250713	0.460677	gi|460372520|ref|XP_004232077.1|/6.05644e-168/PREDICTED: oxygen-evolving enhancer protein 1, chloroplastic [Solanum lycopersicum]
Sme2.5_06296.1_g00001.1	AT4G37870.1 | Symbols: PCK1, PEPCK | phosphoenolpyruvate carboxykinase 1 | chr4:17802974-17806332 REVERSE LENGTH=671	0	0	0	0	0.01	0.17	0.27	0.22	0.22	40.9	14.76	13.62	23.0933	4.06	21.03	9.79	11.6267	4.45943	0.306822	11.1733	0.964662	10.1832	0.93557	5.72379	0.873829	6.71383	0.937027	-0.990039	0.685411	gi|460414755|ref|XP_004252729.1|/0/PREDICTED: phosphoenolpyruvate carboxykinase [ATP]-like [Solanum lycopersicum]
Sme2.5_01530.1_g00008.1	AT3G51680.1 | Symbols: | NAD(P)-binding Rossmann-fold superfamily protein | chr3:19173622-19174667 REVERSE LENGTH=303	1e-61	6.09	4.12	2.76	4.32333	10.67	22.66	27.34	20.2233	9.08	16.41	33.77	19.7533	37.13	19.92	36.05	31.0333	2.2258	0.782413	2.19188	0.789413	2.8436	0.833974	0.617798	0.604007	-0.0339247	0.181554	0.651723	0.621673	gi|565403339|ref|XP_006367119.1|/2.17546e-119/PREDICTED: secoisolariciresinol dehydrogenase-like [Solanum tuberosum]
Sme2.5_03381.1_g00006.1	AT1G30380.1 | Symbols: PSAK | photosystem I subunit K | chr1:10722325-10723013 FORWARD LENGTH=130	1e-60	42.15	36.54	26.18	34.9567	134.08	212.28	217.02	187.793	305.14	509.39	476.47	430.333	484.74	305.8	313.45	367.997	2.42551	0.83992	3.62182	0.88152	3.39605	0.873077	0.970547	0.734492	1.19631	0.770999	-0.225762	0.439337	gi|565393696|ref|XP_006362507.1|/2.51684e-54/PREDICTED: photosystem I reaction center subunit psaK, chloroplastic-like [Solanum tuberosum]
Sme2.5_06695.1_g00003.1	#	#	2819.17	1778.11	1538.23	2045.17	1380.31	1780.99	642.19	1267.83	2833.58	3155.33	3175.79	3054.9	1085.93	728.37	568.28	794.193	-0.689859	0.680066	0.578904	0.662423	-1.36466	0.801402	-0.674799	0.675935	1.26876	0.780806	-1.94356	0.833294	gi|51317936|gb|AAU00066.1|/5.38199e-80/pathogenesis-related protein 10 [Solanum virginianum]
Sme2.5_23355.1_g00001.1	AT1G55020.1 | Symbols: LOX1, ATLOX1 | lipoxygenase 1 | chr1:20525798-20530143 FORWARD LENGTH=859	0	508.89	456.12	341.59	435.533	3387.99	1390.26	4621.08	3133.11	1375.8	1361.83	2048.7	1595.44	1612.78	762.22	1478.95	1284.65	2.84674	0.858774	1.8731	0.828397	1.56052	0.812846	-1.28622	0.785601	-0.973638	0.73421	-0.312582	0.511915	gi|75282481|sp|Q43190.1|LOX14_SOLTU/0/RecName: Full=Probable linoleate 9S-lipoxygenase 4; AltName: Full=Root lipoxygenase [Solanum tuberosum]
Sme2.5_01980.1_g00004.1	AT1G30820.1 | Symbols: | CTP synthase family protein | chr1:10945251-10948825 REVERSE LENGTH=600	0	10.01	41.57	11.54	21.04	65.3	28.82	47.15	47.09	132.27	37.31	81.12	83.5667	29.69	21.61	44.77	32.0233	1.16229	0.743176	1.98979	0.821032	0.605989	0.627652	-0.556297	0.599728	0.827507	0.685867	-1.3838	0.784959	gi|565359507|ref|XP_006346550.1|/0/PREDICTED: CTP synthase-like isoform X1 [Solanum tuberosum]
Sme2.5_01687.1_g00002.1	AT2G45570.1 | Symbols: CYP76C2 | cytochrome P450, family 76, subfamily C, polypeptide 2 | chr2:18779935-18781922 REVERSE LENGTH=512	6e-48	10.17	13.28	8.63	10.6933	16.39	23.41	17.48	19.0933	66.26	67.04	64.49	65.93	85.06	69.67	61.54	72.09	0.836357	0.633619	2.62422	0.840851	2.75309	0.84495	1.91673	0.808756	1.78787	0.798366	0.128864	0.315004	gi|643725467|gb|KDP34506.1|/7.26942e-83/hypothetical protein JCGZ_11056 [Jatropha curcas]
Sme2.5_01800.1_g00001.1	AT2G37970.1 | Symbols: SOUL-1 | SOUL heme-binding family protein | chr2:15891027-15891704 FORWARD LENGTH=225	1e-75	1.84	6.54	1.88	3.42	5.05	7.26	7.81	6.70667	215.08	208.05	178.57	200.567	77.55	111.48	73.17	87.4	0.9716	0.550435	5.87394	0.960362	4.67557	0.912142	3.70397	0.874405	4.90234	0.923242	-1.19838	0.780596	gi|565343765|ref|XP_006338998.1|/6.1679e-95/PREDICTED: heme-binding-like protein At3g10130, chloroplastic-like [Solanum tuberosum]
Sme2.5_00529.1_g00006.1	AT5G07020.1 | Symbols: | proline-rich family protein | chr5:2180669-2182284 REVERSE LENGTH=235	3e-64	1.16	1.17	0.24	0.856667	5.23	6.88	7.54	6.55	123.97	133.6	103.2	120.257	70.81	76.43	46.39	64.5433	2.93469	0.720047	7.13317	0.98412	6.23539	0.963486	3.3007	0.853936	4.19848	0.894189	-0.897777	0.723131	gi|350536853|ref|NP_001234524.1|/4.90578e-76/uncharacterized protein LOC543930 [Solanum lycopersicum]
Sme2.5_05621.1_g00013.1	AT2G45290.1 | Symbols: | Transketolase | chr2:18672737-18675589 FORWARD LENGTH=741	0	2.43	2.16	0.62	1.73667	4.21	6.42	10.81	7.14667	79.98	75.6	125.92	93.8333	132.88	95.19	147.45	125.173	2.04095	0.691925	5.75571	0.952275	6.17146	0.967328	4.13051	0.89184	3.71476	0.874597	0.415755	0.571101	gi|460406209|ref|XP_004248560.1|/0/PREDICTED: transketolase, chloroplastic [Solanum lycopersicum]
Sme2.5_06413.1_g00004.1	AT1G53540.1 | Symbols: | HSP20-like chaperones superfamily protein | chr1:19980510-19980983 FORWARD LENGTH=157	8e-57	0.82	0	0	0.28	4.65	40.28	4.18	16.37	0.42	1.34	1.27	1.01	0.43	0.43	0.42	0.426667	5.86948	0.906671	1.85086	0.374668	0.607683	0.210415	-5.2618	0.880246	-4.01863	0.829183	-1.24317	0.315919	gi|40646966|gb|AAQ19680.1|/6.47648e-53/chloroplast small heat shock protein class I [Capsicum frutescens]
Sme2.5_07919.1_g00001.1	AT5G65550.1 | Symbols: | UDP-Glycosyltransferase superfamily protein | chr5:26198410-26199810 REVERSE LENGTH=466	3e-43	19.52	11.43	27.67	19.54	0.17	0.85	0	0.343333	0	0.54	0.85	0.466667	1.56	0.69	0.17	0.806667	-5.83068	0.914797	-5.38789	0.90623	-4.59831	0.878635	1.23236	0.2989	0.442782	0.191575	0.78958	0.245835	gi|565376050|ref|XP_006354527.1|/5.13823e-171/PREDICTED: flavanone 7-O-glucoside 2''-O-beta-L-rhamnosyltransferase-like [Solanum tuberosum]
Sme2.5_00095.1_g00016.1	AT4G20860.1 | Symbols: | FAD-binding Berberine family protein | chr4:11172726-11174318 FORWARD LENGTH=530	6e-95	0.34	0.23	0	0.193333	3.63	1.4	2.32	2.45	20.94	16.05	26.12	21.0367	4.53	4.74	5.9	5.05667	3.66362	0.603705	6.76567	0.946843	4.70902	0.772823	1.0454	0.523996	3.10205	0.809551	-2.05665	0.785158	gi|698521686|ref|XP_009757645.1|/2.21003e-163/PREDICTED: tetrahydrocannabinolic acid synthase-like [Nicotiana sylvestris]
Sme2.5_04402.1_g00001.1	#	#	55.85	58.42	65.26	59.8433	15.86	26.12	22.44	21.4733	9.1	6.91	10.55	8.85333	16.17	9.16	23.43	16.2533	-1.47864	0.775915	-2.7569	0.840873	-1.88045	0.814427	-0.401811	0.479398	-1.27825	0.710058	0.876443	0.62865	-
Sme2.5_14598.1_g00001.1	AT1G02305.1 | Symbols: | Cysteine proteinases superfamily protein | chr1:455816-457974 FORWARD LENGTH=362	5e-87	115.51	107.65	113.29	112.15	21.97	28.42	23.79	24.7267	42.32	45.23	52.21	46.5867	77.08	81.22	73.28	77.1933	-2.18129	0.826399	-1.26744	0.780075	-0.538881	0.640143	1.64241	0.799205	0.913849	0.684299	0.728559	0.680962	gi|460374849|ref|XP_004233221.1|/2.69597e-107/PREDICTED: cathepsin B [Solanum lycopersicum]
Sme2.5_00211.1_g00005.1	AT1G66180.1 | Symbols: | Eukaryotic aspartyl protease family protein | chr1:24647221-24648513 FORWARD LENGTH=430	1e-150	28.18	46.89	20.82	31.9633	100.23	126.02	158.47	128.24	33.95	35.83	74.83	48.2033	106.55	77.28	134.55	106.127	2.00436	0.821909	0.592715	0.628111	1.7313	0.817212	-0.273059	0.463109	-1.41164	0.78089	1.13858	0.76821	gi|460388765|ref|XP_004240035.1|/1.21924e-175/PREDICTED: aspartic proteinase PCS1-like [Solanum lycopersicum]
Sme2.5_01975.1_g00007.1	AT4G23490.1 | Symbols: | Protein of unknown function (DUF604) | chr4:12251580-12253973 REVERSE LENGTH=526	0	11.85	14.56	11.93	12.78	42.49	41.28	47.68	43.8167	41.48	37.7	38.98	39.3867	56.75	48.01	45.74	50.1667	1.77759	0.792039	1.62382	0.789846	1.97284	0.814511	0.195249	0.378801	-0.153772	0.316317	0.349022	0.502108	gi|460414449|ref|XP_004252583.1|/0/PREDICTED: uncharacterized protein LOC101263884 [Solanum lycopersicum]
Sme2.5_12877.1_g00001.1	AT5G67090.1 | Symbols: | Subtilisin-like serine endopeptidase family protein | chr5:26774111-26776321 REVERSE LENGTH=736	1e-153	145.22	136.75	137.61	139.86	76.33	63.24	74.89	71.4867	46.06	34.07	51.76	43.9633	56.86	77.27	97.91	77.3467	-0.968237	0.725602	-1.66961	0.814213	-0.854572	0.724225	0.113665	0.295163	-0.701373	0.651633	0.815038	0.701098	gi|350536739|ref|NP_001234774.1|/0/subtilisin-like protease precursor [Solanum lycopersicum]
Sme2.5_00468.1_g00007.1	AT4G30440.1 | Symbols: GAE1 | UDP-D-glucuronate 4-epimerase 1 | chr4:14881976-14883265 REVERSE LENGTH=429	0	7.22	37.82	4.81	16.6167	139.02	66.1	63.62	89.58	10.75	6.92	10.67	9.44667	9.31	8.95	15.53	11.2633	2.43055	0.833344	-0.814754	0.624121	-0.560997	0.55899	-2.99154	0.849124	-3.2453	0.857429	0.253757	0.331725	gi|565366778|ref|XP_006350062.1|/0/PREDICTED: UDP-glucuronate 4-epimerase 1-like [Solanum tuberosum]
Sme2.5_07682.1_g00004.1	AT5G51720.1 | Symbols: | 2 iron, 2 sulfur cluster binding | chr5:21009645-21010227 FORWARD LENGTH=108	3e-28	1.5	0	2.3	1.27	13.07	7.01	7.61	9.23	286.46	282.33	185.69	251.493	105.27	101.89	75.77	94.31	2.8615	0.754783	7.62955	0.991987	6.21451	0.966749	3.35301	0.863414	4.76805	0.920772	-1.41504	0.799124	gi|698433731|ref|XP_009797934.1|/3.56855e-40/PREDICTED: CDGSH iron-sulfur domain-containing protein NEET [Nicotiana sylvestris]
Sme2.5_00325.1_g00016.1	AT5G55730.2 | Symbols: FLA1 | FASCICLIN-like arabinogalactan 1 | chr5:22558375-22560392 REVERSE LENGTH=424	1e-122	79.04	90.65	76.4	82.03	422.75	323.66	451.61	399.34	207.92	191.78	272.54	224.08	203.58	176.37	265.46	215.137	2.28339	0.835551	1.44979	0.798902	1.39103	0.799024	-0.892364	0.719686	-0.833604	0.703656	-0.0587605	0.231904	gi|460405759|ref|XP_004248342.1|/8.08467e-161/PREDICTED: fasciclin-like arabinogalactan protein 1 [Solanum lycopersicum]
Sme2.5_10494.1_g00002.1	#	#	213.7	219.97	219.68	217.783	1937.21	636.25	2677.66	1750.37	1750.43	1673.97	2348.76	1924.39	3527.77	2458.86	3224.23	3070.29	3.0067	0.863678	3.14343	0.866389	3.81741	0.88985	0.810711	0.709344	0.136736	0.331664	0.673975	0.689717	gi|685052314|dbj|BAP47433.1|/2.61105e-26/chitin-binding lectin [Datura stramonium]
Sme2.5_02951.1_g00001.1	#	#	20.45	66.17	12.03	32.8833	174.94	66.64	61.9	101.16	5.27	9.46	11.03	8.58667	27.35	21.15	36.53	28.3433	1.62121	0.800832	-1.93719	0.799111	-0.214347	0.397725	-1.83556	0.811768	-3.5584	0.868088	1.72284	0.781977	-
Sme2.5_10325.1_g00001.1	AT1G19210.1 | Symbols: | Integrase-type DNA-binding superfamily protein | chr1:6626973-6627530 REVERSE LENGTH=185	9e-40	0.31	2.23	0	0.85	13.24	14.85	2.56	10.2167	0	0	0	0.01	0	0	0	0.01	3.58732	0.791405	-6.40939	0.52768	-6.40939	0.53466	-9.99671	0.907287	-9.99671	0.90095			gi|697119246|ref|XP_009613570.1|/6.22555e-52/PREDICTED: ethylene-responsive transcription factor ERF017-like [Nicotiana tomentosiformis]
Sme2.5_00240.1_g00013.1	AT4G15630.1 | Symbols: | Uncharacterised protein family (UPF0497) | chr4:8917527-8918683 FORWARD LENGTH=190	2e-47	603.1	674.91	453.74	577.25	629.05	777.41	500.7	635.72	1584.02	1643.42	1028.81	1418.75	1474.8	1808.47	1245.52	1509.6	0.139195	0.350014	1.29735	0.79329	1.38689	0.802922	1.2477	0.781842	1.15816	0.769923	0.0895428	0.280164	gi|565351667|ref|XP_006342777.1|/4.77545e-65/PREDICTED: CASP-like protein 5-like [Solanum tuberosum]
Sme2.5_29617.1_g00001.1	AT3G20820.1 | Symbols: | Leucine-rich repeat (LRR) family protein | chr3:7280930-7282027 FORWARD LENGTH=365	1e-129	30.36	54.33	25.11	36.6	438.73	334.53	485.39	419.55	292.47	277.66	197.45	255.86	298.07	164.74	236.76	233.19	3.51893	0.876398	2.80544	0.857542	2.67159	0.85259	-0.847337	0.713258	-0.713488	0.676217	-0.133849	0.328106	gi|460367497|ref|XP_004229610.1|/1.59707e-170/PREDICTED: DNA-damage-repair/toleration protein DRT100-like [Solanum lycopersicum]
Sme2.5_00130.1_g00007.1	AT5G64040.1 | Symbols: PSAN | photosystem I reaction center subunit PSI-N, chloroplast, putative / PSI-N, putative (PSAN) | chr5:25628724-25629409 REVERSE LENGTH=171	8e-61	5.58	2.64	2.28	3.5	30.96	49.41	74.2	51.5233	89.76	141.45	192.4	141.203	143.88	92.13	136.85	124.287	3.8798	0.869939	5.33428	0.940616	5.15017	0.933342	1.27037	0.773088	1.45448	0.784704	-0.184103	0.381071	gi|565371244|ref|XP_006352219.1|/2.3883e-63/PREDICTED: photosystem I reaction center subunit N, chloroplastic-like [Solanum tuberosum]
Sme2.5_02418.1_g00012.1	AT1G67750.1 | Symbols: | Pectate lyase family protein | chr1:25401660-25403165 FORWARD LENGTH=408	0	230.94	408.31	235.09	291.447	1196.93	959.82	1982.71	1379.82	197.95	272.94	369.04	279.977	225.2	139.46	307.89	224.183	2.24318	0.836621	-0.0579253	0.242291	-0.378553	0.576158	-2.62173	0.853581	-2.3011	0.840245	-0.320628	0.514301	gi|723699027|ref|XP_010320956.1|/0/PREDICTED: probable pectate lyase 5 [Solanum lycopersicum]
Sme2.5_04032.1_g00004.1	AT2G43290.1 | Symbols: MSS3 | Calcium-binding EF-hand family protein | chr2:17991308-17991955 REVERSE LENGTH=215	5e-64	20.91	45.24	21.06	29.07	273.65	155.4	98.19	175.747	21	32.69	20.3	24.6633	47.62	32.98	33.21	37.9367	2.59589	0.846131	-0.237163	0.402274	0.384062	0.53207	-2.21183	0.832043	-2.83306	0.853609	0.621225	0.623259	gi|565361095|ref|XP_006347296.1|/1.97877e-95/PREDICTED: calmodulin-like protein 5-like [Solanum tuberosum]
Sme2.5_00011.1_g00001.1	AT1G44350.1 | Symbols: ILL6 | IAA-leucine resistant (ILR)-like gene 6 | chr1:16834749-16838201 REVERSE LENGTH=464	1e-39	56.75	68.45	50.51	58.57	41.51	36.55	36.86	38.3067	118.52	186.87	87.9	131.097	77.01	121.3	70.96	89.7567	-0.612566	0.631628	1.1624	0.77249	0.615857	0.667045	1.22842	0.764872	1.77496	0.8088	-0.54654	0.632997	gi|565369302|ref|XP_006351275.1|/1.36865e-62/PREDICTED: IAA-amino acid hydrolase ILR1-like 6-like [Solanum tuberosum]
Sme2.5_02550.1_g00007.1	AT1G05850.1 | Symbols: POM1, ERH2, ELP1, CTL1, ELP, HOT2, ATCTL1 | Chitinase family protein | chr1:1766833-1768117 REVERSE LENGTH=321	1e-124	62.03	101.31	82.14	81.8267	374.73	623.36	427.77	475.287	122.05	183.8	135.57	147.14	91.28	82.38	84.13	85.93	2.53815	0.844846	0.846547	0.717716	0.0705908	0.262015	-2.46756	0.845581	-1.69161	0.813561	-0.775956	0.704217	gi|565366401|ref|XP_006349881.1|/3.17706e-157/PREDICTED: chitinase-like protein 2-like [Solanum tuberosum]
Sme2.5_20171.1_g00001.1	AT3G55310.1 | Symbols: | NAD(P)-binding Rossmann-fold superfamily protein | chr3:20505873-20506958 FORWARD LENGTH=279	1e-91	527.37	114.6	168.88	270.283	379.54	147.22	107	211.253	145.66	107.82	111.73	121.737	79.11	62.44	61.42	67.6567	-0.355498	0.539364	-1.15071	0.777381	-1.99817	0.834247	-1.64267	0.810417	-0.79521	0.6933	-0.84746	0.715109	gi|565401333|ref|XP_006366156.1|/8.30312e-116/PREDICTED: probable L-xylulose reductase-like, partial [Solanum tuberosum]
Sme2.5_02627.1_g00004.1	AT2G36830.1 | Symbols: GAMMA-TIP, TIP1;1, GAMMA-TIP1 | gamma tonoplast intrinsic protein | chr2:15445490-15446336 FORWARD LENGTH=251	1e-116	42.11	22.71	42	35.6067	0.49	0.49	0.49	0.49	0.25	0	0.99	0.416667	0	0.25	0.24	0.166667	-6.18322	0.945042	-6.41711	0.955544	-7.73904	0.975035	-1.55582	0.268836	-0.233888	0.176838	-1.32193	0.239478	gi|698509012|ref|XP_009799741.1|/6.98348e-109/PREDICTED: aquaporin TIP1-1 [Nicotiana sylvestris]
Sme2.5_09310.1_g00002.1	AT3G12120.2 | Symbols: FAD2 | fatty acid desaturase 2 | chr3:3860592-3861743 REVERSE LENGTH=383	1e-155	907.68	37.96	72.96	339.533	322.57	60.95	58.72	147.413	15.55	8.9	16.56	13.67	17.61	2.24	3.27	7.70667	-1.20369	0.771966	-4.63447	0.916644	-5.4613	0.94889	-4.25762	0.899165	-3.43078	0.867595	-0.826834	0.599038	gi|565401335|ref|XP_006366157.1|/0/PREDICTED: omega-6 fatty acid desaturase, endoplasmic reticulum isozyme 2-like [Solanum tuberosum]
Sme2.5_01077.1_g00003.1	AT1G55670.1 | Symbols: PSAG | photosystem I subunit G | chr1:20802874-20803356 REVERSE LENGTH=160	5e-52	112.87	82.81	77.83	91.17	102.52	164.37	175.88	147.59	173.21	254.04	346.43	257.893	397.3	289.05	338.27	341.54	0.694964	0.670556	1.50014	0.803005	1.90542	0.828867	1.21046	0.77507	0.80518	0.697126	0.40528	0.575686	gi|413968454|gb|AFW90564.1|/1.43338e-73/photosystem I reaction center V (chloroplast) [Solanum tuberosum]
Sme2.5_03117.1_g00005.1	AT2G20560.1 | Symbols: | DNAJ heat shock family protein | chr2:8848353-8849815 REVERSE LENGTH=337	1e-142	41.68	47.55	56.78	48.67	243.59	326.32	166.23	245.38	36.76	45.19	36.95	39.6333	9.94	12.61	11.54	11.3633	2.33391	0.839032	-0.296318	0.474236	-2.09865	0.821305	-4.43256	0.907609	-2.63023	0.849397	-1.80233	0.79751	gi|697119032|ref|XP_009613462.1|/2.29789e-124/PREDICTED: dnaJ homolog subfamily B member 1-like [Nicotiana tomentosiformis]
Sme2.5_09773.1_g00001.1	AT3G14310.1 | Symbols: ATPME3, PME3 | pectin methylesterase 3 | chr3:4772214-4775095 REVERSE LENGTH=592	0	637.8	274.02	332.87	414.897	439.52	234.75	583.26	419.177	121.14	125.53	229.27	158.647	48.73	74.75	218.5	113.993	0.0148063	0.175631	-1.38693	0.797696	-1.8638	0.828221	-1.87861	0.822487	-1.40174	0.78872	-0.476868	0.604856	gi|568214923|ref|NP_001274969.1|/0/pectin methyl esterase [Solanum tuberosum]
Sme2.5_00371.1_g00009.1	AT3G05170.1 | Symbols: | Phosphoglycerate mutase family protein | chr3:1466738-1468219 FORWARD LENGTH=316	5e-78	8.47	12.08	6.15	8.9	0.5	3.83	3.98	2.77	13.46	17.14	16.36	15.6533	36.01	39.29	25.68	33.66	-1.68392	0.691352	0.814593	0.618835	1.91916	0.802761	3.60308	0.850337	2.49851	0.77003	1.10457	0.73279	gi|565354081|ref|XP_006343946.1|/8.94202e-179/PREDICTED: uncharacterized protein LOC102588114 [Solanum tuberosum]
Sme2.5_00713.1_g00004.1	AT1G34000.1 | Symbols: OHP2 | one-helix protein 2 | chr1:12358151-12358902 REVERSE LENGTH=172	6e-46	0.8	0.41	2.47	1.22667	4.13	4.14	6.55	4.94	164.19	156.02	124.66	148.29	37.52	58.32	40.59	45.4767	2.00977	0.640647	6.91753	0.982903	5.21231	0.925206	3.20254	0.845747	4.90777	0.922699	-1.70522	0.817538	gi|565391828|ref|XP_006361613.1|/2.18292e-59/PREDICTED: uncharacterized protein LOC102606038 [Solanum tuberosum]
Sme2.5_03682.1_g00007.1	AT5G44210.1 | Symbols: ERF9, ATERF9, ATERF-9 | erf domain protein 9 | chr5:17806742-17807344 FORWARD LENGTH=200	1e-31	19.92	93.66	11.67	41.75	90.24	97.38	64.6	84.0733	13.9	16.6	16.06	15.52	19.13	15.14	16.88	17.05	1.00987	0.735509	-1.42765	0.773792	-1.292	0.768513	-2.30188	0.826756	-2.43752	0.831451	0.135643	0.276391	gi|565370670|ref|XP_006351942.1|/7.40215e-94/PREDICTED: ethylene-responsive transcription factor 4-like [Solanum tuberosum]
Sme2.5_00423.1_g00017.1	AT2G30950.1 | Symbols: VAR2, FTSH2 | FtsH extracellular protease family | chr2:13174692-13177064 FORWARD LENGTH=695	4e-47	23.27	39.97	32.16	31.8	43.65	44.64	50.32	46.2033	481.31	501.12	384.12	455.517	200.23	282.05	188.4	223.56	0.53897	0.593577	3.84041	0.888998	2.81356	0.857284	2.27459	0.834834	3.30143	0.869304	-1.02684	0.764318	gi|460395390|ref|XP_004243266.1|/2.73838e-48/PREDICTED: ATP-dependent zinc metalloprotease FTSH 2, chloroplastic [Solanum lycopersicum]
Sme2.5_01235.1_g00007.1	AT3G08940.2 | Symbols: LHCB4.2 | light harvesting complex photosystem II | chr3:2717717-2718665 FORWARD LENGTH=287	1e-134	85.02	89.88	72.4	82.4333	262.36	399.26	410.83	357.483	1210.78	1405.17	1397.76	1337.9	1512.45	1095.64	1058.84	1222.31	2.11658	0.832026	4.0206	0.896825	3.89024	0.889555	1.77366	0.820472	1.90403	0.823907	-0.130364	0.331487	gi|565401730|ref|XP_006366348.1|/1.55258e-153/PREDICTED: chlorophyll a-b binding protein CP29.1, chloroplastic-like [Solanum tuberosum]
Sme2.5_00294.1_g00012.1	AT2G37640.1 | Symbols: ATEXPA3, ATEXP3, ATHEXP ALPHA 1.9, EXP3 | Barwin-like endoglucanases superfamily protein | chr2:15788077-15789812 REVERSE LENGTH=262	1e-120	2.74	1.16	1.63	1.84333	56.14	19.44	44.2	39.9267	20.99	22.57	19.44	21	15.32	8.78	15.11	13.07	4.43696	0.886168	3.51	0.837312	2.82587	0.794809	-1.61109	0.780485	-0.926963	0.683476	-0.68413	0.602339	gi|565348030|ref|XP_006341021.1|/9.79122e-149/PREDICTED: expansin-A3 [Solanum tuberosum]
Sme2.5_01878.1_g00009.1	AT1G52230.1 | Symbols: PSAH2, PSAH-2, PSI-H | photosystem I subunit H2 | chr1:19454902-19455508 FORWARD LENGTH=145	8e-64	17.64	14.29	13.98	15.3033	16.77	30.05	36.36	27.7267	100.49	203.34	260.46	188.097	424.56	239.76	329.31	331.21	0.857428	0.660979	3.61956	0.878973	4.43583	0.909319	3.5784	0.880191	2.76213	0.849694	0.816272	0.719359	gi|697143055|ref|XP_009625635.1|/1.18499e-51/PREDICTED: photosystem I reaction center subunit VI-2, chloroplastic-like [Nicotiana tomentosiformis]
Sme2.5_01402.1_g00012.1	AT4G27670.1 | Symbols: HSP21 | heat shock protein 21 | chr4:13819048-13819895 REVERSE LENGTH=227	2e-66	0.25	0.26	0.77	0.426667	2.34	45.65	1.8	16.5967	0.26	0.82	1.56	0.88	0	0	0.26	0.0933333	5.28164	0.88603	1.04439	0.29791	-2.19265	0.287898	-7.47429	0.933354	-4.23725	0.83689	-3.23704	0.393218	gi|565361515|ref|XP_006347502.1|/1.21365e-107/PREDICTED: small heat shock protein, chloroplastic-like [Solanum tuberosum]
Sme2.5_03408.1_g00007.1	AT1G06620.1 | Symbols: | 2-oxoglutarate (2OG) and Fe(II)-dependent oxygenase superfamily protein | chr1:2025618-2027094 FORWARD LENGTH=365	1e-107	11.02	6.89	6.17	8.02667	4.83	7.92	3.95	5.56667	143.25	110.77	107.32	120.447	42.18	82.03	42.93	55.7133	-0.527987	0.448765	3.90745	0.88702	2.79515	0.841915	3.32314	0.854633	4.43544	0.902793	-1.1123	0.766903	gi|359477763|ref|XP_002284676.2|/0/PREDICTED: 1-aminocyclopropane-1-carboxylate oxidase homolog 1 [Vitis vinifera]
Sme2.5_02337.1_g00001.1	AT1G10070.2 | Symbols: ATBCAT-2, BCAT-2 | branched-chain amino acid transaminase 2 | chr1:3288255-3290164 FORWARD LENGTH=388	1e-136	15.52	17.29	17.82	16.8767	1.39	3.69	2.3	2.46	2.18	2.29	2.78	2.41667	3	2.82	3.98	3.26667	-2.7783	0.792618	-2.80394	0.801517	-2.36914	0.794675	0.409161	0.298889	-0.0256398	0.159441	0.434801	0.299556	gi|697169367|ref|XP_009593574.1|/3.43756e-155/PREDICTED: branched-chain-amino-acid aminotransferase 2, chloroplastic-like [Nicotiana tomentosiformis]
Sme2.5_05168.1_g00005.1	AT3G14067.1 | Symbols: | Subtilase family protein | chr3:4658421-4660754 REVERSE LENGTH=777	0	14.56	20.36	19.07	17.9967	43.78	35.84	50.26	43.2933	61.36	54.27	68.78	61.47	31.64	35.92	34.39	33.9833	1.26642	0.751318	1.77215	0.807428	0.917098	0.701332	-0.349318	0.491496	0.505738	0.577844	-0.855055	0.702547	gi|565351978|ref|XP_006342924.1|/0/PREDICTED: subtilisin-like protease-like [Solanum tuberosum]
Sme2.5_05421.1_g00001.1	AT3G26310.1 | Symbols: CYP71B35 | cytochrome P450, family 71, subfamily B, polypeptide 35 | chr3:9641089-9642779 REVERSE LENGTH=500	1e-110	39.24	2.47	0.65	14.12	1.84	3.78	0.13	1.91667	0.58	1.12	0.61	0.77	0.94	0.27	0	0.406667	-2.88107	0.787621	-4.19674	0.842682	-5.11775	0.882761	-2.23668	0.481197	-1.31567	0.404411	-0.921012	0.253511	gi|460365239|ref|XP_004228511.1|/0/PREDICTED: premnaspirodiene oxygenase-like [Solanum lycopersicum]
Sme2.5_05918.1_g00004.1	AT1G60950.1 | Symbols: FED A, ATFD2 | 2Fe-2S ferredoxin-like superfamily protein | chr1:22444565-22445011 FORWARD LENGTH=148	2e-48	170.34	126.13	130.64	142.37	205.49	335.11	343.08	294.56	1083.3	1537.55	1340.34	1320.4	619.11	455.32	545.56	539.997	1.04892	0.756813	3.21325	0.870345	1.92331	0.829987	0.874389	0.717372	2.16434	0.836459	-1.28995	0.794181	gi|565403919|ref|XP_006367399.1|/3.24057e-62/PREDICTED: ferredoxin-1, chloroplastic-like [Solanum tuberosum]
Sme2.5_00087.1_g00019.1	AT3G61470.1 | Symbols: LHCA2 | photosystem I light harvesting complex gene 2 | chr3:22745736-22747032 FORWARD LENGTH=257	1e-115	76.61	38.29	40.63	51.8433	115.14	221.54	244.56	193.747	416.09	556.02	630.09	534.067	769.46	567.2	576.52	637.727	1.90194	0.817772	3.36479	0.873687	3.62071	0.881731	1.71877	0.81762	1.46285	0.793162	0.255918	0.469512	gi|565371855|ref|XP_006352516.1|/2.92831e-129/PREDICTED: chlorophyll a-b binding protein 7, chloroplastic-like [Solanum tuberosum]
Sme2.5_01056.1_g00007.1	AT4G37370.1 | Symbols: CYP81D8 | cytochrome P450, family 81, subfamily D, polypeptide 8 | chr4:17569971-17571678 REVERSE LENGTH=497	1e-132	0.33	0.23	0.23	0.263333	0	0.68	0.57	0.42	45.99	51.28	34.65	43.9733	12.48	16.45	6.11	11.68	0.673499	0.214558	7.38359	0.974123	5.47101	0.885312	4.79751	0.839961	6.7101	0.958126	-1.91259	0.804743	gi|565392798|ref|XP_006362077.1|/0/PREDICTED: isoflavone 2'-hydroxylase-like [Solanum tuberosum]
Sme2.5_12324.1_g00001.1	AT5G59590.1 | Symbols: UGT76E2 | UDP-glucosyl transferase 76E2 | chr5:24009152-24010585 REVERSE LENGTH=449	1e-98	29.96	28.55	20.45	26.32	77.47	96.38	173.5	115.783	80.46	78.13	128.46	95.6833	90.02	32.9	51.66	58.1933	2.1372	0.825815	1.86211	0.817262	1.14469	0.76344	-0.992502	0.730201	-0.275088	0.45304	-0.717414	0.683183	gi|565343720|ref|XP_006338976.1|/0/PREDICTED: UDP-glycosyltransferase 76E2-like isoform X2 [Solanum tuberosum]
Sme2.5_02933.1_g00009.1	AT4G10340.1 | Symbols: LHCB5 | light harvesting complex of photosystem II 5 | chr4:6408200-6409496 FORWARD LENGTH=280	1e-114	42.76	45.34	31.54	39.88	197.99	256.45	296.93	250.457	456.17	515.07	499.58	490.273	515.17	347.39	374.04	412.2	2.65082	0.848768	3.61985	0.881717	3.36961	0.873178	0.718783	0.686029	0.969025	0.731494	-0.250242	0.459495	gi|565382242|ref|XP_006357455.1|/5.5923e-124/PREDICTED: chlorophyll a-b binding protein CP26, chloroplastic-like [Solanum tuberosum]
Sme2.5_07585.1_g00004.1	AT5G13750.1 | Symbols: ZIFL1 | zinc induced facilitator-like 1 | chr5:4438318-4441289 FORWARD LENGTH=478	1e-170	2.69	1.49	1	1.72667	9.68	7.49	7.22	8.13	62.28	49.2	48.1	53.1933	28.57	42.62	30.71	33.9667	2.23527	0.713593	4.94518	0.916396	4.29806	0.883474	2.06279	0.798923	2.70992	0.830757	-0.647126	0.647826	gi|460368394|ref|XP_004230052.1|/0/PREDICTED: protein ZINC INDUCED FACILITATOR-LIKE 1 [Solanum lycopersicum]
Sme2.5_01685.1_g00001.1	AT1G70560.1 | Symbols: WEI8, TAA1, SAV3 | tryptophan aminotransferase of Arabidopsis 1 | chr1:26604894-26607319 FORWARD LENGTH=391	1e-117	0	0.16	0	0.06	0	0.16	0.16	0.11	9.38	11.24	8.33	9.65	3.67	8.78	1.62	4.69	0.874469	0.181411	7.32942	0.908372	6.28848	0.819144	5.41401	0.763521	6.45495	0.874619	-1.04094	0.612191	gi|565382618|ref|XP_006357631.1|/0/PREDICTED: L-tryptophan--pyruvate aminotransferase 1-like [Solanum tuberosum]
Sme2.5_01832.1_g00003.1	AT1G79040.1 | Symbols: PSBR | photosystem II subunit R | chr1:29736085-29736781 FORWARD LENGTH=140	1e-57	496.83	242.01	225.62	321.487	332.5	824.98	710.37	622.617	1695.25	2748.93	2305.92	2250.03	2384.69	2078.48	1723.24	2062.14	0.953585	0.728211	2.80712	0.860568	2.68131	0.85553	1.72772	0.819325	1.85353	0.822456	-0.125806	0.33168	gi|568214281|ref|NP_001275173.1|/1.86628e-57/photosystem II 10 kDa polypeptide, chloroplastic [Solanum tuberosum]
Sme2.5_13363.1_g00003.1	#	#	0.22	0	0.11	0.113333	1.62	0	1.14	0.923333	8.35	2.55	5.06	5.32	0	2.22	0.57	0.933333	3.02628	0.418128	5.55278	0.804633	3.04182	0.420779	0.0155409	0.153866	2.5265	0.653011	-2.51096	0.66303	gi|565353569|ref|XP_006343702.1|/3.6854e-156/PREDICTED: uncharacterized protein LOC102605937 [Solanum tuberosum]
Sme2.5_04224.1_g00005.1	AT4G18550.1 | Symbols: | alpha/beta-Hydrolases superfamily protein | chr4:10225006-10226862 REVERSE LENGTH=419	1e-123	58.5	38.35	51.96	49.6033	329.87	293.05	335.43	319.45	175.04	167.28	253.17	198.497	97.31	81.94	111.4	96.8833	2.68708	0.850147	2.00061	0.831682	0.965811	0.740313	-1.72127	0.815688	-0.686475	0.669809	-1.03479	0.759949	gi|460374333|ref|XP_004232965.1|/0/PREDICTED: phospholipase A1-IIgamma-like [Solanum lycopersicum]
Sme2.5_03551.1_g00006.1	AT1G02065.1 | Symbols: SPL8 | squamosa promoter binding protein-like 8 | chr1:365625-367149 FORWARD LENGTH=333	2e-63	70.92	72.61	65.43	69.6533	179.56	107.99	126.01	137.853	247.31	203.18	147.14	199.21	159.19	165.34	148.82	157.783	0.98487	0.728531	1.51603	0.803337	1.17968	0.78077	0.194811	0.39107	0.531156	0.608645	-0.336345	0.526397	gi|565362536|ref|XP_006348003.1|/3.29056e-104/PREDICTED: squamosa promoter-binding-like protein 8-like [Solanum tuberosum]
Sme2.5_00737.1_g00009.1	AT4G13710.1 | Symbols: | Pectin lyase-like superfamily protein | chr4:7962550-7966012 FORWARD LENGTH=470	0	19.07	35.06	19.31	24.48	118.49	86.84	131.41	112.247	35.88	23.39	34.29	31.1867	99.06	50.48	101.22	83.5867	2.197	0.826857	0.349326	0.48678	1.77167	0.815842	-0.425328	0.568013	-1.84767	0.810262	1.42234	0.787806	gi|565389160|ref|XP_006360328.1|/0/PREDICTED: probable pectate lyase 15-like [Solanum tuberosum]
Sme2.5_10866.1_g00001.1	AT1G53540.1 | Symbols: | HSP20-like chaperones superfamily protein | chr1:19980510-19980983 FORWARD LENGTH=157	2e-59	7.42	10.16	7.58	8.38667	206.74	722.87	215.38	381.663	23.84	55.04	47.95	42.2767	6.41	8.13	0.89	5.14333	5.50806	0.949163	2.33369	0.823996	-0.705394	0.531018	-6.21345	0.970893	-3.17437	0.867993	-3.03909	0.842941	gi|40646966|gb|AAQ19680.1|/5.47215e-57/chloroplast small heat shock protein class I [Capsicum frutescens]
Sme2.5_06605.1_g00005.1	AT4G05180.1 | Symbols: PSBQ, PSBQ-2, PSII-Q | photosystem II subunit Q-2 | chr4:2672093-2673170 REVERSE LENGTH=230	1e-81	68.23	50.39	51.77	56.7967	121.18	169.49	147.15	145.94	397.33	468.17	482.44	449.313	829.18	633.86	677.2	713.413	1.3615	0.781597	2.98384	0.86027	3.65086	0.881909	2.28936	0.839075	1.62235	0.809109	0.667016	0.687962	gi|350536937|ref|NP_001234528.1|/4.80255e-90/photosystem II oxygen-evolving complex protein 3 [Solanum lycopersicum]
Sme2.5_00225.1_g00039.1	AT5G64570.1 | Symbols: XYL4, ATBXL4 | beta-D-xylosidase 4 | chr5:25810227-25813309 REVERSE LENGTH=784	0	44.74	51.95	35.46	44.05	94.49	88.91	98.65	94.0167	64.95	58.53	57.95	60.4767	120.02	114.63	140.4	125.017	1.09377	0.750778	0.457237	0.579231	1.50491	0.800762	0.411132	0.557914	-0.636538	0.64014	1.04767	0.758426	gi|565370398|ref|XP_006351808.1|/0/PREDICTED: beta-xylosidase/alpha-L-arabinofuranosidase 2-like [Solanum tuberosum]
Sme2.5_01077.1_g00016.1	AT5G13930.1 | Symbols: CHS, TT4, ATCHS | Chalcone and stilbene synthase family protein | chr5:4488762-4490035 FORWARD LENGTH=395	1e-159	0	0.49	0	0.17	0	0	0.18	0.0666667	21.52	18.66	10.43	16.87	13.62	38.64	8.44	20.2333	-1.3505	0.201722	6.63278	0.934333	6.89506	0.951179	8.24555	0.948126	7.98328	0.933173	0.262274	0.383423	gi|701456074|gb|AIV99854.1|/3.5228e-174/chalcone synthase [Iochroma calycinum]
Sme2.5_06288.1_g00002.1	AT5G12020.1 | Symbols: HSP17.6II | 17.6 kDa class II heat shock protein | chr5:3882409-3882876 REVERSE LENGTH=155	1e-47	38.71	57.8	39.16	45.2233	726.91	2342.65	876.22	1315.26	461.8	684.58	878.13	674.837	33.06	64.92	43.54	47.1733	4.86214	0.927914	3.8994	0.889708	0.0609042	0.242379	-4.80123	0.924263	-0.962738	0.731735	-3.83849	0.889872	gi|565369986|ref|XP_006351611.1|/1.83153e-61/PREDICTED: 17.3 kDa class II heat shock protein-like [Solanum tuberosum]
Sme2.5_00484.1_g00001.1	AT1G12370.2 | Symbols: PHR1, UVR2 | photolyase 1 | chr1:4206500-4208842 REVERSE LENGTH=496	0	0.47	0	0	0.163333	2.16	2.03	1.9	2.03	137.41	118.39	86.13	113.977	37.32	67.56	36.45	47.11	3.63559	0.571297	9.4467	0.992691	8.17207	0.982258	4.53648	0.893158	5.81111	0.95187	-1.27463	0.781073	gi|565396216|ref|XP_006363727.1|/0/PREDICTED: deoxyribodipyrimidine photo-lyase-like [Solanum tuberosum]
Sme2.5_00188.1_g00020.1	AT5G05270.2 | Symbols: | Chalcone-flavanone isomerase family protein | chr5:1563543-1564827 FORWARD LENGTH=209	3e-66	0.3	0.3	0	0.203333	0.61	0	0.61	0.41	110.61	122.9	83.62	105.71	76.37	201.38	78.16	118.637	1.01178	0.238421	9.02205	0.991919	9.18849	0.993869	8.17671	0.988976	8.01027	0.986087	0.166438	0.367469	gi|723702108|ref|XP_010321455.1|/3.26249e-94/PREDICTED: probable chalcone--flavonone isomerase 3 [Solanum lycopersicum]
Sme2.5_01233.1_g00009.1	AT1G76080.1 | Symbols: ATCDSP32, CDSP32 | chloroplastic drought-induced stress protein of 32 kD | chr1:28548063-28549348 REVERSE LENGTH=302	3e-24	5.6	4.87	2.45	4.30667	7.94	10.39	5.7	8.01	53.63	64.8	58.21	58.88	76.8	59.48	51.82	62.7	0.895231	0.556971	3.77313	0.872075	3.86382	0.877894	2.96859	0.843006	2.8779	0.839142	0.0906878	0.266289	gi|565350253|ref|XP_006342085.1|/1.31095e-60/PREDICTED: thioredoxin-like protein CDSP32, chloroplastic-like [Solanum tuberosum]
Sme2.5_10242.1_g00001.1	AT3G03480.1 | Symbols: CHAT | acetyl CoA:(Z)-3-hexen-1-ol acetyltransferase | chr3:828400-829863 REVERSE LENGTH=454	2e-91	78.35	156.18	284.81	173.113	35.35	44.99	18.57	32.97	21.48	30.89	31.06	27.81	5.66	20.31	17.88	14.6167	-2.39249	0.838778	-2.63804	0.850583	-3.56603	0.874915	-1.17354	0.729647	-0.24555	0.391014	-0.927989	0.684047	gi|460387118|ref|XP_004239236.1|/0/PREDICTED: methanol O-anthraniloyltransferase-like [Solanum lycopersicum]
Sme2.5_00832.1_g00002.1	AT1G44575.1 | Symbols: NPQ4, PSBS | Chlorophyll A-B binding family protein | chr1:16871768-16873194 FORWARD LENGTH=265	3e-89	1.49	1.08	0	0.86	1.97	11.32	7.14	6.81	452.25	512.24	496.52	487.003	340.18	306.58	268.71	305.157	2.98525	0.725558	9.14538	0.997938	8.471	0.996419	5.48575	0.94749	6.16013	0.969984	-0.674382	0.68682	gi|18202913|sp|Q9FPP4.1|PSBS_SOLSG/5.63336e-76/RecName: Full=Photosystem II 22 kDa protein, chloroplastic; AltName: Full=CP22; Flags: Precursor [Solanum sogarandinum]
Sme2.5_00027.1_g00021.1	AT5G44635.1 | Symbols: MCM6 | minichromosome maintenance (MCM2/3/5) family protein | chr5:18006431-18010542 REVERSE LENGTH=831	0	1.83	2.24	1.03	1.7	7.78	6.49	9.24	7.83667	3.39	3	7.87	4.75333	30.83	18.37	21	23.4	2.20471	0.70881	1.4834	0.584387	3.7829	0.852874	1.5782	0.753444	-0.721301	0.485191	2.2995	0.798039	gi|460373595|ref|XP_004232601.1|/0/PREDICTED: DNA replication licensing factor MCM6 [Solanum lycopersicum]
Sme2.5_00723.1_g00013.1	AT2G35470.1 | Symbols: | unknown protein; Has 25 Blast hits to 25 proteins in 8 species: Archae - 0; Bacteria - 0; Metazoa - 0; Fungi - 0; Plants - 25; Viruses - 0; Other Eukaryotes - 0 (source: NCBI BLink). | chr2:14909014-14909720 REVERSE LENGTH=167	2e-14	18.48	22.54	17.73	19.5833	41.47	31.46	50.28	41.07	7.78	4.51	7.35	6.54667	24.9	16.02	29.59	23.5033	1.06846	0.728972	-1.58079	0.755754	0.263239	0.420974	-0.80522	0.668178	-2.64925	0.823145	1.84403	0.778545	gi|460400924|ref|XP_004245981.1|/1.58277e-72/PREDICTED: uncharacterized protein LOC101268496 [Solanum lycopersicum]
Sme2.5_00021.1_g00028.1	AT1G07400.1 | Symbols: | HSP20-like chaperones superfamily protein | chr1:2275148-2275621 FORWARD LENGTH=157	2e-61	1.64	2.5	2.1	2.08	39.3	428.66	77	181.653	0.85	4.02	6.33	3.73333	0.86	7.24	1.68	3.26	6.44846	0.973936	0.843881	0.437737	0.648288	0.38593	-5.80017	0.954914	-5.60458	0.948296	-0.195592	0.229739	gi|568815634|ref|NP_001275610.1|/1.09961e-68/17.6 kDa class I heat shock protein-like [Solanum tuberosum]
Sme2.5_16172.1_g00002.1	AT4G21320.1 | Symbols: HSA32 | Aldolase-type TIM barrel family protein | chr4:11340492-11341732 FORWARD LENGTH=286	1e-43	20.64	31.83	38.54	30.3367	99.17	168.19	110.27	125.877	12.76	28.08	21.74	20.86	7.58	17.08	5.79	10.15	2.05288	0.824529	-0.540323	0.58357	-1.57958	0.782986	-3.63246	0.874787	-2.5932	0.843483	-1.03926	0.693308	gi|697160240|ref|XP_009588900.1|/3.43641e-51/PREDICTED: uncharacterized protein LOC104086356 [Nicotiana tomentosiformis]
Sme2.5_09303.1_g00001.1	AT2G03440.1 | Symbols: NRP1, ATNRP1 | nodulin-related protein 1 | chr2:1039409-1039972 REVERSE LENGTH=187	5e-21	37.63	91.01	26.84	51.8267	440.75	312.76	101.53	285.013	241.29	221	157.38	206.557	91.54	102.68	85.37	93.1967	2.45926	0.842341	1.99477	0.829169	0.846584	0.71879	-1.61268	0.809769	-0.464492	0.579715	-1.14819	0.776551	gi|460382657|ref|XP_004237054.1|/5.81681e-26/PREDICTED: uncharacterized protein LOC101251569 [Solanum lycopersicum]
Sme2.5_02595.1_g00002.1	#	#	0.78	0	0.8	0.53	8.01	5.69	4.76	6.15333	72.23	51.05	54.63	59.3033	20.47	45.04	26.33	30.6133	3.5373	0.736502	6.80598	0.972185	5.85202	0.938699	2.31472	0.802272	3.26867	0.850282	-0.953953	0.72004	gi|723734131|ref|XP_010327071.1|/1.98073e-30/PREDICTED: F-box/kelch-repeat protein At3g06240-like [Solanum lycopersicum]
Sme2.5_01193.1_g00009.1	AT3G55120.1 | Symbols: TT5, A11, CFI | Chalcone-flavanone isomerase family protein | chr3:20430248-20431415 REVERSE LENGTH=246	5e-75	0	0	0	0.01	0.25	0	0.12	0.126667	15.94	6.72	5.23	9.29667	1.65	3.03	1.36	2.01333	3.66297	0.242211	9.86057	0.912671	7.65344	0.700525	3.99048	0.564968	6.1976	0.86489	-2.20713	0.724154	gi|720012856|ref|XP_010259992.1|/3.47652e-171/PREDICTED: chalcone--flavonone isomerase 2-like [Nelumbo nucifera]
Sme2.5_04648.1_g00003.1	AT4G03210.1 | Symbols: XTH9 | xyloglucan endotransglucosylase/hydrolase 9 | chr4:1416019-1417197 FORWARD LENGTH=290	1e-126	999.16	799.39	600.92	799.823	1831.33	2023.69	2851.39	2235.47	1811.39	2187.45	2789.49	2262.78	1815	1546.33	1749.86	1703.73	1.48282	0.796452	1.50034	0.806825	1.09094	0.779606	-0.391881	0.559913	0.017516	0.181465	-0.409397	0.580208	gi|460395726|ref|XP_004243432.1|/1.00558e-158/PREDICTED: xyloglucan endotransglucosylase/hydrolase protein 9 [Solanum lycopersicum]
Sme2.5_01200.1_g00008.1	AT1G53540.1 | Symbols: | HSP20-like chaperones superfamily protein | chr1:19980510-19980983 FORWARD LENGTH=157	4e-65	250.14	433.89	343.71	342.58	1877.32	7019.85	2640.23	3845.8	882.84	1903.48	2076.94	1621.09	355.13	551.68	393.64	433.483	3.48877	0.878384	2.24245	0.841989	0.339536	0.55297	-3.14924	0.866509	-1.24632	0.779288	-1.90291	0.83118	gi|565356797|ref|XP_006345249.1|/1.17325e-62/PREDICTED: 18.2 kDa class I heat shock protein-like [Solanum tuberosum]
Sme2.5_05431.1_g00003.1	AT3G24190.1 | Symbols: | Protein kinase superfamily protein | chr3:8743319-8747703 FORWARD LENGTH=793	0	7.32	9.27	6.66	7.75	10.69	13.09	10.89	11.5567	76.18	55.89	52.8	61.6233	17.13	31.59	16.11	21.61	0.576457	0.512886	2.99121	0.846976	1.47943	0.75605	0.902974	0.649342	2.41475	0.82506	-1.51178	0.788249	gi|565389181|ref|XP_006360338.1|/0/PREDICTED: uncharacterized aarF domain-containing protein kinase At1g79600, chloroplastic-like [Solanum tuberosum]
Sme2.5_12868.1_g00001.1	AT3G16770.1 | Symbols: RAP2.3, ATEBP, ERF72, EBP | ethylene-responsive element binding protein | chr3:5705784-5706768 FORWARD LENGTH=248	7e-44	83.78	82.45	98.27	88.1667	181.03	170.78	311	220.937	111.07	136.12	225.13	157.44	61.84	48.07	68.53	59.48	1.32533	0.781779	0.836497	0.716859	-0.567829	0.648284	-1.89316	0.820328	-0.488831	0.591567	-1.40433	0.794772	gi|565375530|ref|XP_006354281.1|/4.1242e-99/PREDICTED: ethylene-responsive transcription factor RAP2-3-like [Solanum tuberosum]
Sme2.5_01725.1_g00007.1	AT4G19710.2 | Symbols: AK-HSDH II, AK-HSDH | aspartate kinase-homoserine dehydrogenase ii | chr4:10725229-10729536 FORWARD LENGTH=916	0	5.45	11.14	7.2	7.93	48.17	25.61	65.45	46.41	49.58	46.03	50.04	48.55	98.02	46.41	67.1	70.51	2.54904	0.823288	2.61408	0.835435	3.15244	0.855235	0.603392	0.630977	0.0650356	0.231998	0.538357	0.615713	gi|565380270|ref|XP_006356527.1|/0/PREDICTED: bifunctional aspartokinase/homoserine dehydrogenase 1, chloroplastic-like [Solanum tuberosum]
Sme2.5_07462.1_g00003.1	AT1G27910.1 | Symbols: PUB45, ATPUB45 | plant U-box 45 | chr1:9720962-9723975 REVERSE LENGTH=768	0	16.38	13.33	11.58	13.7633	63.84	54.47	36.47	51.5933	26.54	24.61	28.91	26.6867	33.01	24.1	28.17	28.4267	1.90635	0.800881	0.955289	0.69114	1.04642	0.729114	-0.85994	0.686372	-0.951066	0.69759	0.0911258	0.250136	gi|460387041|ref|XP_004239199.1|/0/PREDICTED: U-box domain-containing protein 45-like [Solanum lycopersicum]
Sme2.5_04296.1_g00005.1	AT2G30520.1 | Symbols: RPT2 | Phototropic-responsive NPH3 family protein | chr2:13002920-13005573 REVERSE LENGTH=593	0	1.39	0.2	0.5	0.696667	12.31	28.48	28.63	23.14	24.23	27.68	43.48	31.7967	3.53	4.33	5.63	4.49667	5.05378	0.894056	5.51226	0.925897	2.69032	0.672358	-2.36346	0.794681	0.458487	0.523177	-2.82195	0.829481	gi|565374353|ref|XP_006353728.1|/0/PREDICTED: root phototropism protein 2-like [Solanum tuberosum]
Sme2.5_00669.1_g00006.1	AT1G74470.1 | Symbols: | Pyridine nucleotide-disulphide oxidoreductase family protein | chr1:27991248-27992845 FORWARD LENGTH=467	0	18.85	22.66	15.07	18.86	43.3	75.7	87.03	68.6767	578.91	510.91	526.04	538.62	277.09	324.2	272.75	291.347	1.86449	0.80525	4.83587	0.925508	3.94934	0.891142	2.08484	0.831944	2.97138	0.859827	-0.886531	0.733023	gi|699049678|gb|AIU39220.1|/0/geranylgeranyl reductase [Solanum habrochaites]
Sme2.5_02148.1_g00009.1	AT4G15550.1 | Symbols: IAGLU | indole-3-acetate beta-D-glucosyltransferase | chr4:8877877-8879301 REVERSE LENGTH=474	1e-109	0.14	0.14	0.14	0.14	3.89	6.07	2.48	4.14667	118.96	55.79	47.17	73.9733	13.58	38.2	21.01	24.2633	4.88845	0.741053	9.04543	0.988284	7.43721	0.962929	2.54875	0.801076	4.15698	0.884438	-1.60823	0.802198	gi|460415261|ref|XP_004252978.1|/0/PREDICTED: crocetin glucosyltransferase, chloroplastic-like [Solanum lycopersicum]
Sme2.5_00457.1_g00008.1	AT4G14465.1 | Symbols: AHL20 | AT-hook motif nuclear-localized protein 20 | chr4:8320972-8321817 FORWARD LENGTH=281	3e-77	15.54	17.53	61.02	31.3633	14.2	15.7	6.59	12.1633	5.12	5.85	3.32	4.76333	3.84	2.91	2.42	3.05667	-1.36654	0.749261	-2.71904	0.826537	-3.35905	0.849137	-1.99251	0.732449	-1.3525	0.670475	-0.640012	0.406014	gi|460404461|ref|XP_004247701.1|/4.01091e-119/PREDICTED: putative DNA-binding protein ESCAROLA [Solanum lycopersicum]
Sme2.5_02835.1_g00005.1	AT3G10985.1 | Symbols: SAG20, WI12, ATWI-12 | senescence associated gene 20 | chr3:3442776-3443108 FORWARD LENGTH=110	1e-28	38.88	37.44	40.43	38.9167	106.15	125.47	64.3	98.64	6.26	14.56	15	11.94	12.11	15.7	13.04	13.6167	1.34178	0.77543	-1.70459	0.794462	-1.51501	0.782023	-2.8568	0.849096	-3.04637	0.853374	0.189571	0.303862	gi|565373693|ref|XP_006353404.1|/1.85507e-49/PREDICTED: wound-induced protein 1-like [Solanum tuberosum]
Sme2.5_00228.1_g00013.1	AT5G17050.1 | Symbols: UGT78D2 | UDP-glucosyl transferase 78D2 | chr5:5607828-5609392 REVERSE LENGTH=460	1e-74	0.23	1.42	0.95	0.866667	1.19	0.95	0	0.716667	264.34	178.31	116.5	186.383	10.23	62.51	21.52	31.42	-0.274175	0.201717	7.74858	0.991671	5.18006	0.916346	5.45424	0.915078	8.02275	0.991038	-2.56852	0.847089	gi|2501498|sp|Q43641.1|UFOG_SOLME/3.99815e-130/RecName: Full=Anthocyanidin 3-O-glucosyltransferase; AltName: Full=Flavonol 3-O-glucosyltransferase; AltName: Full=UDP-glucose flavonoid 3-O-glucosyltransferase [Solanum melongena]
Sme2.5_00085.1_g00024.1	AT3G56940.1 | Symbols: CRD1, CHL27, ACSF | dicarboxylate diiron protein, putative (Crd1) | chr3:21076594-21078269 FORWARD LENGTH=409	0	46.8	46.83	35.04	42.89	108.41	206.84	226.71	180.653	534.41	521.28	575.85	543.847	244.79	198.3	207.09	216.727	2.07451	0.82785	3.66449	0.881931	2.33716	0.844265	0.262653	0.460318	1.58998	0.806767	-1.32732	0.796084	gi|565398387|ref|XP_006364756.1|/0/PREDICTED: magnesium-protoporphyrin IX monomethyl ester [oxidative] cyclase, chloroplastic-like isoform X2 [Solanum tuberosum]
Sme2.5_03464.1_g00005.1	AT1G14870.1 | Symbols: PCR2 | PLANT CADMIUM RESISTANCE 2 | chr1:5128591-5129458 REVERSE LENGTH=152	5e-15	54.67	38.52	46.22	46.47	73.17	15.85	25.87	38.2967	9.82	7.62	14.39	10.61	9.34	12.48	24.04	15.2867	-0.279081	0.452621	-2.13087	0.818146	-1.60403	0.797098	-1.32494	0.751916	-1.85179	0.786536	0.526849	0.510483	gi|460365665|ref|XP_004228721.1|/2.72587e-32/PREDICTED: protein PLANT CADMIUM RESISTANCE 2-like [Solanum lycopersicum]
Sme2.5_05623.1_g00002.1	AT5G24850.1 | Symbols: CRY3 | cryptochrome 3 | chr5:8535399-8538016 REVERSE LENGTH=526	1e-108	1.19	0.72	0.73	0.88	2.2	1.46	1.93	1.86333	103.92	83.5	60.37	82.5967	11.7	36.99	15.47	21.3867	1.08231	0.397713	6.55244	0.972089	4.60306	0.882355	3.52075	0.828815	5.47013	0.935862	-1.94937	0.819504	gi|565377493|ref|XP_006355213.1|/6.41185e-142/PREDICTED: cryptochrome DASH, chloroplastic/mitochondrial-like [Solanum tuberosum]
Sme2.5_06484.1_g00010.1	AT1G61520.3 | Symbols: LHCA3 | photosystem I light harvesting complex gene 3 | chr1:22700152-22701149 FORWARD LENGTH=273	1e-130	50.93	42.46	35.61	43	120.96	208.89	232.09	187.313	371.76	473.54	543.28	462.86	565.39	388.97	422.45	458.937	2.12305	0.829174	3.42817	0.87371	3.41589	0.873462	1.29284	0.783054	1.30512	0.781551	-0.0122808	0.15894	gi|226872|prf||1609235A/6.99921e-132/chlorophyll a/b binding protein
Sme2.5_00298.1_g00014.1	AT5G21430.1 | Symbols: | Chaperone DnaJ-domain superfamily protein | chr5:7222294-7223400 FORWARD LENGTH=218	1e-44	0.33	0.66	0.66	0.55	0	1.67	0.99	0.89	11.41	8.83	13.35	11.1967	24.89	19.91	13.59	19.4633	0.694374	0.25892	4.34749	0.83326	5.14518	0.899796	4.45081	0.858143	3.65312	0.786749	0.79769	0.628111	gi|565402717|ref|XP_006366819.1|/7.44525e-60/PREDICTED: uncharacterized protein LOC102593240 [Solanum tuberosum]
Sme2.5_02680.1_g00006.1	AT2G37260.1 | Symbols: TTG2, ATWRKY44, WRKY44, DSL1 | WRKY family transcription factor family protein | chr2:15645277-15646792 FORWARD LENGTH=429	4e-69	1.53	2.33	2.2	2.02	3.79	6.49	5.57	5.28333	24.3	17.51	18.63	20.1467	12.66	12.04	13.83	12.8433	1.38709	0.591194	3.31811	0.830285	2.66859	0.787464	1.2815	0.677657	1.93102	0.759802	-0.649521	0.588009	gi|460408745|ref|XP_004249802.1|/0/PREDICTED: WRKY transcription factor 44 [Solanum lycopersicum]
Sme2.5_00125.1_g00004.1	AT5G07330.1 | Symbols: | unknown protein; FUNCTIONS IN: molecular_function unknown; INVOLVED IN: biological_process unknown; LOCATED IN: mitochondrion; BEST Arabidopsis thaliana protein match is: unknown protein (TAIR:AT1G63060.1); Has 1807 Blast hits to 1807 proteins in 277 species: Archae - 0; Bacteria - 0; Metazoa - 736; Fungi - 347; Plants - 385; Viruses - 0; Other Eukaryotes - 339 (source: N…	7e-32	0.19	1.18	1.19	0.853333	3.2	37.99	1.98	14.39	18.65	24.66	23.1	22.1367	0.61	3.03	0.59	1.41	4.07581	0.830344	4.69718	0.885126	0.724514	0.305406	-3.3513	0.801325	0.621371	0.567824	-3.97267	0.851236	gi|698584939|ref|XP_009778509.1|/1.44734e-59/PREDICTED: uncharacterized protein LOC104227852 [Nicotiana sylvestris]
Sme2.5_03359.1_g00007.1	#	#	11.6	6.57	3.39	7.18667	33.5	92.72	111.87	79.3633	232.82	564.72	668.53	488.69	532.64	313.04	476.59	440.757	3.46508	0.865526	6.08745	0.969502	5.93852	0.964505	2.47344	0.845343	2.62238	0.851856	-0.148937	0.354719	gi|460409423|ref|XP_004250138.1|/2.70633e-32/PREDICTED: probable serine/threonine-protein kinase kinX [Solanum lycopersicum]
Sme2.5_29996.1_g00001.1	AT2G21280.1 | Symbols: GC1, ATSULA, SULA | NAD(P)-binding Rossmann-fold superfamily protein | chr2:9110502-9112679 REVERSE LENGTH=347	8e-61	1.36	3.1	1.73	2.06333	4.89	5.24	3.11	4.41333	31.52	22.87	12.89	22.4267	17.44	22.53	14.53	18.1667	1.09689	0.526169	3.44217	0.835886	3.13824	0.820442	2.04135	0.767756	2.34527	0.78825	-0.303921	0.42003	gi|565402767|ref|XP_006366842.1|/6.67674e-68/PREDICTED: epimerase family protein SDR39U1-like [Solanum tuberosum]
Sme2.5_04479.1_g00005.1	AT3G46780.1 | Symbols: PTAC16 | plastid transcriptionally active 16 | chr3:17228766-17231021 FORWARD LENGTH=510	1e-152	8.79	9.51	10.82	9.70667	13.37	20.97	27.43	20.59	61.05	57.89	71.17	63.37	94.44	79.42	82.11	85.3233	1.0849	0.69668	2.70675	0.841138	3.13589	0.857307	2.051	0.820787	1.62186	0.788726	0.42914	0.569248	gi|565385632|ref|XP_006358702.1|/0/PREDICTED: protein TIC 62, chloroplastic-like [Solanum tuberosum]
Sme2.5_03794.1_g00004.1	AT5G48490.1 | Symbols: | Bifunctional inhibitor/lipid-transfer protein/seed storage 2S albumin superfamily protein | chr5:19647932-19648237 REVERSE LENGTH=101	6e-19	8	2.02	2.05	4.02333	80.83	43.66	120.73	81.74	23.34	37.78	67.92	43.0133	16.79	14.46	21.13	17.46	4.34458	0.896709	3.41832	0.854432	2.11759	0.786183	-2.22699	0.824358	-0.926258	0.706026	-1.30073	0.762983	gi|460366736|ref|XP_004229235.1|/5.19415e-39/PREDICTED: putative lipid-transfer protein DIR1 [Solanum lycopersicum]
Sme2.5_01638.1_g00010.1	AT4G22920.1 | Symbols: ATNYE1, NYE1 | non-yellowing 1 | chr4:12016776-12017969 REVERSE LENGTH=268	6e-99	17.04	8.2	13.15	12.7967	7.86	9.85	5.34	7.68333	111.16	86.98	63.36	87.1667	16.48	42.66	20.23	26.4567	-0.735964	0.574314	2.76801	0.84626	1.04786	0.725768	1.78383	0.77275	3.50397	0.865848	-1.72015	0.811595	gi|565386034|ref|XP_006358848.1|/2.99445e-135/PREDICTED: uncharacterized protein LOC102599319 [Solanum tuberosum]
Sme2.5_09567.1_g00004.1	AT1G53540.1 | Symbols: | HSP20-like chaperones superfamily protein | chr1:19980510-19980983 FORWARD LENGTH=157	1e-35	1.4	0.71	0.72	0.943333	36.52	160.34	33.04	76.6333	5.25	0.14	6.49	3.96	1.74	5.06	1.63	2.81	6.34406	0.964178	2.06966	0.610394	1.57473	0.521479	-4.76933	0.910969	-4.2744	0.891271	-0.49493	0.336975	gi|697161706|ref|XP_009589641.1|/8.10075e-37/PREDICTED: 18.2 kDa class I heat shock protein-like [Nicotiana tomentosiformis]
Sme2.5_06060.1_g00001.1	AT5G03760.1 | Symbols: ATCSLA09, CSLA09, ATCSLA9, CSLA9, RAT4 | Nucleotide-diphospho-sugar transferases superfamily protein | chr5:985910-990087 REVERSE LENGTH=533	0	0.44	0.59	0.59	0.54	20.49	12.49	34.97	22.65	13.22	11.04	9.69	11.3167	6.55	1.51	4.44	4.16667	5.39041	0.906098	4.38935	0.836799	2.94786	0.670587	-2.44255	0.795362	-1.00106	0.673002	-1.44148	0.687337	gi|565348346|ref|XP_006341174.1|/0/PREDICTED: glucomannan 4-beta-mannosyltransferase 9-like [Solanum tuberosum]
Sme2.5_04919.1_g00006.1	AT1G29930.1 | Symbols: CAB1, AB140, CAB140, LHCB1.3 | chlorophyll A/B binding protein 1 | chr1:10478071-10478874 FORWARD LENGTH=267	1e-132	435.43	307.33	250.65	331.137	835.34	1190.85	1829.92	1285.37	3575.81	4038.74	5076.08	4230.21	4725.76	2863.99	3621.49	3737.08	1.95669	0.824618	3.67523	0.883368	3.49641	0.878769	1.53973	0.803025	1.71855	0.817594	-0.178818	0.390588	gi|565391642|ref|XP_006361530.1|/8.98896e-150/PREDICTED: chlorophyll a-b binding protein 3C, chloroplastic-like isoform X1 [Solanum tuberosum]
Sme2.5_08192.1_g00002.1	#	#	0	0	0	0.01	136.78	7.32	195.34	113.147	2.53	1.12	21.74	8.46333	0.99	0	0	0.336667	13.4659	0.991797	9.72508	0.903925	5.07325	0.368617	-8.39266	0.988976	-3.74082	0.877	-4.65183	0.812226	gi|251851953|gb|ACT22523.1|/0/chloroplast polyphenol oxidase precursor [Solanum melongena]
Sme2.5_04389.1_g00001.1	AT5G65360.1 | Symbols: | Histone superfamily protein | chr5:26120099-26120509 REVERSE LENGTH=136	5e-74	2.38	15.4	7.3	8.36	165.7	91.91	166.5	141.37	19.12	42.94	46.42	36.16	65.34	22.15	38.83	42.1067	4.07983	0.889869	2.11282	0.811694	2.33247	0.826417	-1.74736	0.811729	-1.96701	0.818255	0.219654	0.391974	gi|700211373|gb|KGN66469.1|/5.86253e-59/hypothetical protein Csa_1G612925 [Cucumis sativus]
Sme2.5_10243.1_g00001.1	#	#	39.69	76.92	50.51	55.7067	269.12	167.68	231.43	222.743	56.39	58.63	65.74	60.2533	83.95	54.51	110.34	82.9333	1.99946	0.82592	0.113191	0.300446	0.574102	0.647265	-1.42536	0.791155	-1.88627	0.818423	0.460911	0.584151	gi|723658405|ref|XP_010321602.1|/3.30327e-16/PREDICTED: leucine-rich repeat extensin-like protein 6 [Solanum lycopersicum]
Sme2.5_06897.1_g00003.1	AT5G20950.2 | Symbols: | Glycosyl hydrolase family protein | chr5:7107609-7110775 REVERSE LENGTH=624	0	19.15	15	13.61	15.92	37.92	29.02	21.28	29.4067	56.24	49.87	69.77	58.6267	72.11	63.42	52.28	62.6033	0.885303	0.669309	1.88072	0.81055	1.9754	0.81915	1.0901	0.742797	0.995414	0.717956	0.0946824	0.266869	gi|723746167|ref|XP_010313473.1|/0/PREDICTED: lysosomal beta glucosidase isoform X3 [Solanum lycopersicum]
Sme2.5_25306.1_g00001.1	AT3G26040.1 | Symbols: | HXXXD-type acyl-transferase family protein | chr3:9519741-9521069 FORWARD LENGTH=442	1e-47	0	0	0	0.01	23.51	5.27	17.21	15.33	0.81	0	0.2	0.34	0.76	0	0	0.26	10.5821	0.939989	5.08746	0.364699	4.70044	0.329168	-5.8817	0.89865	-5.49468	0.88096	-0.387023	0.175899	gi|565350941|ref|XP_006342420.1|/0/PREDICTED: acetyl-CoA-benzylalcohol acetyltransferase-like isoform X2 [Solanum tuberosum]
Sme2.5_25982.1_g00001.1	AT5G57660.1 | Symbols: ATCOL5, COL5 | CONSTANS-like 5 | chr5:23355573-23356729 FORWARD LENGTH=355	1e-81	9.72	5.62	7.63	7.65667	26.9	30.87	38.21	31.9933	82.59	78.95	71.21	77.5833	39.94	49.43	44.69	44.6867	2.06298	0.798283	3.34096	0.86347	2.54506	0.831323	0.482073	0.56514	1.27798	0.761096	-0.795902	0.696814	gi|350535390|ref|NP_001234448.1|/1.27436e-165/CONSTANS-like protein [Solanum lycopersicum]
Sme2.5_18566.1_g00002.1	AT4G08950.1 | Symbols: EXO | Phosphate-responsive 1 family protein | chr4:5740378-5741322 FORWARD LENGTH=314	8e-97	3.77	18.24	3.44	8.48333	131.46	51.11	49.8	77.4567	0	3.09	5.55	2.88333	13.32	5.11	4.65	7.69333	3.19069	0.855983	-1.55689	0.676635	-0.141022	0.2607	-3.33171	0.860602	-4.74758	0.909822	1.41587	0.635713	gi|723694393|ref|XP_010320183.1|/3.00227e-126/PREDICTED: protein EXORDIUM-like [Solanum lycopersicum]
Sme2.5_04948.1_g00003.1	AT1G48590.2 | Symbols: | Calcium-dependent lipid-binding (CaLB domain) family protein | chr1:17962886-17964274 FORWARD LENGTH=200	8e-64	35.31	28.08	23.67	29.02	43.32	73.53	72.27	63.04	76.75	147.31	115.75	113.27	49.36	46.04	44.51	46.6367	1.11922	0.746359	1.96465	0.823246	0.684417	0.665247	-0.434803	0.554277	0.845426	0.695238	-1.28023	0.78171	gi|460380132|ref|XP_004235812.1|/8.214e-74/PREDICTED: probable ADP-ribosylation factor GTPase-activating protein AGD11 [Solanum lycopersicum]
Sme2.5_00015.1_g00027.1	AT1G20020.1 | Symbols: ATLFNR2, FNR2 | ferredoxin-NADP(+)-oxidoreductase 2 | chr1:6942851-6944868 FORWARD LENGTH=369	1e-170	54.59	58.7	55.68	56.3233	46.23	54.49	62.9	54.54	240.11	214.18	244.63	232.973	298.46	263.06	279.76	280.427	-0.046418	0.227019	2.04836	0.834336	2.31582	0.844677	2.36224	0.841998	2.09478	0.830113	0.267459	0.474824	gi|565347451|ref|XP_006340740.1|/0/PREDICTED: ferredoxin--NADP reductase, leaf-type isozyme, chloroplastic-like [Solanum tuberosum]
Sme2.5_03558.1_g00001.1	AT5G04830.2 | Symbols: | Nuclear transport factor 2 (NTF2) family protein | chr5:1402294-1403671 REVERSE LENGTH=178	9e-64	6.07	5.04	4.79	5.3	4.82	6.8	10.11	7.24333	905.2	973.33	694.72	857.75	129.85	251.45	129.52	170.273	0.450661	0.406969	7.33842	0.991925	5.00572	0.929884	4.55505	0.910294	6.88776	0.986328	-2.3327	0.847691	gi|565400322|ref|XP_006365679.1|/1.55127e-87/PREDICTED: uncharacterized protein LOC102579622 [Solanum tuberosum]
Sme2.5_03152.1_g00003.1	AT3G25530.1 | Symbols: GHBDH, ATGHBDH, GLYR1, GR1 | glyoxylate reductase 1 | chr3:9271949-9273514 REVERSE LENGTH=289	1e-132	25.7	35.82	29.86	30.46	52.84	53.37	64.37	56.86	343.58	360.6	335.07	346.417	151.94	195.54	134.72	160.733	0.900498	0.696625	3.50752	0.877237	2.39968	0.84417	1.49918	0.792483	2.60702	0.850596	-1.10784	0.77542	gi|697116583|ref|XP_009612209.1|/2.36546e-137/PREDICTED: glyoxylate/succinic semialdehyde reductase 1 [Nicotiana tomentosiformis]
Sme2.5_00091.1_g00016.1	AT3G06470.1 | Symbols: | GNS1/SUR4 membrane protein family | chr3:1984206-1985042 FORWARD LENGTH=278	1e-54	3.99	9.87	4.33	6.06333	20.25	29.16	24.63	24.68	59.46	61.45	57.54	59.4833	65.61	78.73	51.54	65.2933	2.02516	0.786225	3.2943	0.855852	3.42875	0.863098	1.40359	0.77347	1.26914	0.754352	0.13445	0.314078	gi|565365481|ref|XP_006349434.1|/1.58372e-86/PREDICTED: putative elongation of fatty acids protein DDB_G0272012-like [Solanum tuberosum]
Sme2.5_02447.1_g00003.1	#	#	25.9	34.16	28.4	29.4867	53.2	34.54	26.34	38.0267	558.32	499.3	323.15	460.257	58.17	76.36	52.12	62.2167	0.366949	0.503459	3.9643	0.892317	1.07724	0.759291	0.71029	0.658982	3.59736	0.881458	-2.88707	0.860571	gi|565382300|ref|XP_006357483.1|/5.91882e-19/PREDICTED: uncharacterized protein LOC102595357 [Solanum tuberosum]
Sme2.5_04750.1_g00001.1	AT4G25480.1 | Symbols: DREB1A, CBF3, ATCBF3 | dehydration response element B1A | chr4:13018353-13019003 REVERSE LENGTH=216	6e-61	1.15	12.54	0	4.56667	52.03	40.46	5.56	32.6833	0	0	0.29	0.103333	0	0.3	0	0.106667	2.83934	0.826493	-5.46576	0.77923	-5.41996	0.786255	-8.2593	0.965982	-8.30511	0.963178	0.0458037	0.138338	gi|171191060|gb|ACB45093.1|/4.75122e-67/CRT binding factor 1 [Solanum commersonii]
Sme2.5_01570.1_g00007.1	AT5G38700.1 | Symbols: | unknown protein; FUNCTIONS IN: molecular_function unknown; INVOLVED IN: biological_process unknown; LOCATED IN: mitochondrion; EXPRESSED IN: 10 plant structures; EXPRESSED DURING: LP.04 four leaves visible, LP.10 ten leaves visible, petal differentiation and expansion stage, LP.08 eight leaves visible, LP.12 twelve leaves visible; BEST Arabidopsis thaliana protein match i…	1e-36	0	3.85	0	1.29	6.63	6.26	1.55	4.81333	0.39	0	0	0.136667	0	0	0	0.01	1.89967	0.626343	-3.23864	0.471537	-7.01123	0.614499	-8.91089	0.822033	-5.1383	0.747536	-3.77259	0.233432	gi|565365011|ref|XP_006349211.1|/1.44991e-70/PREDICTED: uncharacterized protein LOC102579218 [Solanum tuberosum]
Sme2.5_03229.1_g00005.1	AT3G15620.1 | Symbols: UVR3 | DNA photolyase family protein | chr3:5293475-5296548 REVERSE LENGTH=556	0	0.09	0	0.03	0.0433333	0	0	0.03	0.0166667	84.67	68.86	56.84	70.1233	12.79	34.17	13.44	20.1333	-1.37851	0.174886	10.6602	0.988082	8.85989	0.962589	10.2384	0.950225	12.0387	0.983348	-1.80031	0.810857	gi|565359595|ref|XP_006346589.1|/0/PREDICTED: (6-4)DNA photolyase-like isoform X1 [Solanum tuberosum]
Sme2.5_05831.1_g00004.1	#	#	67.73	0.58	0.29	22.8667	0	0.29	0	0.103333	0.29	0	0.29	0.196667	0	0	0	0.01	-7.7898	0.954966	-6.86135	0.951346	-11.159	0.967946	-3.36923	0.21482	0.928447	0.187766	-4.29768	0.274227	gi|723745947|ref|XP_010313436.1|/2.65467e-81/PREDICTED: kiwellin-like [Solanum lycopersicum]
Sme2.5_00956.1_g00005.1	AT3G48360.1 | Symbols: BT2, ATBT2 | BTB and TAZ domain protein 2 | chr3:17908482-17910471 REVERSE LENGTH=364	1e-110	13.61	12.54	9.75	11.9667	57.79	19.02	37.66	38.1567	33.11	33.67	57.26	41.3467	110.74	79.94	92.4	94.36	1.67291	0.783566	1.78875	0.799567	2.97915	0.85367	1.30624	0.773027	0.115836	0.284357	1.1904	0.771119	gi|565361353|ref|XP_006347421.1|/0/PREDICTED: BTB/POZ and TAZ domain-containing protein 1-like [Solanum tuberosum]
Sme2.5_02389.1_g00010.1	AT3G27060.1 | Symbols: TSO2, ATTSO2 | Ferritin/ribonucleotide reductase-like family protein | chr3:9979971-9981057 REVERSE LENGTH=332	1e-160	2.13	7.92	3.07	4.37333	43.73	22.12	45.47	37.1067	8.6	8.84	15.25	10.8967	36.58	17.5	25.96	26.68	3.08487	0.836235	1.31708	0.679746	2.60895	0.822836	-0.47592	0.555849	-1.76779	0.781697	1.29187	0.741449	gi|460371916|ref|XP_004231780.1|/5.50119e-180/PREDICTED: ribonucleoside-diphosphate reductase small chain [Solanum lycopersicum]
Sme2.5_03411.1_g00002.1	AT1G76650.3 | Symbols: CML38 | calmodulin-like 38 | chr1:28766909-28767442 REVERSE LENGTH=177	3e-35	0.3	9.13	0	3.14667	10.8	13.26	1.83	8.63	0	0.33	0.31	0.216667	0	0	0	0.01	1.45554	0.662414	-3.86028	0.652404	-8.29768	0.781767	-9.75322	0.892277	-5.31581	0.828001	-4.43741	0.286766	gi|460411634|ref|XP_004251211.1|/1.31733e-71/PREDICTED: putative calcium-binding protein CML19 [Solanum lycopersicum]
Sme2.5_23529.1_g00002.1	AT3G54890.1 | Symbols: LHCA1 | photosystem I light harvesting complex gene 1 | chr3:20339706-20340922 REVERSE LENGTH=241	1e-111	0	5.2	0	1.74	4.63	13.52	19	12.3833	38.39	51.26	66.02	51.89	48.86	27.3	34.37	36.8433	2.83124	0.778039	4.8983	0.912311	4.40424	0.890496	1.573	0.770696	2.06706	0.808106	-0.494053	0.583027	gi|565357963|ref|XP_006345799.1|/4.62436e-121/PREDICTED: chlorophyll a-b binding protein 6A, chloroplastic-like [Solanum tuberosum]
Sme2.5_00179.1_g00031.1	AT2G45570.1 | Symbols: CYP76C2 | cytochrome P450, family 76, subfamily C, polypeptide 2 | chr2:18779935-18781922 REVERSE LENGTH=512	1e-44	35.76	50.47	48.26	44.83	101.7	75.55	121.31	99.52	208.51	224.98	143.98	192.49	85.68	100.9	75.71	87.43	1.15052	0.757452	2.10225	0.835097	0.963664	0.735635	-0.186858	0.38503	0.951725	0.722398	-1.13858	0.77513	gi|460405095|ref|XP_004248012.1|/4.47838e-67/PREDICTED: geraniol 8-hydroxylase-like [Solanum lycopersicum]
Sme2.5_00065.1_g00016.1	AT3G22840.1 | Symbols: ELIP1, ELIP | Chlorophyll A-B binding family protein | chr3:8084628-8085445 REVERSE LENGTH=195	9e-46	1.03	2.42	2.09	1.84667	2.11	2.11	0	1.41	5850.08	5313.51	2601.08	4588.22	20.36	195.23	20.18	78.59	-0.389228	0.259515	11.2788	0.999887	5.41135	0.939284	5.80058	0.94724	11.668	0.99991	-5.86745	0.963279	gi|460404265|ref|XP_004247604.1|/9.64119e-67/PREDICTED: early light-induced protein 1, chloroplastic isoform X1 [Solanum lycopersicum]
Sme2.5_11773.1_g00001.1	AT3G56400.1 | Symbols: WRKY70, ATWRKY70 | WRKY DNA-binding protein 70 | chr3:20909082-20910409 REVERSE LENGTH=294	4e-30	14.97	12.27	32.19	19.81	19.53	10.54	9.51	13.1933	1.66	2.44	1.48	1.86	3.37	8.2	3.27	4.94667	-0.58642	0.567094	-3.41285	0.830161	-2.0017	0.787976	-1.41528	0.69533	-2.82643	0.771996	1.41115	0.567277	gi|568214800|ref|NP_001275414.1|/2.06051e-122/WRKY transcription factor 6 [Solanum tuberosum]
Sme2.5_03981.1_g00007.1	#	#	12.44	5.9	14.99	11.11	1.5	1.52	2.98	2	24.1	18.35	11.3	17.9167	9.99	33.97	10.48	18.1467	-2.47379	0.754744	0.689443	0.598965	0.707846	0.618157	3.18163	0.810611	3.16323	0.801323	0.0184023	0.160769	gi|723727309|ref|XP_010325836.1|/4.84182e-13/PREDICTED: uncharacterized protein LOC104649061 [Solanum lycopersicum]
Sme2.5_00956.1_g00011.1	AT3G48240.1 | Symbols: | Octicosapeptide/Phox/Bem1p family protein | chr3:17867381-17868007 FORWARD LENGTH=180	9e-30	10.02	13.55	12.09	11.8867	27.77	19.96	19.78	22.5033	19.42	26.38	27.41	24.4033	3.18	2.2	3.09	2.82333	0.920795	0.659678	1.03773	0.709229	-2.07387	0.759074	-2.99467	0.811923	0.11694	0.269744	-3.11161	0.826464	gi|460391873|ref|XP_004241543.1|/9.81153e-80/PREDICTED: uncharacterized protein LOC101267816 [Solanum lycopersicum]
Sme2.5_04155.1_g00002.1	AT4G19230.1 | Symbols: CYP707A1 | cytochrome P450, family 707, subfamily A, polypeptide 1 | chr4:10521524-10523517 FORWARD LENGTH=467	0	5.72	6.19	1.86	4.59	28.92	19.77	16.99	21.8933	47.16	34.45	31.55	37.72	12.5	28.5	24.63	21.8767	2.25393	0.786931	3.03876	0.841899	2.25283	0.800467	-0.00109869	0.150367	0.784838	0.64881	-0.785937	0.670257	gi|460397763|ref|XP_004244436.1|/0/PREDICTED: abscisic acid 8'-hydroxylase 1 [Solanum lycopersicum]
Sme2.5_00742.1_g00004.1	AT5G05580.1 | Symbols: FAD8 | fatty acid desaturase 8 | chr5:1664331-1666345 FORWARD LENGTH=435	0	7.21	9.04	7.42	7.89	71.67	22.16	25.24	39.69	101.98	73.69	66.44	80.7033	58.22	52.26	41.84	50.7733	2.33068	0.815224	3.35453	0.864096	2.68597	0.839164	0.355295	0.504197	1.02385	0.730682	-0.668557	0.666547	gi|565343417|ref|XP_006338832.1|/0/PREDICTED: omega-3 fatty acid desaturase, chloroplastic-like [Solanum tuberosum]
Sme2.5_03772.1_g00008.1	AT5G11890.1 | Symbols: | FUNCTIONS IN: molecular_function unknown; LOCATED IN: plasma membrane; EXPRESSED IN: 12 plant structures; EXPRESSED DURING: 6 growth stages; BEST Arabidopsis thaliana protein match is: Late embryogenesis abundant (LEA) hydroxyproline-rich glycoprotein family (TAIR:AT1G17620.1); Has 1807 Blast hits to 1807 proteins in 277 species: Archae - 0; Bacteria - 0; Metazoa - 736; F…	3e-20	10.81	21.07	18.89	16.9233	87.46	61.66	81.7	76.94	9.1	12.05	9.63	10.26	25.95	13.88	24.34	21.39	2.18472	0.821523	-0.721983	0.602549	0.337923	0.469199	-1.8468	0.807709	-2.9067	0.844569	1.05991	0.698598	gi|460415498|ref|XP_004253095.1|/2.67941e-49/PREDICTED: uncharacterized protein LOC101266707 [Solanum lycopersicum]
Sme2.5_00423.1_g00019.1	AT2G30950.1 | Symbols: VAR2, FTSH2 | FtsH extracellular protease family | chr2:13174692-13177064 FORWARD LENGTH=695	0	32.19	31.04	29.44	30.89	34.28	56.73	53.26	48.09	470.33	403.02	422.04	431.797	171.28	248.55	183.64	201.157	0.638597	0.633432	3.80514	0.888874	2.70311	0.85215	2.06451	0.829546	3.16654	0.868447	-1.10203	0.775323	gi|460395390|ref|XP_004243266.1|/0/PREDICTED: ATP-dependent zinc metalloprotease FTSH 2, chloroplastic [Solanum lycopersicum]
Sme2.5_01441.1_g00006.1	#	#	0	0	0	0.01	5.46	1.65	8.4	5.17	0.23	0.24	0.69	0.386667	0.71	0	0	0.243333	9.01402	0.845712	5.27302	0.386011	4.60486	0.317724	-4.40916	0.738938	-3.741	0.700615	-0.668156	0.195996	gi|324105302|gb|ADY18412.1|/5.59931e-130/chloroplast polyphenol oxidase precursor [Solanum melongena]
Sme2.5_01772.1_g00003.1	AT1G74310.1 | Symbols: ATHSP101, HSP101, HOT1 | heat shock protein 101 | chr1:27936715-27939862 REVERSE LENGTH=911	0	8.27	6.79	9.3	8.12	83.06	236.25	78.23	132.513	10.31	12.94	12.23	11.8267	2.12	1.47	1.99	1.86	4.02851	0.889317	0.542492	0.49978	-2.12618	0.724375	-6.15469	0.963884	-3.48602	0.870934	-2.66867	0.769096	gi|460380444|ref|XP_004235966.1|/0/PREDICTED: chaperone protein ClpB1 [Solanum lycopersicum]
Sme2.5_08689.1_g00006.1	AT4G37470.1 | Symbols: | alpha/beta-Hydrolases superfamily protein | chr4:17617045-17618363 REVERSE LENGTH=270	1e-117	49.45	28.81	32.25	36.8367	14.14	20.7	16.85	17.23	161.78	131.1	112.38	135.087	72.99	138.46	88.15	99.8667	-1.09622	0.728167	1.87467	0.821127	1.43886	0.795767	2.53508	0.837104	2.97089	0.852652	-0.43581	0.583623	gi|565397707|ref|XP_006364428.1|/7.30829e-145/PREDICTED: probable esterase KAI2-like [Solanum tuberosum]
Sme2.5_05312.1_g00005.1	AT1G76570.1 | Symbols: | Chlorophyll A-B binding family protein | chr1:28729132-28730754 FORWARD LENGTH=327	1e-123	2.86	2.33	0.78	1.99	3.92	5.86	6.02	5.26667	38.82	28.37	24.26	30.4833	12.8	24.4	14.76	17.32	1.40412	0.592634	3.93718	0.865431	3.1216	0.817869	1.71748	0.745571	2.53306	0.807087	-0.815582	0.66557	gi|565350486|ref|XP_006342200.1|/7.36728e-152/PREDICTED: chlorophyll a-b binding protein of LHCII type I, chloroplastic-like [Solanum tuberosum]
Sme2.5_00712.1_g00004.1	AT4G27700.1 | Symbols: | Rhodanese/Cell cycle control phosphatase superfamily protein | chr4:13826541-13827673 REVERSE LENGTH=224	9e-65	3.29	1.8	1.29	2.12667	7.8	18.94	26.26	17.6667	21.14	34.59	39.93	31.8867	31.8	21	24.71	25.8367	3.05436	0.806519	3.90629	0.866666	3.60275	0.852011	0.54839	0.56334	0.851923	0.654748	-0.303533	0.444058	gi|565403836|ref|XP_006367361.1|/9.06345e-79/PREDICTED: rhodanese-like domain-containing protein 14, chloroplastic-like [Solanum tuberosum]
Sme2.5_06210.1_g00004.1	AT5G54010.1 | Symbols: | UDP-Glycosyltransferase superfamily protein | chr5:21919819-21921180 REVERSE LENGTH=453	5e-94	0.24	0.12	0	0.123333	1.87	1.73	1.11	1.57	28.73	12.33	11.4	17.4867	2.91	12.96	5.16	7.01	3.67013	0.526892	7.14755	0.943693	5.82878	0.855274	2.15865	0.683138	3.47742	0.813976	-1.31877	0.717126	gi|565404251|ref|XP_006367560.1|/0/PREDICTED: anthocyanidin 3-O-glucosyltransferase-like [Solanum tuberosum]
Sme2.5_03677.1_g00006.1	AT2G45180.1 | Symbols: | Bifunctional inhibitor/lipid-transfer protein/seed storage 2S albumin superfamily protein | chr2:18626377-18626781 FORWARD LENGTH=134	1e-27	315.37	589.83	213.36	372.853	4214.88	3738.07	5819.31	4590.75	686.45	1276.55	1739.94	1234.31	765.13	352.2	855.76	657.697	3.62205	0.882406	1.72703	0.823731	0.818814	0.727154	-2.80324	0.856139	-1.89502	0.824607	-0.908214	0.738	gi|565374253|ref|XP_006353678.1|/3.65062e-61/PREDICTED: 14 kDa proline-rich protein DC2.15-like [Solanum tuberosum]
Sme2.5_00704.1_g00013.1	AT5G20190.1 | Symbols: | Tetratricopeptide repeat (TPR)-like superfamily protein | chr5:6814093-6815171 FORWARD LENGTH=290	5e-27	4.27	3.05	2.9	3.40667	11.55	5.98	7.57	8.36667	12.09	20.41	23.17	18.5567	29	14.97	13.99	19.32	1.29629	0.641695	2.4455	0.796406	2.50366	0.803925	1.20737	0.703397	1.14921	0.685066	0.0581575	0.203586	gi|565378901|ref|XP_006355883.1|/4.6883e-138/PREDICTED: uncharacterized protein LOC102584432 [Solanum tuberosum]
Sme2.5_01841.1_g00001.1	AT5G19850.1 | Symbols: | alpha/beta-Hydrolases superfamily protein | chr5:6709976-6711662 REVERSE LENGTH=359	1e-118	0.34	0.52	0.17	0.343333	0.87	0.35	1.04	0.753333	20.67	18.77	15.3	18.2467	10.13	15.17	12.25	12.5167	1.13368	0.296882	5.73188	0.91448	5.1881	0.878986	4.05442	0.815898	4.5982	0.858017	-0.543783	0.534874	gi|698445150|ref|XP_009767384.1|/1.9734e-154/PREDICTED: pheophytinase, chloroplastic isoform X1 [Nicotiana sylvestris]
Sme2.5_14763.1_g00003.1	AT4G38970.1 | Symbols: FBA2 | fructose-bisphosphate aldolase 2 | chr4:18163714-18165659 REVERSE LENGTH=398	0	19.93	4.68	5.61	10.0733	2.14	11.4	7.27	6.93667	41.15	51.59	77.68	56.8067	167.92	110.7	142.11	140.243	-0.538227	0.479198	2.49552	0.832905	3.79932	0.881553	4.33755	0.901717	3.03375	0.843589	1.3038	0.786289	gi|565347367|ref|XP_006340703.1|/0/PREDICTED: probable fructose-bisphosphate aldolase 2, chloroplastic-like [Solanum tuberosum]
Sme2.5_22041.1_g00001.1	AT2G22170.1 | Symbols: | Lipase/lipooxygenase, PLAT/LH2 family protein | chr2:9427010-9427742 REVERSE LENGTH=183	4e-41	806.18	1400.04	1469.36	1225.19	5104.49	3805.68	5586.59	4832.25	10656.9	13659.3	10117.2	11477.8	5450.47	6171.58	4781.74	5467.93	1.97969	0.826697	3.22776	0.870988	2.15799	0.841235	0.178299	0.388739	1.24808	0.779507	-1.06978	0.773602	gi|40287496|gb|AAR83862.1|/1.91419e-56/elicitor-inducible protein EIG-J7 [Capsicum annuum]
Sme2.5_01411.1_g00009.1	#	#	22.75	18.9	34.2	25.2833	3.25	9.09	1.93	4.75667	4.56	7.89	6.48	6.31	7.62	13.44	11.58	10.88	-2.41016	0.80231	-2.00247	0.794704	-1.21651	0.742212	1.19366	0.648849	0.407689	0.350686	0.785967	0.560709	gi|225467871|ref|XP_002272512.1|/1.15265e-66/PREDICTED: disease resistance response protein 206-like [Vitis vinifera]
Sme2.5_05225.1_g00002.1	AT2G39220.1 | Symbols: PLP6, PLA IIB | PATATIN-like protein 6 | chr2:16375055-16376663 REVERSE LENGTH=499	8e-74	0	0.47	0.16	0.213333	5.59	6.04	10.92	7.51667	6.26	4.05	8.6	6.30333	8.63	1.94	3.64	4.73667	5.13891	0.823845	4.88493	0.79879	4.47269	0.753661	-0.666221	0.478684	-0.253978	0.295952	-0.412243	0.358236	gi|460407729|ref|XP_004249303.1|/2.6109e-144/PREDICTED: patatin-like protein 3 [Solanum lycopersicum]
Sme2.5_16832.1_g00001.1	AT2G37040.1 | Symbols: PAL1, ATPAL1 | PHE ammonia lyase 1 | chr2:15557602-15560237 REVERSE LENGTH=725	0	67.06	50.14	45.5	54.2333	350.29	129.02	582.03	353.78	461.66	383.35	381.34	408.783	117.37	145.44	76.58	113.13	2.7056	0.850583	2.91408	0.859531	1.06073	0.766575	-1.64487	0.812914	0.208484	0.401292	-1.85335	0.827521	gi|193290718|gb|ACF17667.1|/0/putative phenylalanine ammonia-lyase [Capsicum annuum]
Sme2.5_00311.1_g00006.1	AT5G03760.1 | Symbols: ATCSLA09, CSLA09, ATCSLA9, CSLA9, RAT4 | Nucleotide-diphospho-sugar transferases superfamily protein | chr5:985910-990087 REVERSE LENGTH=533	0	9.15	7.75	5.88	7.59333	46.56	48.56	65.74	53.62	76.01	50.16	71.46	65.8767	8.1	7.93	12.28	9.43667	2.81997	0.838392	3.11696	0.852645	0.313544	0.376608	-2.50642	0.82567	0.296996	0.455712	-2.80342	0.842651	gi|460408050|ref|XP_004249461.1|/0/PREDICTED: glucomannan 4-beta-mannosyltransferase 9 [Solanum lycopersicum]
Sme2.5_00146.1_g00006.1	AT5G59970.1 | Symbols: | Histone superfamily protein | chr5:24146352-24146663 REVERSE LENGTH=103	2e-52	1.33	14.13	2.05	5.83667	128.79	86.62	133.62	116.343	10.98	30.51	35.68	25.7233	49.68	23.41	40.21	37.7667	4.3171	0.900427	2.13986	0.800531	2.6939	0.833467	-1.6232	0.803994	-2.17724	0.826147	0.554036	0.594913	gi|721697114|ref|XP_003580388.2|/3.97702e-39/PREDICTED: uncharacterized protein LOC100841093 [Brachypodium distachyon]
Sme2.5_05796.1_g00007.1	AT3G52740.1 | Symbols: | unknown protein; BEST Arabidopsis thaliana protein match is: unknown protein (TAIR:AT3G44450.1); Has 65 Blast hits to 65 proteins in 13 species: Archae - 0; Bacteria - 0; Metazoa - 0; Fungi - 0; Plants - 65; Viruses - 0; Other Eukaryotes - 0 (source: NCBI BLink). | chr3:19546446-19546868 REVERSE LENGTH=140	4e-16	0	0	0		0	0	0		51.11	33.33	22.63	35.69	0.67	6.3	1.95	2.97333			11.8013	0.976817	8.21594	0.771832	8.21594	0.745122	11.8013	0.967917	-3.58537	0.856094	gi|723745480|ref|XP_010313363.1|/4.71912e-57/PREDICTED: uncharacterized protein LOC104644771 [Solanum lycopersicum]
Sme2.5_05186.1_g00002.1	AT5G09810.1 | Symbols: ACT7 | actin 7 | chr5:3052809-3054220 FORWARD LENGTH=377	0	127.87	51.87	119.32	99.6867	5.67	8.31	5.93	6.63667	11.08	12.3	14.76	12.7133	4.98	19.6	7.64	10.74	-3.90887	0.88315	-2.97106	0.852949	-3.21441	0.863271	0.694463	0.530208	0.937812	0.600753	-0.243348	0.334544	gi|697170490|ref|XP_009594162.1|/0/PREDICTED: actin-104 [Nicotiana tomentosiformis]
Sme2.5_01130.1_g00009.1	AT1G07040.1 | Symbols: | unknown protein; INVOLVED IN: biological_process unknown; LOCATED IN: chloroplast; EXPRESSED IN: 24 plant structures; EXPRESSED DURING: 14 growth stages; BEST Arabidopsis thaliana protein match is: unknown protein (TAIR:AT1G27030.1); Has 540 Blast hits to 538 proteins in 187 species: Archae - 0; Bacteria - 333; Metazoa - 0; Fungi - 0; Plants - 67; Viruses - 0; Other Eukar…	1e-130	23.55	20.66	30.03	24.7467	6.97	14.05	8.54	9.85333	5.71	7.74	8.23	7.22667	2.24	5.01	5.62	4.29	-1.32855	0.734218	-1.77583	0.780802	-2.52818	0.815034	-1.19963	0.638385	-0.447282	0.414365	-0.752353	0.49446	gi|565381831|ref|XP_006357264.1|/1.75604e-170/PREDICTED: uncharacterized protein LOC102599305 [Solanum tuberosum]
Sme2.5_00744.1_g00001.1	AT1G23550.1 | Symbols: SRO2 | similar to RCD one 2 | chr1:8350912-8352232 FORWARD LENGTH=323	9e-16	3.19	1.62	2.04	2.28333	3.69	3.7	1.62	3.00333	183.57	187.85	113.92	161.78	57.33	93.46	50.87	67.22	0.395423	0.298278	6.14675	0.967936	4.87968	0.917482	4.48425	0.89808	5.75132	0.953264	-1.26707	0.785039	gi|565380059|ref|XP_006356433.1|/3.33783e-63/PREDICTED: probable inactive poly [ADP-ribose] polymerase SRO2-like [Solanum tuberosum]
Sme2.5_00498.1_g00011.1	AT4G29080.1 | Symbols: PAP2, IAA27 | phytochrome-associated protein 2 | chr4:14323665-14325213 REVERSE LENGTH=305	1e-65	48.13	45.38	46.43	46.6467	12.89	24.23	13.38	16.8333	8.56	11.41	10.98	10.3167	19.92	20.17	16.25	18.78	-1.47045	0.769709	-2.1768	0.81915	-1.31258	0.773514	0.157876	0.302361	-0.706344	0.571016	0.86422	0.63869	gi|525313319|ref|NP_001266052.1|/1.32476e-139/IAA8 [Solanum lycopersicum]
Sme2.5_01917.1_g00003.1	AT2G06520.1 | Symbols: PSBX | photosystem II subunit X | chr2:2587868-2588218 REVERSE LENGTH=116	4e-19	34.44	36.29	23.98	31.57	75.67	89.02	97.66	87.45	184.68	248.42	227.42	220.173	211.04	147.19	143.82	167.35	1.4699	0.782369	2.80201	0.85353	2.40624	0.844471	0.936338	0.722233	1.33211	0.78	-0.395771	0.566743	gi|565374003|ref|XP_006353554.1|/7.01956e-28/PREDICTED: uncharacterized protein LOC102596015 [Solanum tuberosum]
Sme2.5_02899.1_g00001.1	AT3G12120.2 | Symbols: FAD2 | fatty acid desaturase 2 | chr3:3860592-3861743 REVERSE LENGTH=383	1e-151	350.17	21.51	34.33	135.337	140.56	23.84	28.05	64.15	6.63	3.73	9.54	6.63333	8.19	1.36	4.17	4.57333	-1.07703	0.754413	-4.35067	0.903277	-4.88716	0.923291	-3.81013	0.873325	-3.27364	0.85194	-0.536488	0.413144	gi|565401335|ref|XP_006366157.1|/0/PREDICTED: omega-6 fatty acid desaturase, endoplasmic reticulum isozyme 2-like [Solanum tuberosum]
Sme2.5_06407.1_g00003.1	AT1G68010.1 | Symbols: HPR, ATHPR1 | hydroxypyruvate reductase | chr1:25493418-25495720 FORWARD LENGTH=386	1e-167	4.5	3.96	4.13	4.19667	58.57	38.61	23.66	40.28	237.16	207.27	144.67	196.367	225.69	210.13	142.82	192.88	3.26275	0.843511	5.54816	0.950557	5.52232	0.949425	2.25957	0.833699	2.28541	0.834039	-0.0258465	0.187621	gi|460370413|ref|XP_004231047.1|/1.22663e-168/PREDICTED: glycerate dehydrogenase [Solanum lycopersicum]
Sme2.5_14352.1_g00002.1	AT5G42930.1 | Symbols: | alpha/beta-Hydrolases superfamily protein | chr5:17210738-17214152 REVERSE LENGTH=467	1e-131	159	189.92	197.38	182.1	187.6	169.04	187.68	181.44	32.06	43.91	38.45	38.14	55.47	44.88	52.89	51.08	-0.00523838	0.173915	-2.25535	0.837841	-1.8339	0.82449	-1.82866	0.817061	-2.25012	0.832364	0.421454	0.546527	gi|565376772|ref|XP_006354870.1|/0/PREDICTED: uncharacterized protein LOC102593499 [Solanum tuberosum]
Sme2.5_17559.1_g00001.1	AT4G36220.1 | Symbols: FAH1, CYP84A1 | ferulic acid 5-hydroxylase 1 | chr4:17137584-17139619 REVERSE LENGTH=520	4e-85	87.83	9.95	20.78	39.52	159.46	46.15	31.4	79.0033	3.18	3.2	2.2	2.86	4.63	2.79	3.27	3.56333	0.999331	0.731741	-3.7885	0.864907	-3.47128	0.858738	-4.47061	0.900544	-4.78783	0.910119	0.317212	0.269215	gi|460414039|ref|XP_004252382.1|/0/PREDICTED: cytochrome P450 CYP736A12 [Solanum lycopersicum]
Sme2.5_03852.1_g00001.1	AT5G12010.1 | Symbols: | unknown protein; INVOLVED IN: response to salt stress; LOCATED IN: chloroplast, plasma membrane, membrane; EXPRESSED IN: 23 plant structures; EXPRESSED DURING: 13 growth stages; BEST Arabidopsis thaliana protein match is: unknown protein (TAIR:AT4G29780.1); Has 1807 Blast hits to 1807 proteins in 277 species: Archae - 0; Bacteria - 0; Metazoa - 736; Fungi - 347; Plants - …	1e-166	6.85	73.7	2.77	27.7733	242.9	110.55	54.95	136.133	3.66	4.35	4.23	4.08	4.33	3.56	4.08	3.99	2.29325	0.83063	-2.76706	0.823229	-2.79924	0.826311	-5.09249	0.92877	-5.06031	0.926849	-0.0321804	0.156241	gi|565350755|ref|XP_006342328.1|/0/PREDICTED: uncharacterized protein LOC102590956 [Solanum tuberosum]
Sme2.5_26907.1_g00001.1	AT4G25150.1 | Symbols: | HAD superfamily, subfamily IIIB acid phosphatase | chr4:12901736-12902882 REVERSE LENGTH=260	7e-60	9.61	5.63	12.5	9.24667	31.85	41.17	39.57	37.53	14.38	24.78	33.56	24.24	86.54	28.93	44.73	53.4	2.02104	0.801593	1.39038	0.74854	2.52983	0.834219	0.508795	0.585232	-0.630655	0.605648	1.13945	0.753881	gi|565379447|ref|XP_006356134.1|/2.19723e-135/PREDICTED: acid phosphatase 1-like [Solanum tuberosum]
Sme2.5_01401.1_g00004.1	AT5G42800.1 | Symbols: DFR, TT3, M318 | dihydroflavonol 4-reductase | chr5:17164296-17165864 REVERSE LENGTH=382	1e-138	0.15	0.31	0.31	0.256667	1.09	0.46	0.77	0.773333	28.1	15.57	10.38	18.0167	2.22	9.74	4.46	5.47333	1.59119	0.332407	6.13329	0.926168	4.41445	0.771314	2.82326	0.682369	4.5421	0.855161	-1.71884	0.756898	gi|397701703|gb|AFO59585.1|/0/diihydroflavonol 4-reductase [Iochroma parvifolium]
Sme2.5_05462.1_g00002.1	AT3G03800.1 | Symbols: SYP131, ATSYP131 | syntaxin of plants 131 | chr3:969314-971460 FORWARD LENGTH=306	2e-79	19.06	33.26	29.89	27.4033	2.39	10	5.21	5.86667	2.4	2.02	3.81	2.74333	7.79	5.79	4.02	5.86667	-2.22374	0.796623	-3.32035	0.842423	-2.22374	0.808759	-1.6e-16	0.148373	-1.09661	0.541112	1.09661	0.551794	gi|565403665|ref|XP_006367276.1|/3.32484e-125/PREDICTED: syntaxin-132-like isoform X2 [Solanum tuberosum]
Sme2.5_03480.1_g00003.1	AT3G02730.1 | Symbols: TRXF1, ATF1 | thioredoxin F-type 1 | chr3:588570-589591 REVERSE LENGTH=178	8e-53	90.48	99.46	80.67	90.2033	110.81	121	157.15	129.653	316.09	326.82	265.22	302.71	170.36	154.42	157.01	160.597	0.523407	0.612365	1.74668	0.821787	0.832189	0.722532	0.308783	0.496274	1.22328	0.771564	-0.914494	0.734091	gi|565357915|ref|XP_006345775.1|/1.09634e-75/PREDICTED: thioredoxin F1, chloroplastic-like [Solanum tuberosum]
Sme2.5_00081.1_g00006.1	AT5G48720.2 | Symbols: XRI, XRI1 | x-ray induced transcript 1 | chr5:19759233-19761621 FORWARD LENGTH=300	4e-50	3.33	1.38	2.31	2.34	34.81	32.45	17.24	28.1667	4.53	9.18	4.96	6.22333	1.74	2.2	1.23	1.72333	3.58941	0.846749	1.41118	0.618469	-0.441307	0.293957	-4.03072	0.858946	-2.17823	0.79114	-1.85249	0.64815	gi|723711445|ref|XP_004242407.2|/3.01345e-135/PREDICTED: protein XRI1 isoform X2 [Solanum lycopersicum]
Sme2.5_00113.1_g00004.1	AT4G39700.1 | Symbols: | Heavy metal transport/detoxification superfamily protein | chr4:18424265-18424906 FORWARD LENGTH=158	1e-55	42.48	60.48	52.03	51.6633	271.08	194.4	421.7	295.727	83.28	140.86	205.18	143.107	129.24	101.52	139.85	123.537	2.51705	0.843251	1.46988	0.796829	1.25773	0.785225	-1.25933	0.779001	-1.04717	0.751159	-0.212152	0.411985	gi|460383420|ref|XP_004237423.1|/2.56545e-75/PREDICTED: heavy metal-associated isoprenylated plant protein 26 [Solanum lycopersicum]
Sme2.5_24184.1_g00001.1	AT5G05580.1 | Symbols: FAD8 | fatty acid desaturase 8 | chr5:1664331-1666345 FORWARD LENGTH=435	0	7.21	9.04	7.42	7.89	71.67	22.16	25.24	39.69	101.98	73.69	66.44	80.7033	58.22	52.26	41.84	50.7733	2.33068	0.815224	3.35453	0.864096	2.68597	0.839164	0.355295	0.504197	1.02385	0.730682	-0.668557	0.666547	gi|565343417|ref|XP_006338832.1|/0/PREDICTED: omega-3 fatty acid desaturase, chloroplastic-like [Solanum tuberosum]
Sme2.5_00191.1_g00004.1	AT5G46250.1 | Symbols: | RNA-binding protein | chr5:18755388-18758056 FORWARD LENGTH=422	1e-82	881.46	623.09	861.88	788.81	277.03	443.62	386.16	368.937	250.8	313.56	311.33	291.897	311.95	306.71	342.15	320.27	-1.0963	0.764623	-1.43422	0.801613	-1.30039	0.796162	-0.204085	0.406988	-0.337915	0.50964	0.133831	0.329021	gi|565372772|ref|XP_006352962.1|/1.71246e-159/PREDICTED: la-related protein 7-like [Solanum tuberosum]
Sme2.5_06043.1_g00004.1	AT1G57770.1 | Symbols: | FAD/NAD(P)-binding oxidoreductase family protein | chr1:21395254-21398135 FORWARD LENGTH=574	0	0.97	0.33	0.99	0.763333	1.88	0.88	1.31	1.35667	25.62	21.53	21.88	23.01	10.8	22.79	12.77	15.4533	0.829681	0.312796	4.9138	0.894255	4.33946	0.858059	3.50978	0.810948	4.08412	0.848053	-0.574343	0.569572	gi|565363766|ref|XP_006348602.1|/0/PREDICTED: prolycopene isomerase 1, chloroplastic-like [Solanum tuberosum]
Sme2.5_10316.1_g00002.1	AT5G20100.1 | Symbols: | unknown protein; BEST Arabidopsis thaliana protein match is: unknown protein (TAIR:AT1G80180.1); Has 82 Blast hits to 82 proteins in 12 species: Archae - 0; Bacteria - 0; Metazoa - 0; Fungi - 0; Plants - 82; Viruses - 0; Other Eukaryotes - 0 (source: NCBI BLink). | chr5:6790153-6790494 FORWARD LENGTH=113	2e-14	19.76	9.31	20.91	16.66	6.77	4.79	2.68	4.74667	6.1	7.18	4.07	5.78333	3.46	2.72	0	2.06333	-1.8114	0.751236	-1.52642	0.73771	-3.01334	0.814962	-1.20194	0.536764	0.284987	0.291079	-1.48692	0.599788	gi|565398684|ref|XP_006364900.1|/1.0433e-39/PREDICTED: uncharacterized protein At1g15400-like [Solanum tuberosum]
Sme2.5_05968.1_g00004.1	AT4G13930.1 | Symbols: SHM4 | serine hydroxymethyltransferase 4 | chr4:8048013-8050021 REVERSE LENGTH=471	0	168.91	200.56	154.5	174.657	328.55	249.52	335.97	304.68	640.56	508.78	538.45	562.597	278.23	324.1	319.74	307.357	0.802773	0.701612	1.68758	0.821139	0.815392	0.724916	0.012619	0.170116	0.884806	0.713576	-0.872187	0.729858	gi|460388388|ref|XP_004239849.1|/0/PREDICTED: serine hydroxymethyltransferase 4 [Solanum lycopersicum]
Sme2.5_00001.1_g00021.1	AT4G12800.1 | Symbols: PSAL | photosystem I subunit l | chr4:7521469-7522493 FORWARD LENGTH=219	1e-84	49.35	41.19	36.14	42.2267	107.96	188.8	194.47	163.743	368.3	450.61	468.88	429.263	631.35	487.2	466.97	528.507	1.95521	0.818737	3.34564	0.873293	3.6457	0.88162	1.69049	0.816147	1.39043	0.787729	0.300059	0.502551	gi|565402715|ref|XP_006366818.1|/4.5399e-103/PREDICTED: photosystem I reaction center subunit XI, chloroplastic-like [Solanum tuberosum]
Sme2.5_02823.1_g00006.1	AT4G25640.1 | Symbols: ATDTX35, FFT, DTX35 | detoxifying efflux carrier 35 | chr4:13076953-13078965 REVERSE LENGTH=488	1e-22	0	0	0	0.01	0.57	1.73	2.27	1.52333	37.95	18.23	16.07	24.0833	3.51	13.27	6.27	7.68333	7.25109	0.641441	11.2338	0.966082	9.58559	0.90253	2.3345	0.704925	3.98273	0.846524	-1.64823	0.769761	gi|565374725|ref|XP_006353906.1|/2.52967e-46/PREDICTED: protein TRANSPARENT TESTA 12-like [Solanum tuberosum]
Sme2.5_00003.1_g00060.1	AT3G60900.1 | Symbols: FLA10 | FASCICLIN-like arabinogalactan-protein 10 | chr3:22499573-22500841 REVERSE LENGTH=422	1e-137	303.23	325.78	236.98	288.663	680.85	625.19	949.24	751.76	191.49	225.66	329.43	248.86	303.99	221.85	465.42	330.42	1.38088	0.789402	-0.214054	0.42703	0.194913	0.422227	-1.18597	0.775425	-1.59494	0.807563	0.408967	0.575538	gi|565344709|ref|XP_006339448.1|/2.2943e-155/PREDICTED: fasciclin-like arabinogalactan protein 10-like [Solanum tuberosum]
Sme2.5_00238.1_g00006.1	AT1G68530.1 | Symbols: CUT1, POP1, CER6, G2, KCS6 | 3-ketoacyl-CoA synthase 6 | chr1:25712881-25714733 REVERSE LENGTH=497	0	1.48	9.17	3.76	4.80333	26.91	23.11	25.33	25.1167	27.73	36.32	25.02	29.69	57.09	63.71	39.48	53.4267	2.38654	0.801665	2.62787	0.823506	3.47545	0.864145	1.08891	0.7385	0.241332	0.378977	0.847583	0.696632	gi|565354488|ref|XP_006344142.1|/0/PREDICTED: 3-ketoacyl-CoA synthase 6-like [Solanum tuberosum]
Sme2.5_04982.1_g00006.1	AT1G01300.1 | Symbols: | Eukaryotic aspartyl protease family protein | chr1:117065-118522 FORWARD LENGTH=485	1e-174	79.78	109.12	80.99	89.9633	143.78	121.14	185.37	150.097	112.07	126.19	160.11	132.79	342.98	307.02	367.03	339.01	0.738483	0.683475	0.561737	0.640001	1.91392	0.828834	1.17544	0.772319	-0.176745	0.365517	1.35218	0.79609	gi|565345270|ref|XP_006339720.1|/0/PREDICTED: protein ASPARTIC PROTEASE IN GUARD CELL 2-like [Solanum tuberosum]
Sme2.5_04425.1_g00004.1	AT1G11545.1 | Symbols: XTH8 | xyloglucan endotransglucosylase/hydrolase 8 | chr1:3878689-3880286 REVERSE LENGTH=305	1e-114	8.61	23.67	10.93	14.4033	105.79	62.38	133.64	100.603	37.07	33.5	48.65	39.74	95.5	39.05	75	69.85	2.8042	0.843985	1.46419	0.774186	2.27786	0.830716	-0.526346	0.609865	-1.34001	0.772169	0.813668	0.696592	gi|565362689|ref|XP_006348078.1|/1.6651e-168/PREDICTED: probable xyloglucan endotransglucosylase/hydrolase protein 8-like [Solanum tuberosum]
Sme2.5_00225.1_g00034.1	AT5G64080.1 | Symbols: | Bifunctional inhibitor/lipid-transfer protein/seed storage 2S albumin superfamily protein | chr5:25645475-25646638 REVERSE LENGTH=182	4e-36	26	43.24	36.43	35.2233	62.01	38.74	85.15	61.9667	14.1	16.65	20.18	16.9767	13.63	11.75	15.96	13.78	0.814961	0.683635	-1.05298	0.729172	-1.35396	0.768669	-2.16892	0.817869	-1.86794	0.800444	-0.300977	0.396855	gi|460369570|ref|XP_004230635.1|/1.24841e-88/PREDICTED: non-specific lipid-transfer protein-like protein At2g13820 [Solanum lycopersicum]
Sme2.5_00250.1_g00006.1	AT5G67360.1 | Symbols: ARA12 | Subtilase family protein | chr5:26872192-26874465 REVERSE LENGTH=757	1e-162	82.54	5.27	41.74	43.1833	0.17	0.16	0	0.113333	0.08	0	0.25	0.113333	0	0.08	0.08	0.0566667	-8.57376	0.976087	-8.57376	0.979353	-9.57376	0.982731	-1	0.180259	-1.6e-16	0.147612	-1	0.172922	gi|565384923|ref|XP_006358371.1|/0/PREDICTED: subtilisin-like protease-like [Solanum tuberosum]
Sme2.5_06773.1_g00005.1	AT3G12120.2 | Symbols: FAD2 | fatty acid desaturase 2 | chr3:3860592-3861743 REVERSE LENGTH=383	1e-160	102.01	4.96	7.79	38.2533	416.98	34.83	66.11	172.64	10.82	7.82	11.37	10.0033	0.08	0.08	0.08	0.08	2.17411	0.829742	-1.9351	0.803585	-8.90137	0.979958	-11.0755	0.994131	-4.10921	0.894184	-6.96627	0.899338	gi|565400577|ref|XP_006365798.1|/0/PREDICTED: omega-6 fatty acid desaturase, endoplasmic reticulum-like [Solanum tuberosum]
Sme2.5_03796.1_g00004.1	AT3G51590.1 | Symbols: LTP12 | lipid transfer protein 12 | chr3:19135828-19136654 REVERSE LENGTH=119	2e-22	31.05	78.39	34.45	47.9633	46.24	59.37	45.75	50.4533	102.65	157.67	89.74	116.687	134.42	174.09	113.09	140.533	0.0730177	0.250265	1.28264	0.781371	1.55091	0.805467	1.47789	0.790224	1.20962	0.761527	0.268273	0.468205	gi|565393384|ref|XP_006362358.1|/4.027e-52/PREDICTED: non-specific lipid-transfer protein 2-like [Solanum tuberosum]
Sme2.5_00188.1_g00022.1	AT2G40610.1 | Symbols: ATEXPA8, EXP8, ATEXP8, ATHEXP ALPHA 1.11, EXPA8 | expansin A8 | chr2:16949121-16950472 REVERSE LENGTH=253	1e-111	0.23	0	0	0.0833333	0.48	0.24	1.18	0.633333	18.63	12.56	12.1	14.43	5.34	13.7	4.71	7.91667	2.926	0.359348	7.43596	0.936559	6.56986	0.886938	3.64386	0.759639	4.50996	0.839175	-0.866106	0.613713	gi|565399624|ref|XP_006365348.1|/5.01816e-113/PREDICTED: expansin-A8-like [Solanum tuberosum]
Sme2.5_02555.1_g00002.1	#	#	16.61	23.21	17.98	19.2667	78.66	51.15	32.84	54.2167	16.13	8.06	9.51	11.2333	10.66	23.76	16.06	16.8267	1.49263	0.774326	-0.778321	0.62997	-0.195358	0.355597	-1.68799	0.79379	-2.27095	0.815063	0.582963	0.544908	gi|723702206|ref|XP_010321469.1|/1.91976e-09/PREDICTED: uncharacterized protein LOC104647579 [Solanum lycopersicum]
Sme2.5_31177.1_g00001.1	AT1G11580.1 | Symbols: ATPMEPCRA, PMEPCRA | methylesterase PCR A | chr1:3888730-3890649 FORWARD LENGTH=557	2e-19	354.22	536.13	389	426.45	916.95	1044.74	1425.57	1129.09	1056.08	871.66	1439.84	1122.53	1875.61	1005.99	1440.1	1440.57	1.40471	0.791394	1.3963	0.800311	1.75619	0.826317	0.35148	0.534112	-0.00840651	0.168022	0.359887	0.548527	gi|568214884|ref|NP_001274785.1|/3.87976e-75/pectin methyl esterase [Solanum tuberosum]
Sme2.5_07186.1_g00003.1	AT3G26060.1 | Symbols: ATPRX Q | Thioredoxin superfamily protein | chr3:9524807-9526123 FORWARD LENGTH=216	2e-78	0.57	2.02	0.29	0.96	4.1	5.26	6.37	5.24333	172.96	132.56	131.63	145.717	65.32	78.26	58.54	67.3733	2.44938	0.672144	7.24592	0.986673	6.133	0.961097	3.68362	0.867262	4.79654	0.917232	-1.11292	0.76917	gi|565374446|ref|XP_006353774.1|/6.07759e-102/PREDICTED: peroxiredoxin Q, chloroplastic-like [Solanum tuberosum]
Sme2.5_00574.1_g00003.1	AT5G12020.1 | Symbols: HSP17.6II | 17.6 kDa class II heat shock protein | chr5:3882409-3882876 REVERSE LENGTH=155	6e-47	5.19	7.68	11.01	7.96	229.31	527.03	207.17	321.17	11.52	23.86	25	20.1267	6.28	12.41	8.55	9.08	5.33442	0.942549	1.33827	0.733816	0.189924	0.297415	-5.1445	0.934927	-3.99616	0.894195	-1.14834	0.708319	gi|565369986|ref|XP_006351611.1|/1.49482e-71/PREDICTED: 17.3 kDa class II heat shock protein-like [Solanum tuberosum]
Sme2.5_04861.1_g00008.1	AT5G67090.1 | Symbols: | Subtilisin-like serine endopeptidase family protein | chr5:26774111-26776321 REVERSE LENGTH=736	1e-152	255.87	261.54	257.92	258.443	76.66	59.84	90.12	75.54	223.27	213.49	250.25	229.003	553.9	556.43	590.27	566.867	-1.77454	0.814606	-0.174479	0.384388	1.13316	0.781772	2.9077	0.85929	1.60006	0.804432	1.30764	0.794664	gi|565357128|ref|XP_006345400.1|/0/PREDICTED: subtilisin-like protease-like [Solanum tuberosum]
Sme2.5_00899.1_g00005.1	AT4G25200.1 | Symbols: ATHSP23.6-MITO, HSP23.6-MITO | mitochondrion-localized small heat shock protein 23.6 | chr4:12917089-12917858 FORWARD LENGTH=210	6e-50	23.86	29.7	25.25	26.27	491.56	1000.28	494.02	661.953	33.56	61.76	48.11	47.81	14.99	22.79	18.65	18.81	4.65524	0.919397	0.863896	0.697159	-0.481916	0.562359	-5.13716	0.936671	-3.79135	0.886409	-1.34581	0.770295	gi|565378014|ref|XP_006355458.1|/1.83133e-79/PREDICTED: small heat shock protein, chloroplastic-like [Solanum tuberosum]
Sme2.5_00166.1_g00002.1	AT3G61220.1 | Symbols: | NAD(P)-binding Rossmann-fold superfamily protein | chr3:22663025-22664316 FORWARD LENGTH=296	1e-110	0	0	0	0.01	0.2	0	0	0.0733333	178.75	156.74	139.27	158.253	44.74	130.07	38.88	71.23	2.87447	0.198876	13.9499	0.995165	12.7983	0.990271	9.9238	0.985355	11.0755	0.992892	-1.15168	0.774369	gi|565344882|ref|XP_006339532.1|/2.55646e-149/PREDICTED: short-chain dehydrogenase/reductase 2b-like [Solanum tuberosum]
Sme2.5_06509.1_g00002.1	AT3G12120.2 | Symbols: FAD2 | fatty acid desaturase 2 | chr3:3860592-3861743 REVERSE LENGTH=383	1e-147	119.08	4.74	5.06	42.96	14.53	3.53	1.84	6.63333	0	0.33	0.62	0.32	0.16	0.16	0	0.11	-2.69519	0.827795	-7.06878	0.970477	-8.60935	0.981696	-5.91416	0.827343	-4.37359	0.760138	-1.54057	0.228637	gi|460414043|ref|XP_004252384.1|/0/PREDICTED: omega-6 fatty acid desaturase, endoplasmic reticulum isozyme 2-like [Solanum lycopersicum]
Sme2.5_12436.1_g00002.1	AT1G30360.1 | Symbols: ERD4 | Early-responsive to dehydration stress protein (ERD4) | chr1:10715892-10718799 FORWARD LENGTH=724	0	23.06	18.82	19.58	20.4867	102.6	83.58	25.05	70.41	161.43	113.9	128.33	134.553	51.45	77.91	66.42	65.26	1.7811	0.802398	2.71542	0.84976	1.67151	0.808591	-0.109581	0.293441	0.934326	0.714797	-1.04391	0.757784	gi|565398653|ref|XP_006364887.1|/0/PREDICTED: uncharacterized membrane protein C24H6.13-like [Solanum tuberosum]
Sme2.5_05647.1_g00003.1	AT3G15840.1 | Symbols: PIFI | post-illumination chlorophyll fluorescence increase | chr3:5356782-5358418 REVERSE LENGTH=268	1e-104	0	0	0		0	0	0		2.19	2.54	2.83	2.52	20.04	10.15	9.73	13.3067			7.97728	0.731077	10.3779	0.943901	10.3779	0.92691	7.97728	0.704693	2.40065	0.768869	gi|565359609|ref|XP_006346596.1|/5.73573e-129/PREDICTED: uncharacterized protein LOC102579625 [Solanum tuberosum]
Sme2.5_03677.1_g00007.1	AT4G32260.1 | Symbols: | ATPase, F0 complex, subunit B/B', bacterial/chloroplast | chr4:15573859-15574586 REVERSE LENGTH=219	7e-64	5.91	1.04	3.22	3.39	1.86	14.06	6.09	7.33667	21.16	37.32	62.45	40.31	84.51	55.68	87.57	75.92	1.11384	0.600941	3.57178	0.857514	4.48512	0.904062	3.37128	0.860541	2.45794	0.815035	0.913342	0.716859	gi|460392352|ref|XP_004241780.1|/8.68186e-54/PREDICTED: ATP synthase subunit b', chloroplastic [Solanum lycopersicum]
Sme2.5_00145.1_g00009.1	AT1G30040.1 | Symbols: ATGA2OX2, GA2OX2 | gibberellin 2-oxidase | chr1:10537769-10539570 FORWARD LENGTH=341	5e-99	11.11	7.58	4.86	7.85	85.46	34.55	26.98	48.9967	17.36	11.7	26.49	18.5167	3.32	3.46	5	3.92667	2.64192	0.830327	1.23806	0.717941	-0.999388	0.600928	-3.64131	0.860402	-1.40386	0.760743	-2.23745	0.783602	gi|565363289|ref|XP_006348370.1|/9.36304e-155/PREDICTED: gibberellin 2-beta-dioxygenase 1-like [Solanum tuberosum]
Sme2.5_00524.1_g00007.1	AT4G10250.1 | Symbols: ATHSP22.0 | HSP20-like chaperones superfamily protein | chr4:6370537-6371124 FORWARD LENGTH=195	2e-51	0	0.32	0	0.113333	18.3	162.41	22.57	67.76	5.16	11.19	26.91	14.42	0.33	4.21	1.59	2.04333	9.22372	0.98525	6.99136	0.931825	4.17228	0.602381	-5.05144	0.919346	-2.23236	0.818686	-2.81907	0.790743	gi|568215355|ref|NP_001275139.1|/5.47751e-80/uncharacterized protein LOC102577794 precursor [Solanum tuberosum]
Sme2.5_01569.1_g00006.1	AT3G15540.1 | Symbols: IAA19, MSG2 | indole-3-acetic acid inducible 19 | chr3:5264100-5265378 FORWARD LENGTH=197	2e-50	0	0	0	0.01	20.9	0.34	23.07	14.77	9.28	3.98	8.55	7.27	0.7	1.73	3.74	2.05667	10.5285	0.937865	9.50581	0.888784	7.68416	0.704818	-2.84429	0.785939	-1.02264	0.642442	-1.82165	0.669053	gi|525313550|ref|NP_001266080.1|/7.8377e-83/IAA19 [Solanum lycopersicum]
Sme2.5_02201.1_g00005.1	AT5G13630.1 | Symbols: GUN5, CCH, CHLH, CCH1, ABAR | magnesium-chelatase subunit chlH, chloroplast, putative / Mg-protoporphyrin IX chelatase, putative (CHLH) | chr5:4387567-4392082 REVERSE LENGTH=1381	0	2.19	1.48	1.98	1.88333	3.87	15.01	13.61	10.83	79.05	56.11	87.6	74.2533	28.51	38.42	29.14	32.0233	2.52367	0.753679	5.3011	0.933623	4.08776	0.875723	1.56409	0.763609	2.77742	0.838878	-1.21333	0.768352	gi|460381761|ref|XP_004236610.1|/0/PREDICTED: magnesium-chelatase subunit ChlH, chloroplastic [Solanum lycopersicum]
Sme2.5_01402.1_g00006.1	#	#	0	7.98	0.74	2.91	47.28	24.7	10.24	27.4067	1.48	2.35	0	1.28	0.75	0.74	0	0.5	3.23544	0.832346	-1.18488	0.472568	-2.54102	0.592519	-5.77645	0.922746	-4.42031	0.870637	-1.35614	0.354106	gi|413968536|gb|AFW90605.1|/4.95664e-26/Avr9/Cf-9 rapidly elicited protein 65 [Solanum tuberosum]
Sme2.5_01170.1_g00003.1	AT4G36830.1 | Symbols: HOS3-1 | GNS1/SUR4 membrane protein family | chr4:17349511-17350380 FORWARD LENGTH=289	3e-32	28.26	26.13	27.28	27.2233	52.98	48.51	17.07	39.52	10.89	14.5	11.47	12.2867	6.51	10.95	10.44	9.3	0.537739	0.587062	-1.14775	0.731269	-1.54954	0.772573	-2.08728	0.80457	-1.68549	0.780201	-0.401791	0.425087	gi|697105072|ref|XP_009606347.1|/1.58274e-34/PREDICTED: elongation of fatty acids protein 3-like [Nicotiana tomentosiformis]
Sme2.5_00776.1_g00002.1	AT4G34050.1 | Symbols: CCoAOMT1 | S-adenosyl-L-methionine-dependent methyltransferases superfamily protein | chr4:16310844-16311973 FORWARD LENGTH=259	1e-127	106.32	80.67	90.61	92.5333	38.35	64.51	45.18	49.3467	22.15	39.7	35.25	32.3667	27.34	25.32	26.06	26.24	-0.907021	0.708325	-1.51546	0.795972	-1.81821	0.81891	-0.911185	0.693193	-0.608444	0.611288	-0.302741	0.444859	gi|565359181|ref|XP_006346396.1|/4.38464e-132/PREDICTED: caffeoyl-CoA O-methyltransferase 6-like [Solanum tuberosum]
Sme2.5_02154.1_g00001.1	AT5G13930.1 | Symbols: CHS, TT4, ATCHS | Chalcone and stilbene synthase family protein | chr5:4488762-4490035 FORWARD LENGTH=395	0	0	0.33	0.76	0.366667	0	0.3	0	0.106667	83.28	75.04	50.86	69.7267	47.8	161.97	42.3	84.0233	-1.78136	0.262285	7.5711	0.982537	7.84018	0.988061	9.62154	0.98747	9.35246	0.982816	0.26908	0.45887	gi|701456074|gb|AIV99854.1|/0/chalcone synthase [Iochroma calycinum]
Sme2.5_00025.1_g00018.1	AT1G80160.1 | Symbols: | Lactoylglutathione lyase / glyoxalase I family protein | chr1:30151101-30151930 FORWARD LENGTH=167	6e-49	25.55	36.67	31.08	31.1	331.65	165.16	311.85	269.553	16.27	19.48	43.48	26.41	33.04	7.05	26.01	22.0333	3.11558	0.861212	-0.23583	0.405548	-0.497227	0.581638	-3.61281	0.879471	-3.35141	0.871242	-0.261397	0.401985	gi|565365260|ref|XP_006349333.1|/1.94261e-109/PREDICTED: uncharacterized protein LOC102593019 [Solanum tuberosum]
Sme2.5_13923.1_g00001.1	AT5G13930.1 | Symbols: CHS, TT4, ATCHS | Chalcone and stilbene synthase family protein | chr5:4488762-4490035 FORWARD LENGTH=395	0	7.27	5.42	5.9	6.19667	7.62	5.3	8.61	7.17667	34.61	30.55	23.24	29.4667	15.85	58.28	18.54	30.89	0.211822	0.288316	2.24952	0.808606	2.31758	0.818381	2.10575	0.796636	2.0377	0.788323	0.068056	0.226341	gi|5921769|sp|Q43163.1|CHSB_SOLTU/0/RecName: Full=Chalcone synthase 1B; AltName: Full=Naringenin-chalcone synthase 1B [Solanum tuberosum]
Sme2.5_00853.1_g00009.1	#	#	43.62	62.68	54.73	53.6767	411.04	251.26	215.68	292.66	280.99	243.61	162.43	229.01	343.65	226	247.99	272.547	2.44686	0.842308	2.09304	0.835604	2.34414	0.845145	-0.102722	0.292096	-0.353815	0.515134	0.251093	0.456586	gi|723715177|ref|XP_010323730.1|/1.48834e-14/PREDICTED: putative cell wall protein [Solanum lycopersicum]
Sme2.5_12729.1_g00003.1	AT5G20935.1 | Symbols: | unknown protein; CONTAINS InterPro DOMAIN/s: Protein of unknown function DUF3148 (InterPro:IPR021495); Has 30201 Blast hits to 17322 proteins in 780 species: Archae - 12; Bacteria - 1396; Metazoa - 17338; Fungi - 3422; Plants - 5037; Viruses - 0; Other Eukaryotes - 2996 (source: NCBI BLink). | chr5:7103487-7103945 FORWARD LENGTH=108	4e-30	0	0	0		0	0	0		3	15.84	7.78	8.87333	36.02	15.03	15.45	22.1667			9.79333	0.90836	11.1142	0.966894	11.1142	0.954588	9.79333	0.887675	1.32084	0.733858	gi|565404297|ref|XP_006367580.1|/1.31329e-50/PREDICTED: uncharacterized protein LOC102592680 [Solanum tuberosum]
Sme2.5_06675.1_g00001.1	AT1G51760.1 | Symbols: IAR3, JR3 | peptidase M20/M25/M40 family protein | chr1:19199562-19201424 FORWARD LENGTH=440	1e-132	3.44	3.59	3.68	3.57	98.16	23.33	33.37	51.62	64.32	49.59	49.14	54.35	6.85	8.95	7.43	7.74333	3.85393	0.869933	3.92828	0.877643	1.11703	0.623776	-2.7369	0.832309	0.0743499	0.235034	-2.81125	0.842441	gi|565378999|ref|XP_006355931.1|/0/PREDICTED: IAA-amino acid hydrolase ILR1-like 4-like [Solanum tuberosum]
Sme2.5_06434.1_g00003.1	AT5G02270.1 | Symbols: ATNAP9, NAP9 | non-intrinsic ABC protein 9 | chr5:467269-469041 REVERSE LENGTH=328	1e-141	10.93	12.1	11.23	11.42	26.18	24.53	15.76	22.1567	536.72	300.98	281.79	373.163	82.98	238.48	93.49	138.317	0.956178	0.666396	5.03017	0.932299	3.59834	0.877599	2.64216	0.84614	4.07399	0.894794	-1.43183	0.801493	gi|565355861|ref|XP_006344794.1|/7.43681e-162/PREDICTED: ABC transporter I family member 20-like [Solanum tuberosum]
Sme2.5_01503.1_g00007.1	AT2G04039.1 | Symbols: | unknown protein; FUNCTIONS IN: molecular_function unknown; LOCATED IN: chloroplast; EXPRESSED IN: 21 plant structures; EXPRESSED DURING: 13 growth stages; CONTAINS InterPro DOMAIN/s: Protein of unknown function DUF2996 (InterPro:IPR021374); Has 159 Blast hits to 159 proteins in 52 species: Archae - 0; Bacteria - 76; Metazoa - 0; Fungi - 0; Plants - 38; Viruses - 0; Other …	5e-44	0	0	0.32	0.113333	1.3	0.97	3.22	1.83	14.34	12.01	13.94	13.43	7.95	6.23	4.83	6.33667	4.0132	0.570072	6.88874	0.926449	5.80508	0.843073	1.79188	0.645339	2.87554	0.774303	-1.08366	0.661292	gi|565354923|ref|XP_006344356.1|/9.73513e-74/PREDICTED: uncharacterized protein LOC102598030 [Solanum tuberosum]
Sme2.5_12354.1_g00002.1	AT3G54890.1 | Symbols: LHCA1 | photosystem I light harvesting complex gene 1 | chr3:20339706-20340922 REVERSE LENGTH=241	1e-112	21.38	16.76	15.98	18.04	54.3	85.57	103.07	80.98	172.66	195.7	223.29	197.217	317.02	264.88	249.16	277.02	2.16637	0.82208	3.45051	0.871326	3.94072	0.891014	1.77435	0.817006	1.28414	0.774146	0.490209	0.61535	gi|565357963|ref|XP_006345799.1|/7.13436e-122/PREDICTED: chlorophyll a-b binding protein 6A, chloroplastic-like [Solanum tuberosum]
Sme2.5_01694.1_g00003.1	AT3G08900.1 | Symbols: RGP3, RGP | reversibly glycosylated polypeptide 3 | chr3:2708347-2709714 REVERSE LENGTH=362	0	32.1	54.95	30.92	39.3233	177.7	92.29	168.21	146.067	41.72	51.06	30.54	41.1067	53.77	34.55	41.91	43.41	1.89317	0.815566	0.0639868	0.229386	0.142642	0.337003	-1.75053	0.812034	-1.82918	0.81276	0.078655	0.247449	gi|565356504|ref|XP_006345104.1|/0/PREDICTED: alpha-1,4-glucan-protein synthase [UDP-forming] 2-like [Solanum tuberosum]
Sme2.5_06478.1_g00004.1	AT4G12420.2 | Symbols: SKU5 | Cupredoxin superfamily protein | chr4:7349941-7352868 REVERSE LENGTH=587	0	4.83	6.74	4.25	5.27333	116.91	75.05	74.34	88.7667	9.98	13.24	13.09	12.1033	25.09	17.24	23.38	21.9033	4.07323	0.885522	1.19862	0.676303	2.05436	0.795872	-2.01887	0.819912	-2.87461	0.84649	0.855746	0.65111	gi|565378081|ref|XP_006355491.1|/0/PREDICTED: monocopper oxidase-like protein SKU5-like [Solanum tuberosum]
Sme2.5_01559.1_g00002.1	AT2G30620.2 | Symbols: | winged-helix DNA-binding transcription factor family protein | chr2:13045360-13046267 FORWARD LENGTH=202	3e-34	33.19	35.5	25.45	31.38	119.52	70.77	127.57	105.953	130.16	102.48	138.27	123.637	93.42	110.19	139.65	114.42	1.75551	0.807562	1.97819	0.825072	1.86642	0.822558	0.11091	0.299238	0.222678	0.401997	-0.111767	0.298817	gi|565370039|ref|XP_006351636.1|/2.28673e-33/PREDICTED: histone H1-like [Solanum tuberosum]
Sme2.5_00540.1_g00005.1	AT1G21910.1 | Symbols: DREB26 | Integrase-type DNA-binding superfamily protein | chr1:7696655-7697347 FORWARD LENGTH=230	2e-35	0.84	5.43	0.86	2.37667	23.16	19.08	14.91	19.05	0.29	0.92	0.58	0.596667	2.07	2.05	6.31	3.47667	3.00278	0.809939	-1.99394	0.517447	0.548765	0.362976	-2.45401	0.786448	-4.99672	0.875555	2.54271	0.593901	gi|565370571|ref|XP_006351893.1|/1.8841e-74/PREDICTED: ethylene-responsive transcription factor ERF014-like [Solanum tuberosum]
Sme2.5_00406.1_g00011.1	AT3G57450.1 | Symbols: | unknown protein; Has 65 Blast hits to 65 proteins in 11 species: Archae - 0; Bacteria - 0; Metazoa - 0; Fungi - 0; Plants - 65; Viruses - 0; Other Eukaryotes - 0 (source: NCBI BLink). | chr3:21262028-21262318 FORWARD LENGTH=96	1e-12	1.04	0	0	0.353333	49.27	9.84	10.6	23.2367	0	0	1.08	0.366667	0	0	0	0.01	6.03923	0.928565	0.0534393	0.155024	-5.14296	0.375171	-11.1822	0.956625	-5.98579	0.91968	-5.1964	0.361122	gi|697139518|ref|XP_009623848.1|/6.05412e-16/PREDICTED: uncharacterized protein LOC104114990 [Nicotiana tomentosiformis]
Sme2.5_01087.1_g00007.1	AT5G07990.1 | Symbols: TT7, CYP75B1, D501 | Cytochrome P450 superfamily protein | chr5:2560437-2562859 FORWARD LENGTH=513	1e-112	1.87	1.66	0.48	1.33667	16.18	5.83	18.28	13.43	47.55	28.93	36.17	37.55	43.59	38.32	52.6	44.8367	3.32875	0.800904	4.8121	0.904162	5.06797	0.918786	1.73922	0.790867	1.48335	0.757332	0.255866	0.429104	gi|565376429|ref|XP_006354708.1|/0/PREDICTED: flavonoid 3'-monooxygenase-like [Solanum tuberosum]
Sme2.5_00043.1_g00024.1	AT3G12580.1 | Symbols: HSP70, ATHSP70 | heat shock protein 70 | chr3:3991487-3993689 REVERSE LENGTH=650	0	165.89	196.53	230.44	197.62	832.49	1067.95	567.25	822.563	82.3	90.68	99.05	90.6767	16.98	16.01	16.65	16.5467	2.0574	0.832335	-1.12393	0.772563	-3.57812	0.879225	-5.63551	0.954798	-3.18132	0.870037	-2.45419	0.838941	gi|723688506|ref|XP_010319122.1|/0/PREDICTED: heat shock protein 70 isoform 3 isoform X1 [Solanum lycopersicum]
Sme2.5_04996.1_g00003.1	AT1G78570.1 | Symbols: RHM1, ROL1, ATRHM1 | rhamnose biosynthesis 1 | chr1:29550110-29552207 FORWARD LENGTH=669	0	61.19	74.21	61.21	65.5367	149.23	104.73	127.98	127.313	44.5	39.68	41.34	41.84	61.79	47.47	72.28	60.5133	0.958009	0.721564	-0.647419	0.65791	-0.115049	0.32131	-1.07306	0.753643	-1.60543	0.800007	0.53237	0.606946	gi|460397482|ref|XP_004244296.1|/0/PREDICTED: probable rhamnose biosynthetic enzyme 1 [Solanum lycopersicum]
Sme2.5_03222.1_g00007.1	AT3G12500.1 | Symbols: ATHCHIB, PR3, PR-3, CHI-B, B-CHI, HCHIB | basic chitinase | chr3:3962501-3963984 REVERSE LENGTH=335	1e-128	3015.05	1643.94	2700.08	2453.02	380.11	592.91	267.69	413.57	323.73	343.99	341.41	336.377	260.45	275.43	216.98	250.953	-2.56836	0.847378	-2.86641	0.861042	-3.28907	0.870833	-0.720712	0.686029	-0.298054	0.479825	-0.422659	0.581828	gi|1705805|sp|P52403.1|CHI1_SOLTU/8.95243e-175/RecName: Full=Endochitinase 1; Flags: Precursor, partial [Solanum tuberosum]
Sme2.5_00853.1_g00008.1	AT4G03415.2 | Symbols: | Protein phosphatase 2C family protein | chr4:1503789-1505510 REVERSE LENGTH=468	1e-177	56.94	96.23	51.91	68.36	486.62	407.33	389.22	427.723	316.65	401.33	214.78	310.92	480.23	389.67	341.95	403.95	2.64545	0.850412	2.18532	0.838501	2.56295	0.849121	-0.0825012	0.268437	-0.460134	0.582118	0.377633	0.558413	gi|460395523|ref|XP_004243332.1|/0/PREDICTED: probable protein phosphatase 2C 52 [Solanum lycopersicum]
Sme2.5_01181.1_g00012.1	AT1G11700.1 | Symbols: | Protein of unknown function, DUF584 | chr1:3945852-3946457 FORWARD LENGTH=201	2e-38	45.09	35.13	48.79	43.0033	15.35	22.09	28.57	22.0033	9.24	12.65	16.54	12.81	10.95	6.2	9.43	8.86	-0.966726	0.701601	-1.74718	0.799071	-2.27907	0.822391	-1.31234	0.72328	-0.780452	0.615484	-0.531892	0.49133	gi|460373824|ref|XP_004232713.1|/4.71102e-93/PREDICTED: uncharacterized protein LOC101253959 [Solanum lycopersicum]
Sme2.5_00756.1_g00001.1	AT4G09650.1 | Symbols: ATPD | ATP synthase delta-subunit gene | chr4:6100799-6101503 FORWARD LENGTH=234	7e-79	117.91	117.7	123.3	119.637	124.16	144.07	156.53	141.587	174.08	180.45	238.54	197.69	357.54	279.09	374.68	337.103	0.243026	0.444877	0.72458	0.694381	1.49453	0.805568	1.25151	0.778752	0.481554	0.585736	0.769951	0.709251	gi|565389084|ref|XP_006360293.1|/3.23643e-114/PREDICTED: ATP synthase delta chain, chloroplastic-like [Solanum tuberosum]
Sme2.5_01459.1_g00008.1	AT1G54050.1 | Symbols: | HSP20-like chaperones superfamily protein | chr1:20179558-20180122 REVERSE LENGTH=155	3e-32	11.03	6.83	8.79	8.88333	95.44	155.22	48.22	99.6267	3.89	7.01	9.66	6.85333	7.05	4.75	1.92	4.57333	3.48736	0.868323	-0.374295	0.391162	-0.957855	0.600221	-4.44521	0.901147	-3.86165	0.87905	-0.58356	0.435496	gi|565351935|ref|XP_006342905.1|/1.85984e-51/PREDICTED: 17.4 kDa class III heat shock protein-like [Solanum tuberosum]
Sme2.5_00021.1_g00011.1	#	#	4.56	14.46	10	9.67333	22.07	18.26	23.84	21.39	129.36	129.07	150.02	136.15	108.61	100.16	97.13	101.967	1.14485	0.705959	3.81504	0.884574	3.39794	0.867704	2.25309	0.827874	2.67019	0.845645	-0.417099	0.572527	gi|460391130|ref|XP_004241176.1|/9.77943e-22/PREDICTED: uncharacterized protein LOC101259757 [Solanum lycopersicum]
Sme2.5_01078.1_g00012.1	AT3G15360.1 | Symbols: ATHM4, TRX-M4, ATM4 | thioredoxin M-type 4 | chr3:5188448-5189457 FORWARD LENGTH=193	1e-52	0.99	0.67	0.34	0.666667	3.75	3.75	4.05	3.85	16.4	20.87	26.17	21.1467	21.53	23.36	16.87	20.5867	2.52982	0.628522	4.98732	0.892971	4.9486	0.89513	2.41878	0.790053	2.4575	0.787869	-0.03872	0.185609	gi|565394618|ref|XP_006362954.1|/2.48024e-76/PREDICTED: thioredoxin M4, chloroplastic-like [Solanum tuberosum]
Sme2.5_03411.1_g00009.1	AT5G22060.1 | Symbols: ATJ2, J2 | DNAJ homologue 2 | chr5:7303798-7305668 REVERSE LENGTH=419	0	47.82	51.55	69.7	56.3567	528.5	456.41	249.47	411.46	56.75	59.3	64.7	60.25	22.75	26.03	24.77	24.5167	2.86809	0.85675	0.096375	0.287282	-1.20082	0.768168	-4.06892	0.894819	-2.77172	0.853357	-1.2972	0.772159	gi|552954074|gb|AGY48887.1|/4.20328e-176/MIP1.4b [Nicotiana benthamiana]
Sme2.5_12081.1_g00002.1	AT1G22750.2 | Symbols: | unknown protein; FUNCTIONS IN: molecular_function unknown; INVOLVED IN: biological_process unknown; LOCATED IN: vacuole; EXPRESSED IN: 23 plant structures; EXPRESSED DURING: 15 growth stages; CONTAINS InterPro DOMAIN/s: Protein of unknown function DUF1475 (InterPro:IPR009943); Has 185 Blast hits to 155 proteins in 21 species: Archae - 0; Bacteria - 8; Metazoa - 3; Fungi -…	6e-26	14.11	20.54	15.33	16.66	41.7	38.24	36.81	38.9167	403.33	458.48	352.41	404.74	154.01	198.2	139.01	163.74	1.224	0.743254	4.60254	0.91701	3.29695	0.866673	2.07295	0.828378	3.37854	0.872877	-1.30559	0.793755	gi|565386441|ref|XP_006359020.1|/4.81101e-53/PREDICTED: uncharacterized protein LOC102605236 isoform X2 [Solanum tuberosum]
Sme2.5_01649.1_g00002.1	AT1G12060.1 | Symbols: ATBAG5, BAG5 | BCL-2-associated athanogene 5 | chr1:4076334-4076981 FORWARD LENGTH=215	4e-18	5.43	6.46	5.54	5.81	196.04	133.93	55.41	128.46	3.36	7.9	4.45	5.23667	0.97	0.48	0.63	0.693333	4.46664	0.906202	-0.149889	0.241677	-3.06692	0.724214	-7.53355	0.985959	-4.61653	0.910136	-2.91703	0.678848	gi|723710854|ref|XP_010322968.1|/2.64004e-120/PREDICTED: uncharacterized protein LOC104648101 [Solanum lycopersicum]
Sme2.5_05184.1_g00006.1	AT4G00165.2 | Symbols: | Bifunctional inhibitor/lipid-transfer protein/seed storage 2S albumin superfamily protein | chr4:69433-69819 REVERSE LENGTH=128	5e-31	0	0	0	0.01	2.78	1.68	2.76	2.40667	6.14	18.86	23.94	16.3133	22.72	6.16	12.72	13.8667	7.91089	0.726164	10.6718	0.949779	10.4374	0.946056	2.52651	0.767208	2.76094	0.782565	-0.234431	0.346407	gi|565362313|ref|XP_006347893.1|/1.56881e-48/PREDICTED: putative lipid-binding protein At4g00165-like [Solanum tuberosum]
Sme2.5_09948.1_g00004.1	AT5G26660.1 | Symbols: ATMYB86, MYB86 | myb domain protein 86 | chr5:9331775-9333044 REVERSE LENGTH=352	4e-61	9.41	13.77	9.6	10.9267	59.6	53.75	46.96	53.4367	48.2	34.51	62.5	48.4033	50.89	28.56	36.96	38.8033	2.28998	0.817546	2.14725	0.819319	1.82833	0.803847	-0.461649	0.563373	-0.142724	0.311276	-0.318926	0.47908	gi|565361375|ref|XP_006347432.1|/1.68204e-143/PREDICTED: transcription factor MYB86-like [Solanum tuberosum]
Sme2.5_16389.1_g00001.1	AT5G51990.1 | Symbols: CBF4, DREB1D | C-repeat-binding factor 4 | chr5:21117113-21117787 REVERSE LENGTH=224	2e-57	0.37	2.73	0	1.03667	58.13	36.36	4.73	33.0733	0	0.66	0.41	0.36	0.32	0	0	0.113333	4.99564	0.90409	-1.52588	0.357317	-3.19331	0.443372	-8.18895	0.966148	-6.52153	0.946677	-1.66742	0.242648	gi|171191063|gb|ACB45095.1|/2.30537e-81/CRT binding factor 3 [Solanum tuberosum]
Sme2.5_00820.1_g00008.1	AT1G58170.1 | Symbols: | Disease resistance-responsive (dirigent-like protein) family protein | chr1:21536188-21536745 FORWARD LENGTH=185	3e-57	8.36	3.59	0.99	4.31333	75.68	34.05	18.65	42.7933	5.31	9.43	20.78	11.84	10.45	4.33	7.21	7.33	3.31051	0.845408	1.45679	0.70214	0.76501	0.530155	-2.5455	0.820831	-1.85372	0.789902	-0.691784	0.543016	gi|565355425|ref|XP_006344589.1|/6.00527e-97/PREDICTED: dirigent protein 19-like [Solanum tuberosum]
Sme2.5_00145.1_g00001.1	AT3G14420.2 | Symbols: | Aldolase-type TIM barrel family protein | chr3:4821804-4823899 FORWARD LENGTH=367	0	2	0.95	1.09	1.34667	1.5	2.72	0.81	1.67667	7.01	11.54	20.99	13.18	55.62	46.64	59.79	54.0167	0.316203	0.236778	3.29089	0.802965	5.32594	0.932106	5.00974	0.913793	2.97468	0.774124	2.03505	0.817516	gi|460395233|ref|XP_004243189.1|/9.62576e-173/PREDICTED: peroxisomal (S)-2-hydroxy-acid oxidase GLO1 [Solanum lycopersicum]
Sme2.5_11175.1_g00003.1	AT1G08380.1 | Symbols: PSAO | photosystem I subunit O | chr1:2641004-2641739 REVERSE LENGTH=140	2e-36	23.5	20.33	16.6	20.1433	49.62	82.87	97.83	76.7733	102.2	180.23	200.94	161.123	288.06	171.68	201.31	220.35	1.9303	0.809034	2.99979	0.860602	3.45142	0.871925	1.52112	0.79585	1.06949	0.748964	0.451631	0.594771	gi|460391443|ref|XP_004241330.1|/3.33613e-59/PREDICTED: photosystem I subunit O [Solanum lycopersicum]
Sme2.5_06605.1_g00006.1	AT4G21310.1 | Symbols: | Protein of unknown function (DUF1218) | chr4:11339134-11339787 REVERSE LENGTH=168	1e-64	1.45	8.07	2.59	4.03667	0.37	0	0	0.13	0.37	0.79	0	0.39	0	0	0	0.01	-4.95658	0.740694	-3.37162	0.67388	-8.65702	0.822313	-3.70044	0.237122	1.58496	0.248678	-5.2854	0.37069	gi|460373912|ref|XP_004232756.1|/1.80547e-69/PREDICTED: uncharacterized protein LOC101266181 [Solanum lycopersicum]
Sme2.5_00239.1_g00012.1	AT2G05620.1 | Symbols: PGR5 | proton gradient regulation 5 | chr2:2081204-2081687 REVERSE LENGTH=133	9e-43	0	0.56	0	0.193333	1.15	1.73	1.14	1.34	336.97	352.39	235.84	308.4	32.79	43.28	26.79	34.2867	2.79307	0.464266	10.6395	0.997492	7.47041	0.972123	4.67734	0.889249	7.84643	0.992523	-3.16908	0.868787	gi|565375878|ref|XP_006354442.1|/8.69436e-47/PREDICTED: protein PROTON GRADIENT REGULATION 5, chloroplastic-like [Solanum tuberosum]
Sme2.5_04102.1_g00011.1	AT4G27280.1 | Symbols: | Calcium-binding EF-hand family protein | chr4:13663770-13664162 REVERSE LENGTH=130	1e-38	10.71	53.56	10.39	24.8867	111.84	62.52	41.88	72.08	6.97	14.12	11.02	10.7033	14.2	11.66	16.12	13.9933	1.53423	0.782485	-1.21731	0.733618	-0.830633	0.670309	-2.36486	0.829242	-2.75154	0.837865	0.38668	0.431723	gi|565394554|ref|XP_006362922.1|/1.58971e-48/PREDICTED: calcium-binding protein PBP1-like [Solanum tuberosum]
Sme2.5_05345.1_g00004.1	AT5G17330.1 | Symbols: GAD, GAD1 | glutamate decarboxylase | chr5:5711141-5714839 FORWARD LENGTH=502	0	419.47	435.13	524.25	459.617	200.3	427.53	309.38	312.403	202.98	224.96	207.64	211.86	82.68	116.09	125.4	108.057	-0.557021	0.636438	-1.11732	0.776514	-2.08864	0.838562	-1.53162	0.798319	-0.560299	0.624093	-0.971323	0.745023	gi|565397628|ref|XP_006364390.1|/0/PREDICTED: glutamate decarboxylase-like [Solanum tuberosum]
Sme2.5_01183.1_g00023.1	AT5G02500.1 | Symbols: HSC70-1, HSP70-1, AT-HSC70-1, HSC70 | heat shock cognate protein 70-1 | chr5:554055-556334 REVERSE LENGTH=651	0	43.98	61.36	63.28	56.2067	922.29	1012.57	569.26	834.707	45.42	51.03	58.93	51.7933	3.99	2.61	3.43	3.34333	3.89246	0.888882	-0.117975	0.309519	-4.07138	0.883224	-7.96384	0.995687	-4.01043	0.896671	-3.95341	0.875332	gi|698471279|ref|XP_009784009.1|/0/PREDICTED: heat shock cognate 70 kDa protein [Nicotiana sylvestris]
Sme2.5_04514.1_g00001.1	AT5G24560.1 | Symbols: AtPP2-B12, PP2-B12 | phloem protein 2-B12 | chr5:8402205-8403266 FORWARD LENGTH=251	2e-28	126.46	47.73	108.89	94.36	114.57	70.38	71.16	85.37	187.99	115.93	147.61	150.51	26.22	38.97	34.1	33.0967	-0.144446	0.339241	0.673612	0.679081	-1.51149	0.798256	-1.36704	0.776776	0.818058	0.693983	-2.1851	0.835526	gi|460388416|ref|XP_004239863.1|/3.6871e-74/PREDICTED: putative F-box protein PP2-B12 [Solanum lycopersicum]
Sme2.5_00066.1_g00013.1	#	#	98	9.74	12.97	40.2367	15.74	11.74	7.57	11.6833	117.28	78.49	70.1	88.6233	34.41	18.58	16.51	23.1667	-1.78406	0.789794	1.13918	0.765457	-0.79646	0.687661	0.987599	0.674617	2.92323	0.846938	-1.93564	0.820163	gi|270313168|gb|ACZ73651.1|/4.69737e-08/glycine-rich protein precursor [Nicotiana tabacum]
Sme2.5_30343.1_g00001.1	AT2G45550.1 | Symbols: CYP76C4 | cytochrome P450, family 76, subfamily C, polypeptide 4 | chr2:18773541-18775654 REVERSE LENGTH=511	1e-49	13.56	15.94	8.42	12.64	18.47	30.96	43.51	30.98	102.01	99.8	107.44	103.083	147.11	104.18	107.08	119.457	1.29334	0.740374	3.02774	0.857424	3.24042	0.864696	1.94708	0.817288	1.7344	0.804236	0.212676	0.409866	gi|565386184|ref|XP_006358915.1|/2.09952e-146/PREDICTED: probable (S)-N-methylcoclaurine 3'-hydroxylase isozyme 2-like [Solanum tuberosum]
Sme2.5_00653.1_g00018.1	AT1G55320.2 | Symbols: AAE18 | acyl-activating enzyme 18 | chr1:20634194-20636659 FORWARD LENGTH=511	0	0.87	1	1.67	1.18	2.92	1.56	1.67	2.05	29.97	18.45	19.66	22.6933	16.23	37.68	13.86	22.59	0.796837	0.354289	4.26541	0.86888	4.25883	0.87173	3.46199	0.831196	3.46857	0.828192	-0.00658427	0.149463	gi|565404337|ref|XP_006367600.1|/0/PREDICTED: probable acyl-activating enzyme 18, peroxisomal-like [Solanum tuberosum]
Sme2.5_01643.1_g00012.1	AT5G08640.2 | Symbols: FLS1 | flavonol synthase 1 | chr5:2804009-2805175 FORWARD LENGTH=336	1e-123	0.67	1.52	1.02	1.07	1.03	4.25	2.03	2.43667	325.75	329.17	226.57	293.83	158.64	447.15	166.34	257.377	1.1873	0.448661	8.10123	0.99494	7.91013	0.994181	6.72283	0.980455	6.91393	0.983835	-0.1911	0.397321	gi|568214960|ref|NP_001274926.1|/4.03442e-168/flavonol synthase [Solanum tuberosum]
Sme2.5_00076.1_g00013.1	AT3G44220.1 | Symbols: | Late embryogenesis abundant (LEA) hydroxyproline-rich glycoprotein family | chr3:15928216-15929645 FORWARD LENGTH=206	3e-77	2.31	3.81	11.81	5.97667	63.6	4.45	12.07	26.7067	38.18	26.06	19.87	28.0367	10.61	10.2	24.14	14.9833	2.15979	0.794157	2.2299	0.806183	1.32595	0.720711	-0.833841	0.650405	0.0701149	0.224168	-0.903956	0.67632	gi|565390750|ref|XP_006361098.1|/3.02315e-90/PREDICTED: uncharacterized protein At1g08160-like [Solanum tuberosum]
Sme2.5_14468.1_g00001.1	AT5G48150.2 | Symbols: PAT1 | GRAS family transcription factor | chr5:19522497-19524053 REVERSE LENGTH=490	1e-144	4.8	3.12	2.5	3.47333	269.76	26.06	47.22	114.347	2.11	1.66	0.63	1.46667	1.82	1.7	2.18	1.9	5.04095	0.927037	-1.24378	0.507974	-0.870321	0.443422	-5.91127	0.955479	-6.28473	0.965307	0.373458	0.241296	gi|565395765|ref|XP_006363507.1|/0/PREDICTED: chitin-inducible gibberellin-responsive protein 1-like [Solanum tuberosum]
Sme2.5_00590.1_g00005.1	AT4G18760.1 | Symbols: AtRLP51, RLP51 | receptor like protein 51 | chr4:10308163-10309458 REVERSE LENGTH=431	1e-100	0	0.09	0	0.0366667	0	0	0.18	0.0666667	18.81	16.31	16.06	17.06	4.53	5.63	3.48	4.54667	0.862496	0.174516	8.86193	0.951188	6.9542	0.828132	6.0917	0.782368	7.99944	0.934002	-1.90774	0.762511	gi|565384372|ref|XP_006358143.1|/5.9152e-164/PREDICTED: probably inactive leucine-rich repeat receptor-like protein kinase IMK2-like [Solanum tuberosum]
Sme2.5_00571.1_g00007.1	AT4G02340.1 | Symbols: | alpha/beta-Hydrolases superfamily protein | chr4:1035722-1037403 FORWARD LENGTH=324	8e-56	16.38	13.57	23.24	17.73	1.35	1.73	1.15	1.41	3.11	4.9	3.28	3.76333	3.16	5.28	1.53	3.32333	-3.65243	0.826736	-2.23611	0.784978	-2.41549	0.798178	1.23694	0.486346	1.41632	0.51514	-0.17938	0.223836	gi|565401033|ref|XP_006366021.1|/5.19251e-169/PREDICTED: bifunctional epoxide hydrolase 2-like [Solanum tuberosum]
Sme2.5_03732.1_g00002.1	AT4G34410.1 | Symbols: RRTF1 | redox responsive transcription factor 1 | chr4:16451992-16452798 FORWARD LENGTH=268	2e-32	0	1.18	0	0.4	15.12	9.09	0.71	8.30667	0	0	0	0.01	0	0	0.24	0.0866667	4.3762	0.802327	-5.32193	0.39159	-2.20645	0.281639	-6.58265	0.870369	-9.69813	0.881206	3.11548	0.195331	gi|460369893|ref|XP_004230791.1|/2.48683e-64/PREDICTED: ethylene-responsive transcription factor ERF109 [Solanum lycopersicum]
Sme2.5_00196.1_g00008.1	AT2G04240.2 | Symbols: XERICO | RING/U-box superfamily protein | chr2:1461816-1462304 REVERSE LENGTH=162	4e-35	75.45	63.52	119.18	86.05	38.78	39.36	33.65	37.2633	20.54	31.8	28.3	26.88	14.22	19.32	16	16.5133	-1.20742	0.761115	-1.67864	0.809384	-2.38154	0.839219	-1.17413	0.73515	-0.471224	0.537511	-0.702902	0.627747	gi|565370800|ref|XP_006352006.1|/5.18805e-76/PREDICTED: RING-H2 finger protein ATL11-like [Solanum tuberosum]
Sme2.5_00136.1_g00024.1	AT3G47470.1 | Symbols: LHCA4, CAB4 | light-harvesting chlorophyll-protein complex I subunit A4 | chr3:17493622-17494773 REVERSE LENGTH=251	1e-128	28.02	20	12.61	20.21	86.17	160.92	221.45	156.18	509.8	657.44	716.95	628.063	766.94	485.56	554.9	602.467	2.95007	0.853148	4.95777	0.931448	4.89774	0.9272	1.94767	0.825621	2.0077	0.830387	-0.0600286	0.233813	gi|460380541|ref|XP_004236014.1|/8.66587e-139/PREDICTED: chlorophyll a-b binding protein 4, chloroplastic [Solanum lycopersicum]
Sme2.5_00810.1_g00008.1	AT2G41640.1 | Symbols: | Glycosyltransferase family 61 protein | chr2:17360654-17362391 FORWARD LENGTH=500	1e-161	36.94	37.12	45.5	39.8533	6.91	13.18	8.04	9.37667	12.35	15.62	11.26	13.0767	13.75	21.88	17.25	17.6267	-2.08755	0.805697	-1.60771	0.78921	-1.17694	0.756891	0.910613	0.635351	0.479848	0.457448	0.430765	0.478381	gi|460381731|ref|XP_004236596.1|/0/PREDICTED: EGF domain-specific O-linked N-acetylglucosamine transferase-like [Solanum lycopersicum]
Sme2.5_05493.1_g00002.1	AT1G17100.1 | Symbols: | SOUL heme-binding family protein | chr1:5844766-5845539 FORWARD LENGTH=232	3e-58	3.1	2.04	1.58	2.24	8.18	14.64	17.1	13.3067	344.47	349.82	324.67	339.653	249.93	280.58	201.93	244.147	2.57058	0.770272	7.24442	0.989665	6.76811	0.982904	4.19753	0.899187	4.67384	0.918129	-0.476315	0.612151	gi|565363273|ref|XP_006348362.1|/1.93022e-65/PREDICTED: heme-binding protein 2-like [Solanum tuberosum]
Sme2.5_00133.1_g00014.1	AT5G22930.1 | Symbols: | Protein of unknown function (DUF1635) | chr5:7668229-7669315 REVERSE LENGTH=238	2e-51	110.4	149.04	135.89	131.777	27.51	59.79	41.56	42.9533	22.39	23.02	36.91	27.44	42.15	46.01	55.79	47.9833	-1.61725	0.803739	-2.26374	0.835678	-1.45749	0.799642	0.159763	0.339595	-0.64649	0.618088	0.806253	0.684871	gi|565391307|ref|XP_006361364.1|/3.82133e-61/PREDICTED: uncharacterized protein LOC102596609 [Solanum tuberosum]
Sme2.5_12937.1_g00003.1	AT1G10370.1 | Symbols: GST30, ATGSTU17, GST30B, ERD9 | Glutathione S-transferase family protein | chr1:3397274-3398273 REVERSE LENGTH=227	3e-81	16.13	20.59	4.78	13.8333	6.69	25.09	14.83	15.5367	301.48	254.42	211.52	255.807	195.47	219.82	138.5	184.597	0.167528	0.308251	4.20883	0.900651	3.73816	0.882639	3.57063	0.873851	4.0413	0.893316	-0.470677	0.605492	gi|565348632|ref|XP_006341310.1|/2.2365e-111/PREDICTED: glutathione S-transferase U17-like [Solanum tuberosum]
Sme2.5_17908.1_g00001.1	AT5G59310.1 | Symbols: LTP4 | lipid transfer protein 4 | chr5:23925296-23925772 REVERSE LENGTH=112	2e-22	1031.95	1639.77	537.55	1069.76	954.23	1814.36	828.13	1198.91	4542.94	6809.06	2990.62	4780.87	5838.19	4197.36	3064.37	4366.64	0.164437	0.373232	2.15999	0.840772	2.02924	0.838585	1.8648	0.82463	1.99555	0.831759	-0.130751	0.331805	gi|565393388|ref|XP_006362360.1|/1.56363e-35/PREDICTED: non-specific lipid-transfer protein 2-like [Solanum tuberosum]
Sme2.5_00889.1_g00003.1	AT4G00370.1 | Symbols: ANTR2, PHT4;4 | Major facilitator superfamily protein | chr4:163153-166111 REVERSE LENGTH=541	0	18.51	20.31	18.97	19.2633	20.84	23.08	22.53	22.15	249.49	190.7	187.08	209.09	113.64	193.78	120.49	142.637	0.201449	0.353561	3.44019	0.871551	2.88842	0.855887	2.68697	0.846965	3.23875	0.865775	-0.551779	0.639025	gi|565344997|ref|XP_006339586.1|/0/PREDICTED: probable anion transporter 2, chloroplastic-like [Solanum tuberosum]
Sme2.5_00581.1_g00008.1	AT3G09640.2 | Symbols: APX2, APX1B | ascorbate peroxidase 2 | chr3:2956301-2958163 FORWARD LENGTH=251	1e-121	91.69	132.64	118.99	114.44	279.73	544.33	340.6	388.22	335.98	425.82	412.74	391.513	96.08	135.71	94.56	108.783	1.76228	0.815648	1.77447	0.823207	-0.0731339	0.26471	-1.83542	0.821086	0.012187	0.167877	-1.8476	0.827419	gi|460402400|ref|XP_004246700.1|/1.15922e-116/PREDICTED: L-ascorbate peroxidase 2, cytosolic [Solanum lycopersicum]
Sme2.5_03915.1_g00002.1	AT5G42930.1 | Symbols: | alpha/beta-Hydrolases superfamily protein | chr5:17210738-17214152 REVERSE LENGTH=467	1e-133	11.34	21.13	7.71	13.3933	141.42	39.18	55.67	78.7567	10.12	13.06	15.96	13.0467	77.68	37.71	60.6	58.6633	2.55589	0.83351	-0.0378338	0.187494	2.13094	0.825164	-0.424943	0.554902	-2.59372	0.83694	2.16878	0.822697	gi|565345626|ref|XP_006339893.1|/0/PREDICTED: uncharacterized protein LOC102591281 [Solanum tuberosum]
Sme2.5_04149.1_g00004.1	AT3G22830.1 | Symbols: AT-HSFA6B, HSFA6B | heat shock transcription factor A6B | chr3:8078981-8080895 FORWARD LENGTH=406	5e-96	7.29	8.61	8.47	8.12333	49.84	55.13	27.1	44.0233	3.85	6.62	6.08	5.51667	2.66	1.59	1.21	1.82	2.43812	0.820216	-0.558275	0.462041	-2.15813	0.725456	-4.59626	0.893761	-2.9964	0.836963	-1.59986	0.608651	gi|723730640|ref|XP_010326419.1|/4.97525e-155/PREDICTED: heat stress transcription factor A-7a isoform X7 [Solanum lycopersicum]
Sme2.5_04742.1_g00003.1	AT5G48810.1 | Symbols: ATB5-B, B5 #3, ATCB5-D, CB5-D | cytochrome B5 isoform D | chr5:19789249-19790180 REVERSE LENGTH=140	2e-14	0.74	1.87	0.75	1.12	1.14	1.9	3.76	2.26667	27.43	13.25	11.75	17.4767	6.2	13.4	5.27	8.29	1.01707	0.414703	3.96386	0.844288	2.88787	0.758412	1.8708	0.685309	2.94679	0.793431	-1.07599	0.686587	gi|565392782|ref|XP_006362070.1|/8.48277e-53/PREDICTED: cytochrome B5 isoform-like [Solanum tuberosum]
Sme2.5_02399.1_g00004.1	AT3G55250.1 | Symbols: | unknown protein; FUNCTIONS IN: molecular_function unknown; INVOLVED IN: biological_process unknown; LOCATED IN: mitochondrion, chloroplast, nucleus; EXPRESSED IN: 23 plant structures; EXPRESSED DURING: 13 growth stages; Has 46 Blast hits to 46 proteins in 17 species: Archae - 0; Bacteria - 0; Metazoa - 0; Fungi - 0; Plants - 46; Viruses - 0; Other Eukaryotes - 0 (source: …	2e-93	12.07	8.51	8.97	9.85	4.84	15.29	16.66	12.2633	60.38	68.78	61.41	63.5233	67.5	66.93	59.92	64.7833	0.316156	0.393537	2.68909	0.841025	2.71743	0.843218	2.40127	0.828046	2.37294	0.824775	0.0283361	0.18374	gi|568214275|ref|NP_001275474.1|/7.87083e-145/calcium homeostasis regulator CHoR1 [Solanum tuberosum]
Sme2.5_11682.1_g00004.1	AT2G37040.1 | Symbols: PAL1, ATPAL1 | PHE ammonia lyase 1 | chr2:15557602-15560237 REVERSE LENGTH=725	8e-94	3.79	0.64	1.29	1.90667	13.96	0.97	21.55	12.16	28.68	15.44	22.69	22.27	4.64	10.16	3.22	6.00667	2.67302	0.769908	3.54598	0.84005	1.65551	0.655518	-1.01751	0.633264	0.872958	0.636309	-1.89047	0.777727	gi|129594|sp|P25872.1|PAL1_TOBAC/2.81285e-97/RecName: Full=Phenylalanine ammonia-lyase [Nicotiana tabacum]
Sme2.5_02584.1_g00006.1	AT4G37970.1 | Symbols: ATCAD6, CAD6 | cinnamyl alcohol dehydrogenase 6 | chr4:17849672-17852145 FORWARD LENGTH=363	1e-144	82.36	36.53	33.57	50.82	70.79	56.46	43.8	57.0167	656.5	557.4	558.46	590.787	165.31	209.1	192.93	189.113	0.165987	0.360396	3.53917	0.878252	1.89578	0.826489	1.7298	0.813229	3.37318	0.873852	-1.64339	0.820123	gi|565373161|ref|XP_006353145.1|/0/PREDICTED: probable mannitol dehydrogenase-like [Solanum tuberosum]
Sme2.5_13103.1_g00002.1	AT5G65360.1 | Symbols: | Histone superfamily protein | chr5:26120099-26120509 REVERSE LENGTH=136	5e-74	27.58	31.76	24.81	28.05	385.17	226.09	336.87	316.043	250.03	354.89	299.53	301.483	131.68	102.88	124.72	119.76	3.49405	0.875527	3.42601	0.872797	2.09407	0.833172	-1.39998	0.791066	-0.0680441	0.244248	-1.33193	0.794124	gi|700211373|gb|KGN66469.1|/5.86253e-59/hypothetical protein Csa_1G612925 [Cucumis sativus]
Sme2.5_02308.1_g00005.1	AT5G23420.1 | Symbols: HMGB6 | high-mobility group box 6 | chr5:7888712-7890111 REVERSE LENGTH=241	3e-36	1.02	3.89	1.04	1.98333	28.08	15.45	18.71	20.7467	4.74	4.99	4.71	4.81333	22.2	7.16	15.07	14.81	3.38688	0.825153	1.27911	0.563187	2.90057	0.80368	-0.486308	0.52068	-2.10777	0.773043	1.62146	0.734762	gi|565390228|ref|XP_006360847.1|/4.60365e-51/PREDICTED: high mobility group B protein 7-like [Solanum tuberosum]
Sme2.5_06721.1_g00006.1	AT2G37770.2 | Symbols: | NAD(P)-linked oxidoreductase superfamily protein | chr2:15834888-15836659 FORWARD LENGTH=315	1e-138	17.58	25.63	18.89	20.7	31.52	32.14	26.65	30.1033	215.4	191.44	175.87	194.237	63.66	106.86	57.81	76.11	0.540292	0.573884	3.23011	0.866677	1.87846	0.818103	1.33816	0.772313	2.68982	0.848944	-1.35166	0.79305	gi|460401863|ref|XP_004246435.1|/2.06433e-165/PREDICTED: aldo-keto reductase family 4 member C10-like [Solanum lycopersicum]
Sme2.5_01372.1_g00013.1	AT1G80840.1 | Symbols: WRKY40, ATWRKY40 | WRKY DNA-binding protein 40 | chr1:30383834-30385356 FORWARD LENGTH=302	6e-72	34.22	29.52	15.35	26.3633	241.23	78.83	57.22	125.76	13.86	9.76	15.56	13.06	12.98	11.35	20.09	14.8067	2.25407	0.82881	-1.01338	0.70728	-0.832286	0.673784	-3.08635	0.857213	-3.26745	0.861793	0.181092	0.302005	gi|565379687|ref|XP_006356251.1|/3.31191e-161/PREDICTED: probable WRKY transcription factor 40-like [Solanum tuberosum]
Sme2.5_01233.1_g00012.1	AT1G76100.1 | Symbols: PETE1 | plastocyanin 1 | chr1:28554217-28554732 REVERSE LENGTH=171	7e-61	47.28	44.16	30.95	40.7967	113.9	171.94	210.18	165.34	902.21	980.24	1118.5	1000.32	813.65	542.55	643.08	666.427	2.01891	0.825429	4.61586	0.918199	4.02992	0.895659	2.01101	0.831357	2.59695	0.852988	-0.585939	0.662337	gi|565350259|ref|XP_006342088.1|/4.19047e-68/PREDICTED: plastocyanin, chloroplastic-like [Solanum tuberosum]
Sme2.5_03963.1_g00007.1	AT2G22500.1 | Symbols: UCP5, ATPUMP5, DIC1 | uncoupling protein 5 | chr2:9563531-9564472 REVERSE LENGTH=313	1e-134	150.14	221.79	94.36	155.43	796.52	259.41	305.32	453.75	42.08	84.72	77.28	68.0267	125.67	71.29	123.82	106.927	1.54563	0.798929	-1.19209	0.776773	-0.539643	0.644542	-2.08528	0.833616	-2.73773	0.85338	0.652449	0.666331	gi|565373236|ref|XP_006353182.1|/4.77798e-136/PREDICTED: mitochondrial uncoupling protein 5-like [Solanum tuberosum]
Sme2.5_02689.1_g00007.1	AT1G02300.1 | Symbols: | Cysteine proteinases superfamily protein | chr1:453288-455376 FORWARD LENGTH=379	1e-106	39.67	34.73	46.33	40.2433	13.16	10.92	13.32	12.4667	57.36	43.46	36.44	45.7533	100.92	139.37	89.78	110.023	-1.69067	0.786037	0.185127	0.376899	1.45099	0.797404	3.14166	0.856289	1.8758	0.793106	1.26586	0.780528	gi|460374845|ref|XP_004233219.1|/2.55421e-111/PREDICTED: cathepsin B [Solanum lycopersicum]
Sme2.5_04927.1_g00001.1	AT2G45550.1 | Symbols: CYP76C4 | cytochrome P450, family 76, subfamily C, polypeptide 4 | chr2:18773541-18775654 REVERSE LENGTH=511	2e-35	12.87	14.28	11.07	12.74	10.85	18.65	15.35	14.95	53.77	50.32	49.4	51.1633	74.36	66.65	54.77	65.26	0.23078	0.352568	2.00574	0.81618	2.35683	0.835355	2.12605	0.817864	1.77496	0.791353	0.351089	0.511863	gi|460400247|ref|XP_004245647.1|/5.50596e-97/PREDICTED: probable (S)-N-methylcoclaurine 3'-hydroxylase isozyme 2 isoform X1 [Solanum lycopersicum]
Sme2.5_00276.1_g00004.1	AT1G44900.1 | Symbols: MCM2, ATMCM2 | minichromosome maintenance (MCM2/3/5) family protein | chr1:16970291-16974457 FORWARD LENGTH=936	0	2.16	2.61	1.84	2.20333	8.88	4.46	8.44	7.26	6.39	5.12	12.25	7.92	39.18	33.3	30.77	34.4167	1.72028	0.670732	1.84581	0.694144	3.96535	0.870995	2.24507	0.804149	0.125531	0.232737	2.11954	0.808368	gi|697116989|ref|XP_009612424.1|/0/PREDICTED: DNA replication licensing factor MCM2 [Nicotiana tomentosiformis]
Sme2.5_31168.1_g00001.1	AT1G17100.1 | Symbols: | SOUL heme-binding family protein | chr1:5844766-5845539 FORWARD LENGTH=232	4e-38	5.94	4.37	5.25	5.18667	13.54	34.46	24.16	24.0533	499.18	592.51	490.76	527.483	393.18	417.1	290.75	367.01	2.21336	0.790533	6.66817	0.982593	6.14487	0.969934	3.93151	0.891137	4.45482	0.910584	-0.523306	0.633275	gi|565363273|ref|XP_006348362.1|/1.08896e-41/PREDICTED: heme-binding protein 2-like [Solanum tuberosum]
Sme2.5_00499.1_g00010.1	AT2G32950.1 | Symbols: COP1, ATCOP1, DET340, FUS1, EMB168 | Transducin/WD40 repeat-like superfamily protein | chr2:13978000-13983282 FORWARD LENGTH=675	0	1.2	2.27	1.31	1.59333	1.06	2.27	1.4	1.57667	96.45	89.76	63.29	83.1667	37	56.13	30.84	41.3233	-0.0151704	0.162667	5.70589	0.949334	4.69684	0.90409	4.71201	0.896375	5.72106	0.944219	-1.00905	0.744301	gi|460409634|ref|XP_004250243.1|/0/PREDICTED: E3 ubiquitin-protein ligase COP1-like isoform X1 [Solanum lycopersicum]
Sme2.5_11468.1_g00006.1	AT1G11580.1 | Symbols: ATPMEPCRA, PMEPCRA | methylesterase PCR A | chr1:3888730-3890649 FORWARD LENGTH=557	1e-156	935.93	1507.46	994.33	1145.91	2830.36	2751.11	3839.04	3140.17	3331.65	3146.32	4084.97	3520.98	5831.17	3062.07	4227.58	4373.61	1.45435	0.795189	1.61949	0.818778	1.93233	0.831562	0.477981	0.607418	0.165134	0.363361	0.312846	0.512335	gi|568214884|ref|NP_001274785.1|/0/pectin methyl esterase [Solanum tuberosum]
Sme2.5_02682.1_g00003.1	AT4G05200.1 | Symbols: CRK25 | cysteine-rich RLK (RECEPTOR-like protein kinase) 25 | chr4:2679793-2682309 REVERSE LENGTH=675	1e-158	16.34	27.63	29.54	24.5033	1.59	7.4	2.6	3.86333	1.04	1.75	2.34	1.71	2.32	2.59	4.1	3.00333	-2.66506	0.809823	-3.84091	0.85526	-3.02834	0.832047	-0.363282	0.297594	-1.17585	0.490159	0.812568	0.384792	gi|565352967|ref|XP_006343408.1|/0/PREDICTED: cysteine-rich receptor-like protein kinase 10-like [Solanum tuberosum]
Sme2.5_07206.1_g00001.1	AT1G06680.1 | Symbols: PSBP-1, OEE2, PSII-P, OE23 | photosystem II subunit P-1 | chr1:2047940-2049186 FORWARD LENGTH=263	1e-112	77.6	54.05	57.6	63.0833	123.04	204.75	262.95	196.913	350.9	404.97	519.47	425.113	753.02	542.63	654.17	649.94	1.64223	0.807992	2.75252	0.854832	3.36498	0.87369	1.72275	0.817631	1.11029	0.761701	0.612459	0.66886	gi|568214772|ref|NP_001274949.1|/5.62764e-128/oxygen-evolving enhancer protein 2, chloroplastic precursor [Solanum tuberosum]
Sme2.5_03266.1_g00009.1	AT4G03965.1 | Symbols: | RING/U-box superfamily protein | chr4:1889576-1890205 FORWARD LENGTH=209	1e-33	238.45	193.88	210.21	214.18	28.46	69.61	47.96	48.6767	17.06	20.32	30.27	22.55	31.67	33.93	39.22	34.94	-2.13752	0.83047	-3.24762	0.867229	-2.61587	0.851827	-0.478351	0.568534	-1.1101	0.73146	0.631752	0.622423	gi|460395889|ref|XP_004243512.1|/4.67959e-73/PREDICTED: mitochondrial ubiquitin ligase activator of nfkb 1-like [Solanum lycopersicum]
Sme2.5_06855.1_g00002.1	AT4G27070.1 | Symbols: TSB2 | tryptophan synthase beta-subunit 2 | chr4:13586564-13588619 FORWARD LENGTH=475	0	26.5	23.74	45.05	31.7633	9.67	8.73	11.89	10.0967	9.42	5.72	5.84	6.99333	9.7	16.44	12.02	12.72	-1.65348	0.776163	-2.18331	0.809192	-1.32026	0.762204	0.33322	0.393191	-0.529827	0.450682	0.863046	0.598026	gi|565401077|ref|XP_006366042.1|/0/PREDICTED: tryptophan synthase beta chain 2, chloroplastic-like [Solanum tuberosum]
Sme2.5_03368.1_g00010.1	AT5G11420.1 | Symbols: | Protein of unknown function, DUF642 | chr5:3644655-3646991 FORWARD LENGTH=366	1e-152	144.02	252.6	72.66	156.427	2744	1621.69	3271.63	2545.77	1992.13	1383.81	2587.5	1987.81	2120.1	1143.53	2536.08	1933.24	4.02455	0.896466	3.66762	0.883109	3.62746	0.882561	-0.397086	0.566275	-0.356922	0.5267	-0.040164	0.205865	gi|565397388|ref|XP_006364278.1|/0/PREDICTED: uncharacterized protein LOC102598357 [Solanum tuberosum]
Sme2.5_00043.1_g00021.1	AT5G59970.1 | Symbols: | Histone superfamily protein | chr5:24146352-24146663 REVERSE LENGTH=103	2e-52	19.33	16.82	17.07	17.74	144.54	74.84	116.66	112.013	75.51	71.2	63.12	69.9433	78.37	44.74	64.06	62.39	2.65859	0.843378	1.97918	0.818011	1.81431	0.812952	-0.844284	0.700911	-0.679412	0.655767	-0.164872	0.348532	gi|721697114|ref|XP_003580388.2|/3.97702e-39/PREDICTED: uncharacterized protein LOC100841093 [Brachypodium distachyon]
Sme2.5_11997.1_g00001.1	AT1G06620.1 | Symbols: | 2-oxoglutarate (2OG) and Fe(II)-dependent oxygenase superfamily protein | chr1:2025618-2027094 FORWARD LENGTH=365	1e-105	0.45	0.3	0	0.253333	4.28	1.06	0.45	1.93	54.51	50.47	44.93	49.97	3.27	7.73	3.63	4.87667	2.92949	0.532088	7.62388	0.978107	4.26679	0.749218	1.33729	0.559747	4.69439	0.897421	-3.35709	0.855674	gi|565376021|ref|XP_006354513.1|/5.19467e-140/PREDICTED: 1-aminocyclopropane-1-carboxylate oxidase homolog [Solanum tuberosum]
Sme2.5_01503.1_g00011.1	AT5G10730.1 | Symbols: | NAD(P)-binding Rossmann-fold superfamily protein | chr5:3390822-3392947 REVERSE LENGTH=287	1e-39	12.77	9.31	6.54	9.54	13.13	13.29	19.49	15.3033	76.71	61.12	70.87	69.5667	35.76	86.43	29.03	50.4067	0.681785	0.575009	2.86634	0.847788	2.40155	0.831696	1.71977	0.793092	2.18455	0.817953	-0.464782	0.579532	gi|565381403|ref|XP_006357060.1|/1.09826e-33/PREDICTED: uncharacterized protein At1g32220, chloroplastic-like isoform X1 [Solanum tuberosum]
Sme2.5_02092.1_g00001.1	AT2G02590.1 | Symbols: | FUNCTIONS IN: molecular_function unknown; INVOLVED IN: biological_process unknown; LOCATED IN: chloroplast; EXPRESSED IN: 21 plant structures; EXPRESSED DURING: 13 growth stages; CONTAINS InterPro DOMAIN/s: Putative small multi-drug export (InterPro:IPR009577); Has 405 Blast hits to 405 proteins in 185 species: Archae - 65; Bacteria - 295; Metazoa - 0; Fungi - 0; Plants -…	3e-69	24.02	23.66	23.02	23.5667	22.26	21.23	16.67	20.0533	68.57	61.19	63.39	64.3833	77.4	83.21	76.25	78.9533	-0.232906	0.382488	1.44994	0.784927	1.74425	0.813915	1.97716	0.813318	1.68285	0.793224	0.294313	0.473796	gi|565381817|ref|XP_006357258.1|/1.98477e-102/PREDICTED: uncharacterized protein LOC102597342 [Solanum tuberosum]
Sme2.5_04669.1_g00007.1	AT5G65550.1 | Symbols: | UDP-Glycosyltransferase superfamily protein | chr5:26198410-26199810 REVERSE LENGTH=466	1e-31	6.72	5.98	28.78	13.8267	0.13	2	0.62	0.916667	0.13	0.78	1.25	0.72	0.64	1.14	0.99	0.923333	-3.91491	0.824044	-4.26331	0.84435	-3.90446	0.832498	0.0104544	0.151585	-0.3484	0.206014	0.358855	0.202569	gi|209954733|dbj|BAG80557.1|/1.78195e-143/UDP-glucose:glucosyltransferase [Lycium barbarum]
Sme2.5_02418.1_g00005.1	AT1G29195.1 | Symbols: | unknown protein; FUNCTIONS IN: molecular_function unknown; INVOLVED IN: biological_process unknown; LOCATED IN: chloroplast; EXPRESSED IN: 13 plant structures; EXPRESSED DURING: 4 anthesis, C globular stage, 4 leaf senescence stage, petal differentiation and expansion stage; BEST Arabidopsis thaliana protein match is: unknown protein (TAIR:AT2G30230.1); Has 180 Blast hits…	1e-54	165.57	116.03	181.61	154.403	37.01	78.01	72.32	62.4467	40.8	42.95	45.52	43.09	41.11	21.34	39.3	33.9167	-1.30601	0.777222	-1.84128	0.821342	-2.18664	0.836441	-0.88063	0.695574	-0.535271	0.590251	-0.345359	0.494722	gi|460374565|ref|XP_004233081.1|/5.88442e-52/PREDICTED: probable WRKY transcription factor protein 1 [Solanum lycopersicum]
Sme2.5_05794.1_g00003.1	AT5G39950.1 | Symbols: ATTRX2, ATH2, ATTRXH2, TRXH2, TRX2 | thioredoxin 2 | chr5:15990885-15991881 REVERSE LENGTH=133	2e-35	0.5	0	0	0.173333	2.04	0	0.51	0.853333	2.05	2.16	1.53	1.91333	13.56	8.23	7.61	9.8	2.29956	0.376128	3.46447	0.550982	5.82116	0.884549	3.5216	0.776598	1.16491	0.388095	2.35669	0.739097	gi|565354783|ref|XP_006344288.1|/1.1259e-54/PREDICTED: thioredoxin H2-like [Solanum tuberosum]
Sme2.5_06132.1_g00001.1	AT4G27960.1 | Symbols: UBC9 | ubiquitin conjugating enzyme 9 | chr4:13916065-13917203 REVERSE LENGTH=148	7e-83	44.78	59.28	41.38	48.48	159.77	114.64	191.51	155.307	52.39	84.27	80.04	72.2333	97.98	47.27	79.49	74.9133	1.67966	0.808053	0.575275	0.63786	0.627833	0.666399	-1.05183	0.753477	-1.10438	0.75382	0.0525578	0.213705	gi|568215296|ref|NP_001274980.1|/2.3403e-84/SUMO-conjugating enzyme UBC9-like [Solanum tuberosum]
Sme2.5_00013.1_g00022.1	AT1G64380.1 | Symbols: | Integrase-type DNA-binding superfamily protein | chr1:23890981-23891988 REVERSE LENGTH=335	3e-57	6.91	5.62	2.11	4.88	60.91	49.3	39.75	49.9867	130.01	132.08	83.18	115.09	57.19	59.61	66.93	61.2433	3.35659	0.852938	4.55974	0.909583	3.6496	0.87031	0.293009	0.4625	1.20315	0.760401	-0.910138	0.724512	gi|460398161|ref|XP_004244631.1|/2.43326e-106/PREDICTED: ethylene-responsive transcription factor ERF061-like [Solanum lycopersicum]
Sme2.5_02066.1_g00012.1	AT3G11180.1 | Symbols: | 2-oxoglutarate (2OG) and Fe(II)-dependent oxygenase superfamily protein | chr3:3504249-3506688 FORWARD LENGTH=400	1e-105	7.96	5.89	6.36	6.73667	29.61	28.19	24.51	27.4367	94.98	90.74	81.53	89.0833	33.11	37.74	40.25	37.0333	2.026	0.791394	3.72505	0.877384	2.45872	0.826077	0.432719	0.532318	1.69905	0.800488	-1.26633	0.777244	gi|565380117|ref|XP_006356460.1|/2.27712e-138/PREDICTED: protein SRG1-like [Solanum tuberosum]
Sme2.5_00518.1_g00007.1	AT1G74670.1 | Symbols: | Gibberellin-regulated family protein | chr1:28053378-28053893 FORWARD LENGTH=101	1e-26	516.77	679.9	422.66	539.777	1429.68	829.23	1789.77	1349.56	472.95	379.61	560.62	471.06	2038.03	1281.78	2587.95	1969.25	1.32205	0.785403	-0.196452	0.419062	1.86721	0.830059	0.54516	0.634764	-1.51851	0.800102	2.06367	0.839612	gi|565342346|ref|XP_006338319.1|/1.32514e-47/PREDICTED: protein GAST1-like [Solanum tuberosum]
Sme2.5_23342.1_g00001.1	AT5G27670.1 | Symbols: HTA7 | histone H2A 7 | chr5:9792807-9793365 REVERSE LENGTH=150	2e-62	8.31	33.21	6.71	16.0767	383.11	225.33	361.55	323.33	48.27	109.89	97.06	85.0733	126.16	53.91	98.18	92.75	4.32997	0.905982	2.40374	0.837385	2.52838	0.841664	-1.80159	0.818739	-1.92623	0.822165	0.12464	0.30805	gi|27529852|dbj|BAC53941.1|/4.65399e-40/H2A histone [Nicotiana tabacum]
Sme2.5_01876.1_g00003.1	AT2G02410.1 | Symbols: | unknown protein; CONTAINS InterPro DOMAIN/s: Protein of unknown function DUF901 (InterPro:IPR010298); Has 1151 Blast hits to 1151 proteins in 597 species: Archae - 0; Bacteria - 1105; Metazoa - 0; Fungi - 0; Plants - 42; Viruses - 0; Other Eukaryotes - 4 (source: NCBI BLink). | chr2:632713-634613 FORWARD LENGTH=308	7e-87	4.56	3.71	3.72	3.99667	9.5	9.31	9.81	9.54	66.56	68.47	58.68	64.57	37.78	42.39	30.31	36.8267	1.25519	0.651966	4.01399	0.883656	3.20388	0.848826	1.94869	0.793109	2.7588	0.835915	-0.810113	0.694535	gi|565345773|ref|XP_006339964.1|/3.14734e-102/PREDICTED: uncharacterized protein LOC102592167 isoform X1 [Solanum tuberosum]
Sme2.5_03140.1_g00004.1	AT3G47570.1 | Symbols: | Leucine-rich repeat protein kinase family protein | chr3:17527611-17530748 FORWARD LENGTH=1010	1e-143	52.42	48.04	50.98	50.48	2.64	0.35	1.68	1.55667	24.19	5.92	13.06	14.39	184.82	225.54	190.24	200.2	-5.01918	0.914135	-1.81065	0.805208	1.98766	0.830376	7.00684	0.984076	3.20853	0.791314	3.7983	0.883031	gi|697115484|ref|XP_009611661.1|/0/PREDICTED: probable LRR receptor-like serine/threonine-protein kinase At3g47570 isoform X1 [Nicotiana tomentosiformis]
Sme2.5_07685.1_g00003.1	AT1G53540.1 | Symbols: | HSP20-like chaperones superfamily protein | chr1:19980510-19980983 FORWARD LENGTH=157	7e-65	0	1.2	0.4	0.536667	11.92	84.09	12.76	36.2567	0.71	4.23	0	1.65	2.75	0	2.71	1.82333	6.07808	0.942747	1.62037	0.431876	1.76448	0.467462	-4.3136	0.876376	-4.45771	0.882192	0.144112	0.186661	gi|40646966|gb|AAQ19680.1|/1.02773e-67/chloroplast small heat shock protein class I [Capsicum frutescens]
Sme2.5_00275.1_g00009.1	AT5G13870.1 | Symbols: EXGT-A4, XTH5 | xyloglucan endotransglucosylase/hydrolase 5 | chr5:4475089-4476217 REVERSE LENGTH=293	1e-128	288.91	355.85	247.58	297.447	1792.76	1243.16	1462.08	1499.33	449.88	618.8	453.72	507.467	269.39	208.56	335.47	271.14	2.33362	0.842634	0.770682	0.711264	-0.133593	0.350424	-2.46721	0.847319	-1.56294	0.803138	-0.904275	0.734222	gi|565355581|ref|XP_006344664.1|/3.8035e-174/PREDICTED: probable xyloglucan endotransglucosylase/hydrolase 1-like [Solanum tuberosum]
Sme2.5_03296.1_g00002.1	AT5G50100.1 | Symbols: | Putative thiol-disulphide oxidoreductase DCC | chr5:20371916-20373172 FORWARD LENGTH=214	5e-64	0	0	0	0.01	2.88	0.72	2.14	1.91333	128.16	140.58	86.62	118.453	38.89	87.5	33.49	53.2933	7.57994	0.684291	13.532	0.993356	12.3797	0.986501	4.79979	0.904707	5.95209	0.956782	-1.15229	0.77096	gi|565356337|ref|XP_006345024.1|/1.94772e-101/PREDICTED: uncharacterized protein At5g50100, mitochondrial-like [Solanum tuberosum]
Sme2.5_00235.1_g00018.1	AT3G22200.1 | Symbols: POP2, GABA-T, HER1 | Pyridoxal phosphate (PLP)-dependent transferases superfamily protein | chr3:7835286-7838863 FORWARD LENGTH=504	2e-63	52.66	45.78	43.22	47.22	1.4	6.36	7.12	4.96	0	1.69	2.39	1.36333	0.2	0.4	2.17	0.923333	-3.25099	0.847433	-5.11419	0.919569	-5.6764	0.942158	-2.42542	0.649525	-1.8632	0.602988	-0.562215	0.255824	gi|474033617|gb|EMS53048.1|/1.57811e-106/putative aminotransferase y4uB [Triticum urartu]
Sme2.5_04022.1_g00007.1	AT4G25150.1 | Symbols: | HAD superfamily, subfamily IIIB acid phosphatase | chr4:12901736-12902882 REVERSE LENGTH=260	1e-60	18.42	0.91	13.25	10.86	1408.58	451.93	1775.42	1211.98	178.06	170.65	384.83	244.513	192.89	26.45	20.46	79.9333	6.80219	0.985255	4.49282	0.911195	2.87977	0.851254	-3.92242	0.893263	-2.30938	0.840542	-1.61304	0.814856	gi|565379447|ref|XP_006356134.1|/7.29756e-139/PREDICTED: acid phosphatase 1-like [Solanum tuberosum]
Sme2.5_08606.1_g00002.1	AT5G65360.1 | Symbols: | Histone superfamily protein | chr5:26120099-26120509 REVERSE LENGTH=136	5e-74	5.23	13.95	3.4	7.52667	282.52	138.6	242.97	221.363	67.65	110.71	112.87	97.0767	85.79	28.06	48.05	53.9667	4.87826	0.924345	3.68904	0.874583	2.84199	0.845573	-2.03628	0.829485	-1.18922	0.766658	-0.847056	0.711222	gi|700211373|gb|KGN66469.1|/5.86253e-59/hypothetical protein Csa_1G612925 [Cucumis sativus]
Sme2.5_00188.1_g00018.1	AT3G56360.1 | Symbols: | unknown protein; FUNCTIONS IN: molecular_function unknown; INVOLVED IN: biological_process unknown; LOCATED IN: chloroplast; EXPRESSED IN: 24 plant structures; EXPRESSED DURING: 15 growth stages; BEST Arabidopsis thaliana protein match is: unknown protein (TAIR:AT5G05250.1); Has 45 Blast hits to 45 proteins in 13 species: Archae - 0; Bacteria - 0; Metazoa - 0; Fungi - 0; …	1e-26	36.51	12.95	30.75	26.7367	6.3	19.9	10.65	12.2833	53.21	77.58	29.05	53.28	36.38	139.4	82.37	86.05	-1.12212	0.71586	0.994774	0.726851	1.68636	0.813425	2.80847	0.846649	2.11689	0.810531	0.691581	0.673343	gi|698552384|ref|XP_009769618.1|/8.38982e-53/PREDICTED: uncharacterized protein LOC104220443 [Nicotiana sylvestris]
Sme2.5_03981.1_g00003.1	AT3G53830.1 | Symbols: | Regulator of chromosome condensation (RCC1) family protein | chr3:19940814-19943592 FORWARD LENGTH=472	1e-136	19.01	19.43	19.79	19.41	59.55	102.67	65.57	75.93	14.7	12.51	15.18	14.13	4.48	3.42	4.45	4.11667	1.96787	0.810833	-0.458039	0.513333	-2.23725	0.794452	-4.20512	0.88931	-2.42591	0.82953	-1.77921	0.741477	gi|565347985|ref|XP_006341001.1|/0/PREDICTED: RCC1 domain-containing protein DDB_G0279253-like isoform X1 [Solanum tuberosum]
Sme2.5_04071.1_g00007.1	AT3G09270.1 | Symbols: ATGSTU8, GSTU8 | glutathione S-transferase TAU 8 | chr3:2848407-2849226 REVERSE LENGTH=224	7e-26	58.56	48.02	78.02	61.5333	3.41	9.16	5.06	5.87667	2.28	8.42	6.25	5.65	1.74	4.57	0.56	2.29	-3.3883	0.857014	-3.44505	0.860805	-4.74795	0.912599	-1.35965	0.59031	-0.0567472	0.182171	-1.3029	0.574981	gi|565402035|ref|XP_006366496.1|/1.2092e-48/PREDICTED: probable glutathione S-transferase-like [Solanum tuberosum]
Sme2.5_16525.1_g00001.1	AT1G17060.1 | Symbols: CYP72C1, SOB7 | cytochrome p450 72c1 | chr1:5832282-5835255 REVERSE LENGTH=476	7e-86	23.06	49.31	68.95	47.1067	3.5	14.84	6.16	8.16667	1.57	10.52	6.45	6.18	6.72	6.17	11	7.96333	-2.52811	0.823206	-2.93025	0.84195	-2.56449	0.832626	-0.0363749	0.183133	-0.402141	0.373348	0.365766	0.362764	gi|296090065|emb|CBI39884.3|/8.01154e-115/unnamed protein product [Vitis vinifera]
Sme2.5_03164.1_g00002.1	AT2G03710.2 | Symbols: SEP4, AGL3 | K-box region and MADS-box transcription factor family protein | chr2:1129622-1131628 FORWARD LENGTH=257	4e-69	39.75	43.2	78.81	53.92	0.53	0.79	0.26	0.526667	1.06	0.56	1.58	1.06667	1.08	2.93	1.57	1.86	-6.67779	0.965485	-5.65964	0.941743	-4.85745	0.914492	1.82034	0.451803	1.01815	0.302807	0.802193	0.323606	gi|350534764|ref|NP_001234670.1|/5.30191e-108/MADS-box transcription factor [Solanum lycopersicum]
Sme2.5_00864.1_g00009.1	AT2G37040.1 | Symbols: PAL1, ATPAL1 | PHE ammonia lyase 1 | chr2:15557602-15560237 REVERSE LENGTH=725	0	5.98	1.06	1.41	2.81667	16.04	5.13	44.23	21.8	24.09	18.6	25.92	22.87	4.72	8.3	4.05	5.69	2.95227	0.81203	3.0214	0.825985	1.01444	0.557341	-1.93783	0.769606	0.0691282	0.219855	-2.00696	0.787096	gi|193290718|gb|ACF17667.1|/0/putative phenylalanine ammonia-lyase [Capsicum annuum]
Sme2.5_00187.1_g00024.1	AT1G48330.1 | Symbols: | unknown protein; BEST Arabidopsis thaliana protein match is: unknown protein (TAIR:AT3G17580.1); Has 40 Blast hits to 40 proteins in 11 species: Archae - 0; Bacteria - 0; Metazoa - 0; Fungi - 0; Plants - 40; Viruses - 0; Other Eukaryotes - 0 (source: NCBI BLink). | chr1:17863897-17864124 FORWARD LENGTH=75	5e-12	0	0	0		0	0	0		15.23	6.48	9.17	10.2933	9.35	10.17	1.01	6.84333			10.0075	0.920933	9.41856	0.890959	9.41856	0.867943	10.0075	0.901583	-0.588939	0.489188	gi|723753043|ref|XP_010314731.1|/5.97373e-32/PREDICTED: uncharacterized protein LOC101251166 [Solanum lycopersicum]
Sme2.5_05099.1_g00002.1	AT1G66370.1 | Symbols: MYB113, AtMYB113 | myb domain protein 113 | chr1:24753634-24754604 FORWARD LENGTH=246	2e-51	0.93	0	0	0.316667	4.78	5.24	6.63	5.55	487.19	389.66	235.38	370.743	20.46	51.41	26.96	32.9433	4.13145	0.748588	10.1932	0.997853	6.70088	0.962032	2.56943	0.813722	6.06179	0.966057	-3.49236	0.877543	gi|460408471|ref|XP_004249668.1|/1.45228e-104/PREDICTED: transcription factor MYB113-like [Solanum lycopersicum]
Sme2.5_00803.1_g00009.1	AT4G35690.1 | Symbols: | Arabidopsis protein of unknown function (DUF241) | chr4:16921886-16922740 FORWARD LENGTH=284	2e-34	0.44	0.23	0	0.226667	0	0.23	0.23	0.156667	31.62	23.37	19.57	24.8533	6.98	11.53	8.81	9.10667	-0.532874	0.186492	6.77672	0.952924	5.32828	0.861728	5.86115	0.859472	7.3096	0.947932	-1.44844	0.751369	gi|565347882|ref|XP_006340950.1|/2.17411e-106/PREDICTED: uncharacterized protein LOC102603674 [Solanum tuberosum]
Sme2.5_12578.1_g00001.1	AT2G28680.1 | Symbols: | RmlC-like cupins superfamily protein | chr2:12303118-12304747 REVERSE LENGTH=356	9e-69	174.8	367.18	340.43	294.137	17.77	125.35	26.07	56.3967	14.05	26.56	38.37	26.3267	27.67	34.77	34.99	32.4767	-2.3828	0.84126	-3.48189	0.876775	-3.17901	0.868244	-0.796206	0.677912	-1.09909	0.734675	0.302879	0.444984	gi|565365477|ref|XP_006349432.1|/2.33974e-174/PREDICTED: 11S globulin subunit beta-like [Solanum tuberosum]
Sme2.5_00014.1_g00012.1	AT5G43700.1 | Symbols: ATAUX2-11, IAA4 | AUX/IAA transcriptional regulator family protein | chr5:17550465-17551206 FORWARD LENGTH=186	2e-50	32.64	36.48	16.47	28.53	124.17	67.79	60.83	84.2633	23.17	31.34	16.54	23.6833	33.78	21.08	37.61	30.8233	1.56243	0.788205	-0.268608	0.425373	0.111543	0.291551	-1.45088	0.781809	-1.83103	0.805199	0.380151	0.495227	gi|525313269|ref|NP_001266042.1|/1.15846e-67/IAA2 [Solanum lycopersicum]
Sme2.5_00592.1_g00005.1	AT4G09820.1 | Symbols: TT8, BHLH42 | basic helix-loop-helix (bHLH) DNA-binding superfamily protein | chr4:6182067-6186261 FORWARD LENGTH=518	9e-47	0.17	0	0	0.0633333	0.09	0.26	0	0.12	8.11	3.7	4.81	5.54	0.36	2.75	1.82	1.64333	0.921997	0.184787	6.45078	0.836292	4.69752	0.58543	3.77552	0.52037	5.52878	0.78266	-1.75326	0.623418	gi|568215715|ref|NP_001275098.1|/0/transcription factor TT8-like [Solanum tuberosum]
Sme2.5_05567.1_g00005.1	AT5G59910.1 | Symbols: HTB4 | Histone superfamily protein | chr5:24127206-24127658 FORWARD LENGTH=150	1e-56	26.64	35.95	20.56	27.7167	202.74	105.29	176.49	161.507	102.64	130.16	122.94	118.58	61.77	41.13	56.76	53.22	2.54277	0.840422	2.09704	0.831524	0.941215	0.720906	-1.60155	0.804841	-0.445733	0.569291	-1.15582	0.771835	gi|565364671|ref|XP_006349042.1|/7.63892e-43/PREDICTED: histone H2B.2-like [Solanum tuberosum]
Sme2.5_00956.1_g00009.1	AT4G20360.1 | Symbols: ATRAB8D, ATRABE1B, RABE1b | RAB GTPase homolog E1B | chr4:10990036-10991466 FORWARD LENGTH=476	0	19.13	18.73	17.34	18.4	18.21	17.96	22.85	19.6733	139.14	108.41	134.58	127.377	127.03	155.87	142.45	141.783	0.0965357	0.258473	2.79132	0.850301	2.94591	0.856232	2.84937	0.852612	2.69479	0.845191	0.154587	0.348185	gi|697184955|ref|XP_009601497.1|/0/PREDICTED: elongation factor TuB, chloroplastic [Nicotiana tomentosiformis]
Sme2.5_03352.1_g00005.1	AT1G04420.1 | Symbols: | NAD(P)-linked oxidoreductase superfamily protein | chr1:1191634-1193699 FORWARD LENGTH=412	1e-130	1.49	2.34	0.82	1.55	7.44	4.57	6.2	6.07	12.33	12.95	10	11.76	16.6	15.17	12.61	14.7933	1.96943	0.662971	2.92355	0.783152	3.25461	0.81499	1.28518	0.691538	0.95412	0.594468	0.331059	0.403389	gi|565368099|ref|XP_006350690.1|/6.87217e-149/PREDICTED: aldo-keto reductase-like [Solanum tuberosum]
Sme2.5_08496.1_g00001.1	AT1G72030.1 | Symbols: | Acyl-CoA N-acyltransferases (NAT) superfamily protein | chr1:27110887-27111825 FORWARD LENGTH=256	5e-28	0	0	0	0.01	1.11	0	2.2	1.10667	10.57	11.75	13.32	11.88	0	1.12	0	0.38	6.79008	0.582627	10.2143	0.931234	5.24793	0.388375	-1.54215	0.356676	3.42424	0.78233	-4.96639	0.854975	gi|565373467|ref|XP_006353294.1|/1.51599e-51/PREDICTED: uncharacterized protein LOC102592477 [Solanum tuberosum]
Sme2.5_10251.1_g00002.1	AT3G20570.1 | Symbols: ENODL9, AtENODL9 | early nodulin-like protein 9 | chr3:7186754-7187453 REVERSE LENGTH=203	1e-35	0	0	0	0.01	5.62	0.9	5.16	3.89333	1.68	8.84	2.67	4.39667	1.65	1.95	1.92	1.84	8.60486	0.805774	8.78027	0.824728	7.52356	0.683133	-1.0813	0.489441	0.175404	0.230917	-1.2567	0.529658	gi|565401069|ref|XP_006366038.1|/6.41262e-65/PREDICTED: early nodulin-like protein 2-like [Solanum tuberosum]
Sme2.5_27834.1_g00001.1	#	#	232.88	187.88	345.66	255.473	33.17	46.48	52.29	43.98	8.48	13.4	20.04	13.9733	20.62	24.1	42.41	29.0433	-2.53825	0.842976	-4.19242	0.90064	-3.13689	0.863521	-0.598641	0.614123	-1.65417	0.780705	1.05553	0.717802	-
Sme2.5_03529.1_g00004.1	AT1G32520.1 | Symbols: | unknown protein; FUNCTIONS IN: molecular_function unknown; INVOLVED IN: biological_process unknown; LOCATED IN: chloroplast; EXPRESSED IN: 24 plant structures; EXPRESSED DURING: 15 growth stages; Has 143 Blast hits to 142 proteins in 34 species: Archae - 0; Bacteria - 0; Metazoa - 39; Fungi - 0; Plants - 56; Viruses - 0; Other Eukaryotes - 48 (source: NCBI BLink). | chr1:…	1e-89	8.68	9.58	7.56	8.60667	9.97	14.93	15.85	13.5833	58.22	60.13	83.23	67.1933	84.8	71.29	66.26	74.1167	0.658311	0.557771	2.96479	0.848024	3.10627	0.855642	2.44796	0.831318	2.30648	0.821061	0.14148	0.32743	gi|565390913|ref|XP_006361177.1|/4.35677e-126/PREDICTED: uncharacterized protein LOC102605699 [Solanum tuberosum]
Sme2.5_30700.1_g00001.1	AT4G11650.1 | Symbols: ATOSM34, OSM34 | osmotin 34 | chr4:7025127-7026113 REVERSE LENGTH=244	1e-70	6226.15	6914.9	6929.88	6690.31	2526.47	1633.82	2379.08	2179.79	2662.96	3156.33	2975.24	2931.51	1958.04	3602.47	3163.04	2907.85	-1.61788	0.81246	-1.19043	0.784972	-1.20212	0.78924	0.415764	0.577918	0.427455	0.570132	-0.0116911	0.159173	gi|56787638|gb|AAL79832.2|/6.80275e-111/osmotin-like protein [Solanum nigrum]
Sme2.5_06030.1_g00002.1	AT5G64940.2 | Symbols: ATATH13, ATH13 | ABC2 homolog 13 | chr5:25949116-25953326 FORWARD LENGTH=761	0	7.71	7.01	5.82	6.84667	16.76	21.37	21.12	19.75	125.19	94	100.78	106.657	22.19	30.07	22.58	24.9467	1.52838	0.737076	3.96143	0.886079	1.86537	0.790521	0.336994	0.453624	2.43305	0.834851	-2.09606	0.830714	gi|460383452|ref|XP_004237437.1|/0/PREDICTED: uncharacterized aarF domain-containing protein kinase At1g79600, chloroplastic [Solanum lycopersicum]
Sme2.5_00699.1_g00005.1	AT5G46930.1 | Symbols: | Plant invertase/pectin methylesterase inhibitor superfamily protein | chr5:19056655-19057191 REVERSE LENGTH=178	5e-23	0	0	0	0.01	12.78	3.03	11.33	9.04667	0	2.13	0.67	0.936667	0.69	0.34	1.33	0.786667	9.82124	0.904724	6.54946	0.546643	6.29768	0.520716	-3.52356	0.769096	-3.27178	0.75205	-0.251783	0.18907	gi|565376373|ref|XP_006354680.1|/1.2033e-78/PREDICTED: putative invertase inhibitor-like [Solanum tuberosum]
Sme2.5_04984.1_g00003.1	#	#	0.84	1.14	0.29	0.756667	32.55	8.05	69.88	36.8267	12.43	22.51	53.74	29.56	7.34	1.74	3.99	4.35667	5.60495	0.927997	5.28784	0.916565	2.52549	0.658882	-3.07945	0.834939	-0.317105	0.447002	-2.76235	0.822845	gi|71044456|gb|AAZ20771.1|/1.27471e-78/insect injury-induced proteinase inhibitor [Nicotiana tabacum]
Sme2.5_00216.1_g00023.1	AT5G49730.1 | Symbols: ATFRO6, FRO6 | ferric reduction oxidase 6 | chr5:20201355-20204455 REVERSE LENGTH=738	0	4.99	7.77	6.09	6.28333	21.23	49.19	63.31	44.5767	1033.34	981.46	766.1	926.967	36.75	53.45	40.33	43.51	2.82669	0.834387	7.20484	0.9906	2.79174	0.837404	-0.0349417	0.195175	4.37816	0.908898	-4.4131	0.911246	gi|565385167|ref|XP_006358487.1|/0/PREDICTED: ferric reduction oxidase 6-like [Solanum tuberosum]
Sme2.5_10015.1_g00002.1	AT3G12500.1 | Symbols: ATHCHIB, PR3, PR-3, CHI-B, B-CHI, HCHIB | basic chitinase | chr3:3962501-3963984 REVERSE LENGTH=335	1e-109	2.02	2.74	3.09	2.61667	17.85	8.49	26.8	17.7133	21.74	18.39	25.54	21.89	40.47	22.05	30.49	31.0033	2.75903	0.79488	3.06447	0.824452	3.56662	0.853453	0.807588	0.654619	0.305436	0.409408	0.502151	0.56147	gi|1705808|sp|P52404.1|CHI2_SOLTU/5.39046e-141/RecName: Full=Endochitinase 2; Flags: Precursor, partial [Solanum tuberosum]
Sme2.5_01781.1_g00001.1	AT4G03400.1 | Symbols: DFL2, GH3-10 | Auxin-responsive GH3 family protein | chr4:1497675-1499729 REVERSE LENGTH=591	3e-31	0	0.49	0	0.17	1.49	1.5	0.99	1.32667	4.49	3.16	6.47	4.70667	5.08	6.01	12.35	7.81333	2.9642	0.469893	4.7911	0.755866	5.52233	0.855341	2.55813	0.714305	1.8269	0.592738	0.731232	0.499511	gi|460405370|ref|XP_004248149.1|/1.08184e-41/PREDICTED: probable indole-3-acetic acid-amido synthetase GH3.5 [Solanum lycopersicum]
Sme2.5_30413.1_g00001.1	AT1G03130.1 | Symbols: PSAD-2 | photosystem I subunit D-2 | chr1:753528-754142 REVERSE LENGTH=204	3e-83	242.94	169.26	181.68	197.96	218.88	366.4	376.39	320.557	603.35	754.95	817.61	725.303	1112.18	851.7	927.02	963.633	0.69537	0.679028	1.87338	0.827518	2.28328	0.842505	1.5879	0.810157	1.17801	0.770842	0.4099	0.579328	gi|565380579|ref|XP_006356675.1|/1.34091e-95/PREDICTED: photosystem I reaction center subunit II, chloroplastic-like [Solanum tuberosum]
Sme2.5_00622.1_g00022.1	AT2G42200.1 | Symbols: SPL9, AtSPL9 | squamosa promoter binding protein-like 9 | chr2:17587601-17589451 FORWARD LENGTH=375	2e-45	5.57	4.4	5.2	5.05667	24.79	21.49	42.19	29.49	20.75	15.93	25.5	20.7267	35.79	20.57	25.47	27.2767	2.54397	0.810463	2.03523	0.787282	2.43141	0.816883	-0.112558	0.275419	-0.508738	0.54305	0.396179	0.498466	gi|565393129|ref|XP_006362236.1|/0/PREDICTED: squamosa promoter-binding-like protein 9-like [Solanum tuberosum]
Sme2.5_08460.1_g00003.1	AT5G64410.1 | Symbols: ATOPT4, OPT4 | oligopeptide transporter 4 | chr5:25750921-25754974 REVERSE LENGTH=729	0	1.84	2.26	1.41	1.83667	43.07	10.15	27.61	26.9433	3.16	4.98	2.12	3.42	2.33	2.95	4.36	3.21333	3.87477	0.85307	0.896907	0.435911	0.806981	0.420534	-3.06779	0.824303	-2.97786	0.816597	-0.0899257	0.186342	gi|565398877|ref|XP_006364990.1|/0/PREDICTED: oligopeptide transporter 4-like [Solanum tuberosum]
Sme2.5_00194.1_g00001.1	AT3G26040.1 | Symbols: | HXXXD-type acyl-transferase family protein | chr3:9519741-9521069 FORWARD LENGTH=442	3e-61	3.44	1.21	0.81	1.82	16.2	31.65	38.03	28.6267	0.41	1.87	10.85	4.37667	7.91	6.89	16.56	10.4533	3.97535	0.858614	1.26589	0.547415	2.52195	0.764715	-1.4534	0.749646	-2.70946	0.811791	1.25606	0.657769	gi|460398557|ref|XP_004244824.1|/0/PREDICTED: deacetylvindoline O-acetyltransferase-like [Solanum lycopersicum]
Sme2.5_05672.1_g00003.1	AT1G29500.1 | Symbols: | SAUR-like auxin-responsive protein family | chr1:10321290-10321697 FORWARD LENGTH=135	2e-28	0	0	0	0.01	2.25	0	1.34	1.2	4.51	5.71	6.29	5.50333	0.92	0.91	0.45	0.76	6.90689	0.597416	9.10416	0.856257	6.24793	0.513482	-0.658963	0.269539	2.19727	0.64126	-2.85623	0.684979	gi|460406519|ref|XP_004248710.1|/8.44232e-58/PREDICTED: auxin-induced protein 6B-like [Solanum lycopersicum]
Sme2.5_04242.1_g00007.1	AT3G18000.1 | Symbols: NMT1, XPL1, PEAMT | S-adenosyl-L-methionine-dependent methyltransferases superfamily protein | chr3:6154578-6157331 FORWARD LENGTH=491	0	6.42	3.94	5.53	5.29667	25.02	20.1	46.76	30.6267	8	10.31	16.43	11.58	30.83	7.48	22.94	20.4167	2.53163	0.811622	1.12848	0.662412	1.94659	0.784089	-0.585041	0.590941	-1.40315	0.7425	0.818112	0.637122	gi|565359719|ref|XP_006346642.1|/0/PREDICTED: phosphoethanolamine N-methyltransferase 1-like [Solanum tuberosum]
Sme2.5_01731.1_g00003.1	AT4G18550.1 | Symbols: | alpha/beta-Hydrolases superfamily protein | chr4:10225006-10226862 REVERSE LENGTH=419	1e-111	12.21	3.86	3.12	6.39667	856.23	217.04	1166.39	746.553	239.82	244.18	307.32	263.773	70.29	27.6	39.48	45.79	6.86678	0.985934	5.36583	0.944837	2.83964	0.842678	-4.02714	0.895937	-1.50095	0.797167	-2.52619	0.848106	gi|565397485|ref|XP_006364324.1|/0/PREDICTED: phospholipase A1-IIgamma-like [Solanum tuberosum]
Sme2.5_01497.1_g00004.1	AT4G18480.1 | Symbols: CHLI1, CH42, CH-42, CHL11, CHLI-1 | P-loop containing nucleoside triphosphate hydrolases superfamily protein | chr4:10201897-10203361 REVERSE LENGTH=424	0	20.68	19	25.21	21.63	26.1	26.63	24.15	25.6267	80.91	69.82	106.15	85.6267	80.9	85.83	85.63	84.12	0.244612	0.395622	1.98503	0.821392	1.95942	0.821984	1.7148	0.803656	1.74041	0.801676	-0.0256113	0.184729	gi|697166771|ref|XP_009592217.1|/0/PREDICTED: magnesium-chelatase subunit ChlI, chloroplastic isoform X1 [Nicotiana tomentosiformis]
Sme2.5_03277.1_g00006.1	AT1G76160.1 | Symbols: sks5 | SKU5 similar 5 | chr1:28578211-28581020 REVERSE LENGTH=541	6e-85	0.52	1.33	0.27	0.706667	12.36	3.75	15.43	10.5133	2.7	0.85	2.95	2.16667	3.01	1.9	2.93	2.61333	3.89505	0.801996	1.61638	0.475769	1.88679	0.536731	-2.00826	0.722604	-2.27867	0.726509	0.270414	0.235364	gi|565402241|ref|XP_006366591.1|/3.19162e-118/PREDICTED: L-ascorbate oxidase homolog, partial [Solanum tuberosum]
Sme2.5_00211.1_g00009.1	AT3G23240.1 | Symbols: ERF1, ATERF1 | ethylene response factor 1 | chr3:8295705-8296361 FORWARD LENGTH=218	3e-40	39.54	17.42	38.51	31.8233	27.81	22.15	9.8	19.92	3.76	2.54	2.13	2.81	1.91	8.91	3.44	4.75333	-0.675867	0.626277	-3.50144	0.851546	-2.74307	0.829569	-2.06721	0.7744	-2.82558	0.799407	0.758369	0.437007	gi|565389261|ref|XP_006360378.1|/1.51766e-67/PREDICTED: ethylene-responsive transcription factor 1B-like [Solanum tuberosum]
Sme2.5_01294.1_g00003.1	AT3G50560.1 | Symbols: | NAD(P)-binding Rossmann-fold superfamily protein | chr3:18761247-18763835 REVERSE LENGTH=272	5e-95	0	0	0	0.01	0.23	0	0	0.0833333	3.17	3.57	6.07	4.27	7.35	3.42	3.12	4.63	3.05889	0.206422	8.73809	0.820046	8.85487	0.842121	5.79597	0.77558	5.6792	0.749754	0.116776	0.206404	gi|565388934|ref|XP_006360221.1|/1.43942e-105/PREDICTED: 3-ketodihydrosphingosine reductase-like [Solanum tuberosum]
Sme2.5_02192.1_g00002.1	AT5G02560.1 | Symbols: HTA12 | histone H2A 12 | chr5:575437-576456 FORWARD LENGTH=153	1e-60	70.48	70.42	67.94	69.6133	382.22	243.74	369.24	331.733	177.55	246.66	213.97	212.727	196.4	120.09	134.22	150.237	2.25259	0.834387	1.61157	0.813114	1.1098	0.774405	-1.14279	0.768371	-0.641023	0.655285	-0.501764	0.618725	gi|6009909|dbj|BAA85117.1|/5.27446e-44/histone H2A-like protein [Solanum melongena]
Sme2.5_00755.1_g00009.1	AT2G20260.1 | Symbols: PSAE-2 | photosystem I subunit E-2 | chr2:8736780-8737644 FORWARD LENGTH=145	1e-31	11.78	9.95	4.35	8.69333	32.3	40.05	62.63	44.9933	95.55	120.51	145.74	120.6	180.8	107.26	142.04	143.367	2.37173	0.819592	3.79418	0.88032	4.04366	0.891872	1.67193	0.808761	1.42245	0.780941	0.24948	0.450422	gi|565372275|ref|XP_006352721.1|/6.23757e-43/PREDICTED: photosystem I reaction center subunit IV A, chloroplastic-like [Solanum tuberosum]
Sme2.5_02047.1_g00011.1	#	#	0	0	0.26	0.0933333	10.65	4.52	15.81	10.3267	0	0.56	1.33	0.633333	2.44	0	1.58	1.34333	6.78977	0.900295	2.7625	0.34763	3.84728	0.511956	-2.94249	0.759412	-4.02727	0.794893	1.08478	0.334845	gi|565394035|ref|XP_006362669.1|/8.12324e-69/PREDICTED: aspartic protease inhibitor 1-like [Solanum tuberosum]
Sme2.5_00027.1_g00029.1	AT5G44680.1 | Symbols: | DNA glycosylase superfamily protein | chr5:18024461-18025893 REVERSE LENGTH=353	1e-112	2.18	1.77	2.81	2.25333	4.03	2.37	5.32	3.90667	3	1.1	1.78	1.96	16.88	14.03	24.79	18.5667	0.793877	0.435852	-0.201207	0.217817	3.04258	0.820748	2.2487	0.775524	-0.995085	0.460865	3.24379	0.818777	gi|460373604|ref|XP_004232605.1|/0/PREDICTED: uncharacterized protein LOC101246304 [Solanum lycopersicum]
Sme2.5_06218.1_g00003.1	AT2G32990.1 | Symbols: AtGH9B8, GH9B8 | glycosyl hydrolase 9B8 | chr2:14003361-14005844 FORWARD LENGTH=525	0	0.12	0.5	0	0.21	29.06	9.71	22.87	20.5467	7.01	12.18	6.83	8.67333	1.29	0.64	1.63	1.18667	6.61237	0.937187	5.36813	0.852025	2.49845	0.436344	-4.11392	0.848853	-1.24425	0.703208	-2.86967	0.745773	gi|565358892|ref|XP_006346259.1|/0/PREDICTED: endoglucanase 11-like [Solanum tuberosum]
Sme2.5_04102.1_g00016.1	AT5G54510.1 | Symbols: GH3.6, DFL1 | Auxin-responsive GH3 family protein | chr5:22131321-22133564 REVERSE LENGTH=612	0	34.32	42.36	43.31	39.9967	8.28	10.06	10.35	9.56333	5.93	7.63	6.29	6.61667	9.59	11.94	9.2	10.2433	-2.06429	0.805063	-2.5957	0.831198	-1.96519	0.809633	0.0990998	0.230057	-0.531409	0.444907	0.630509	0.504517	gi|565394544|ref|XP_006362917.1|/0/PREDICTED: indole-3-acetic acid-amido synthetase GH3.6-like isoform X1 [Solanum tuberosum]
Sme2.5_00162.1_g00011.1	#	#	51.69	12.68	44.74	36.37	20.98	14.22	9.38	14.86	4.08	3.22	4.05	3.78333	6.21	15.37	8.39	9.99	-1.29131	0.747253	-3.26502	0.846334	-1.86419	0.803351	-0.572878	0.524279	-1.9737	0.740764	1.40083	0.668871	gi|460402166|ref|XP_004246585.1|/5.95004e-38/PREDICTED: probable cytochrome P450 556A1 [Solanum lycopersicum]
Sme2.5_00225.1_g00032.1	AT1G15820.1 | Symbols: LHCB6, CP24 | light harvesting complex photosystem II subunit 6 | chr1:5446685-5447676 REVERSE LENGTH=258	1e-113	66.73	44.79	39.23	50.25	117.98	235.99	282.98	212.317	584.54	684.85	748.61	672.667	491.43	344.8	364.83	400.353	2.07902	0.829152	3.7427	0.886068	2.99408	0.86013	0.915056	0.724127	1.66367	0.812721	-0.748618	0.707467	gi|565370380|ref|XP_006351799.1|/3.00023e-134/PREDICTED: chlorophyll a-b binding protein CP24 10A, chloroplastic-like [Solanum tuberosum]
Sme2.5_07680.1_g00002.1	AT2G38540.1 | Symbols: LP1, LTP1, ATLTP1 | lipid transfer protein 1 | chr2:16130418-16130893 FORWARD LENGTH=118	2e-24	257.14	246.31	27.99	177.147	7418.92	9539.06	5728.3	7562.09	11840.4	15968.8	7972.03	11927.1	15562.1	8596.08	5352.49	9836.9	5.41577	0.948065	6.07316	0.970331	5.79519	0.961264	0.379418	0.554271	0.657386	0.66665	-0.277968	0.488887	gi|565403914|ref|XP_006367397.1|/5.8951e-51/PREDICTED: non-specific lipid-transfer protein 1-like [Solanum tuberosum]
Sme2.5_15277.1_g00002.1	AT5G16980.2 | Symbols: | Zinc-binding dehydrogenase family protein | chr5:5579202-5580889 REVERSE LENGTH=305	6e-21	2.23	1.69	1.14	1.68667	14.34	9.25	16.47	13.3533	10.93	14.09	13.2	12.74	34.03	17.89	21.09	24.3367	2.98495	0.785243	2.91712	0.788894	3.85088	0.857891	0.865932	0.651717	-0.0678346	0.206911	0.933766	0.675979	gi|565382736|ref|XP_006357688.1|/7.8455e-56/PREDICTED: 2-alkenal reductase (NADP(+)-dependent)-like [Solanum tuberosum]
Sme2.5_02187.1_g00011.1	AT5G55050.1 | Symbols: | GDSL-like Lipase/Acylhydrolase superfamily protein | chr5:22337745-22339741 FORWARD LENGTH=376	1e-52	43.66	40.07	44.94	42.89	23	32.89	12.78	22.89	5.63	7.39	11.88	8.3	8.86	9.65	11.93	10.1467	-0.905924	0.68904	-2.36946	0.825365	-2.07964	0.818409	-1.17371	0.710235	-1.46353	0.731236	0.289823	0.345543	gi|565358782|ref|XP_006346204.1|/1.37181e-99/PREDICTED: GDSL esterase/lipase At5g55050-like [Solanum tuberosum]
Sme2.5_08480.1_g00001.1	AT3G51840.1 | Symbols: ACX4, ATSCX, ATG6 | acyl-CoA oxidase 4 | chr3:19225653-19229008 REVERSE LENGTH=436	1e-71	62.05	64.82	60.3	62.39	22.67	19.37	26.91	22.9833	25.22	23.72	31.95	26.9633	17.41	20.68	22.71	20.2667	-1.44073	0.774713	-1.21032	0.765356	-1.62221	0.805261	-0.181479	0.330565	0.230411	0.366066	-0.41189	0.503943	gi|565365510|ref|XP_006349448.1|/2.93111e-75/PREDICTED: acyl-coenzyme A oxidase 4, peroxisomal-like [Solanum tuberosum]
Sme2.5_00479.1_g00009.1	AT2G44580.1 | Symbols: | zinc ion binding | chr2:18402081-18403412 REVERSE LENGTH=386	1e-134	0.58	0.59	0.3	0.49	5.8	5.32	6.19	5.77	3.59	2.67	5.78	4.01333	13.04	9.63	8.09	10.2533	3.55772	0.728812	3.03395	0.659448	4.38717	0.834781	0.82945	0.561474	-0.52377	0.384023	1.35322	0.666701	gi|565376241|ref|XP_006354615.1|/0/PREDICTED: sister chromatid cohesion protein DCC1-like [Solanum tuberosum]
Sme2.5_04464.1_g00002.1	AT2G43000.1 | Symbols: anac042, NAC042 | NAC domain containing protein 42 | chr2:17880617-17882584 REVERSE LENGTH=275	3e-75	15.48	2.34	1.92	6.58	38.5	9.64	5.54	17.8933	0	0.68	0.21	0.3	0.66	0.43	0.21	0.433333	1.44326	0.725249	-4.45505	0.787745	-3.92454	0.77338	-5.3678	0.889171	-5.89832	0.903179	0.530515	0.191098	gi|698585878|ref|XP_009778771.1|/1.76685e-101/PREDICTED: transcription factor JUNGBRUNNEN 1-like [Nicotiana sylvestris]
Sme2.5_02187.1_g00005.1	AT2G34700.1 | Symbols: | Pollen Ole e 1 allergen and extensin family protein | chr2:14634298-14635597 REVERSE LENGTH=175	1e-28	0	0	0	0.01	16.5	1.23	6.1	7.94333	2.72	0.52	0.74	1.32667	7.53	0.5	4.88	4.30333	9.6336	0.89298	7.05166	0.611678	8.74931	0.831646	-0.88429	0.540208	-2.58194	0.712562	1.69765	0.578595	gi|46399235|gb|AAS92246.1|/3.79441e-54/proline-rich protein 1 [Capsicum annuum]
Sme2.5_10135.1_g00002.1	AT3G52970.1 | Symbols: CYP76G1 | cytochrome P450, family 76, subfamily G, polypeptide 1 | chr3:19641400-19643259 REVERSE LENGTH=516	2e-94	72.28	96.63	74.32	81.0767	11.13	45.9	20.41	25.8133	5.89	3.81	10.19	6.63	6.9	13.69	13.68	11.4233	-1.65117	0.799188	-3.61221	0.872402	-2.8273	0.851042	-1.17613	0.718263	-1.96104	0.774947	0.784903	0.565453	gi|584864|sp|P37121.1|C76A1_SOLME/0/RecName: Full=Cytochrome P450 76A1; AltName: Full=CYPLXXVIA1; AltName: Full=Cytochrome P-450EG8, partial [Solanum melongena]
Sme2.5_06919.1_g00003.1	#	#	5.17	6.97	2.2	4.78	28.32	15.55	35.94	26.6033	11.1	12.64	7.52	10.42	11.29	7.58	6.59	8.48667	2.47652	0.805609	1.12427	0.649992	0.828187	0.565477	-1.64834	0.76681	-1.35225	0.731163	-0.296085	0.352339	gi|565387299|ref|XP_006359439.1|/1.76401e-23/PREDICTED: classical arabinogalactan protein 26-like [Solanum tuberosum]
Sme2.5_00739.1_g00005.1	AT1G16390.1 | Symbols: ATOCT3, 3-Oct | organic cation/carnitine transporter 3 | chr1:5602921-5604477 FORWARD LENGTH=518	1e-106	16.22	26.93	32.74	25.2967	21.69	23.01	25.39	23.3633	5.94	2.46	14.29	7.56333	2.38	3.81	11.71	5.96667	-0.114701	0.278695	-1.74185	0.780154	-2.08395	0.802705	-1.96925	0.775076	-1.62715	0.751596	-0.342097	0.345651	gi|460388378|ref|XP_004239844.1|/3.76681e-160/PREDICTED: organic cation/carnitine transporter 3-like [Solanum lycopersicum]
Sme2.5_02585.1_g00001.1	AT3G01440.1 | Symbols: PQL1, PQL2 | PsbQ-like 1 | chr3:168478-169407 FORWARD LENGTH=220	5e-66	0.55	1.11	0.28	0.646667	1.41	3.66	2.24	2.43667	5.1	10.43	16.33	10.62	15.25	15.1	16.49	15.6133	1.91381	0.517784	4.03762	0.816591	4.59361	0.868233	2.6798	0.782993	2.1238	0.721423	0.555995	0.525874	gi|565371791|ref|XP_006352484.1|/2.57791e-98/PREDICTED: psbQ-like protein 2, chloroplastic-like [Solanum tuberosum]
Sme2.5_06467.1_g00002.1	AT1G70370.2 | Symbols: PG2 | polygalacturonase 2 | chr1:26513003-26514998 REVERSE LENGTH=626	0	48.9	74.04	43.55	55.4967	160.56	214.46	230.16	201.727	24.79	27.85	70.41	41.0167	29.45	17.33	57.77	34.85	1.86193	0.81679	-0.436191	0.566704	-0.671242	0.668805	-2.53317	0.843	-2.29812	0.834627	-0.235052	0.407769	gi|565399369|ref|XP_006365227.1|/0/PREDICTED: polygalacturonase-1 non-catalytic subunit beta-like [Solanum tuberosum]
Sme2.5_08473.1_g00002.1	AT5G50740.1 | Symbols: | Heavy metal transport/detoxification superfamily protein | chr5:20635983-20637847 REVERSE LENGTH=283	3e-52	0	0	0	0.01	7.99	0.88	6.37	5.08	2.9	0.47	0	1.12667	0	0.45	0.44	0.3	8.98868	0.843406	6.81592	0.580521	4.90689	0.350201	-4.08179	0.719963	-2.17277	0.628002	-1.90903	0.375537	gi|460381852|ref|XP_004236655.1|/9.37623e-68/PREDICTED: golgin subfamily A member 6-like protein 22 [Solanum lycopersicum]
Sme2.5_00170.1_g00016.1	AT5G62500.1 | Symbols: ATEB1B, ATEB1, EB1B | end binding protein 1B | chr5:25092929-25095006 FORWARD LENGTH=293	1e-113	5.99	10.37	6.12	7.49333	41.3	27.3	33.68	34.0933	32.77	32.04	17.98	27.5967	26.05	22.37	25.07	24.4967	2.18581	0.803744	1.88081	0.789959	1.70891	0.783042	-0.476904	0.55132	-0.304996	0.430473	-0.171909	0.327453	gi|565397204|ref|XP_006364190.1|/1.10628e-134/PREDICTED: microtubule-associated protein RP/EB family member 1B-like [Solanum tuberosum]
Sme2.5_02496.1_g00006.1	AT4G00750.1 | Symbols: | S-adenosyl-L-methionine-dependent methyltransferases superfamily protein | chr4:314405-317507 FORWARD LENGTH=633	0	76.01	100.72	80.8	85.8433	299.04	280.52	361.06	313.54	164.53	143.74	194.78	167.683	211.15	165.95	215.37	197.49	1.86887	0.819206	0.965961	0.741711	1.202	0.783983	-0.66687	0.672303	-0.90291	0.714556	0.23604	0.444547	gi|565373580|ref|XP_006353348.1|/0/PREDICTED: probable methyltransferase PMT15-like [Solanum tuberosum]
Sme2.5_03792.1_g00005.1	AT5G66460.1 | Symbols: MAN7, AtMAN7 | Glycosyl hydrolase superfamily protein | chr5:26538911-26540837 REVERSE LENGTH=431	1e-170	14.77	37.6	13.17	21.8467	72.51	56.14	95.4	74.6833	56.62	44	58.88	53.1667	77.09	26.43	64.39	55.97	1.77337	0.802851	1.28311	0.767971	1.35724	0.781722	-0.416133	0.552865	-0.490264	0.573845	0.0741317	0.237705	gi|460373236|ref|XP_004232427.1|/0/PREDICTED: mannan endo-1,4-beta-mannosidase 7 [Solanum lycopersicum]
Sme2.5_00877.1_g00008.1	AT3G15850.1 | Symbols: FAD5, FADB, JB67, ADS3 | fatty acid desaturase 5 | chr3:5359087-5360998 FORWARD LENGTH=371	1e-134	2.79	1.89	1.74	2.14	7.17	7.77	7.26	7.4	33.94	27.24	25.57	28.9167	22.09	23.21	21.28	22.1933	1.78991	0.677136	3.75622	0.857091	3.37444	0.838496	1.58453	0.750581	1.9663	0.78117	-0.381775	0.491142	gi|565397266|ref|XP_006364220.1|/0/PREDICTED: palmitoyl-monogalactosyldiacylglycerol delta-7 desaturase, chloroplastic-like [Solanum tuberosum]
Sme2.5_00297.1_g00002.1	AT1G12250.1 | Symbols: | Pentapeptide repeat-containing protein | chr1:4159287-4161269 FORWARD LENGTH=280	3e-43	0.85	0.43	0	0.43	2.61	5.69	6.04	4.78	30.6	27.19	30.91	29.5667	18.22	19.32	17.73	18.4233	3.4746	0.70362	6.10349	0.94291	5.42105	0.907186	1.94645	0.760343	2.62889	0.811758	-0.682437	0.628094	gi|565378085|ref|XP_006355493.1|/1.90951e-70/PREDICTED: thylakoid lumenal protein At1g12250, chloroplastic-like [Solanum tuberosum]
Sme2.5_07272.1_g00002.1	AT3G19320.1 | Symbols: | Leucine-rich repeat (LRR) family protein | chr3:6696395-6698073 REVERSE LENGTH=493	1e-101	5.28	9.66	3.59	6.17667	26.65	24.55	32.25	27.8167	24.96	27.85	33.64	28.8167	69.31	45.15	49.72	54.7267	2.17105	0.795978	2.222	0.806904	3.14734	0.851643	0.976294	0.712046	0.0509539	0.203315	0.925341	0.714001	gi|460375301|ref|XP_004233445.1|/5.0814e-173/PREDICTED: uncharacterized protein At4g06744-like [Solanum lycopersicum]
Sme2.5_03403.1_g00001.1	AT5G65640.1 | Symbols: bHLH093 | beta HLH protein 93 | chr5:26237137-26238904 FORWARD LENGTH=351	9e-66	16.36	27.09	18.69	20.7133	72.38	66.21	101.02	79.87	36.9	37.22	52.83	42.3167	48.99	26.43	54.25	43.2233	1.94709	0.810458	1.03067	0.733066	1.06125	0.747463	-0.885843	0.702838	-0.916428	0.7029	0.0305843	0.18132	gi|565360259|ref|XP_006346887.1|/8.82033e-146/PREDICTED: transcription factor bHLH93-like [Solanum tuberosum]
Sme2.5_07078.1_g00003.1	AT2G06520.1 | Symbols: PSBX | photosystem II subunit X | chr2:2587868-2588218 REVERSE LENGTH=116	2e-26	203.29	199.35	182.62	195.087	242.44	376.6	330	316.347	581.78	700.64	607.75	630.057	868.8	780.9	701.85	783.85	0.697391	0.679001	1.69137	0.821342	2.00646	0.83653	1.30907	0.786315	0.993975	0.736793	0.315096	0.518551	gi|565341942|ref|XP_006338124.1|/1.53319e-35/PREDICTED: uncharacterized protein LOC102601302 [Solanum tuberosum]
Sme2.5_10435.1_g00001.1	AT4G16380.1 | Symbols: | Heavy metal transport/detoxification superfamily protein | chr4:9254638-9255955 FORWARD LENGTH=254	1e-23	55.78	41.01	36.79	44.5267	7.44	20.7	12.22	13.4533	4.41	8.42	20.73	11.1867	39.15	38.82	46.63	41.5333	-1.72671	0.790346	-1.99289	0.810094	-0.1004	0.289507	1.62631	0.783464	-0.266183	0.348187	1.89249	0.802351	gi|565367185|ref|XP_006350257.1|/5.22796e-98/PREDICTED: neurofilament heavy polypeptide-like [Solanum tuberosum]
Sme2.5_00001.1_g00047.1	AT2G30490.1 | Symbols: ATC4H, C4H, CYP73A5, REF3 | cinnamate-4-hydroxylase | chr2:12993861-12995683 REVERSE LENGTH=505	0	40.66	38.44	41.63	40.2433	247.43	163.72	211.53	207.56	1247.96	1250.17	869.47	1122.53	118.37	204.79	123.79	148.983	2.36671	0.839655	4.80186	0.924505	1.88833	0.824958	-0.478377	0.599667	2.43516	0.846563	-2.91354	0.861992	gi|85036396|gb|ABC69046.1|/0/cinnamic acid 4-hydroxylase [Solanum tuberosum]
Sme2.5_00034.1_g00014.1	AT3G56590.1 | Symbols: | hydroxyproline-rich glycoprotein family protein | chr3:20965105-20967675 FORWARD LENGTH=477	2e-74	9.9	6.82	9.08	8.6	59.03	31.52	53.43	47.9933	34.14	22.53	31.42	29.3633	30.15	19.26	27.77	25.7267	2.48043	0.823068	1.77161	0.787936	1.58086	0.776193	-0.899569	0.690452	-0.708818	0.640302	-0.190751	0.348725	gi|565344291|ref|XP_006339250.1|/0/PREDICTED: uncharacterized protein LOC102584778 [Solanum tuberosum]
Sme2.5_00590.1_g00012.1	AT5G18020.1 | Symbols: | SAUR-like auxin-responsive protein family | chr5:5966305-5966580 REVERSE LENGTH=91	7e-26	7.55	1.69	5.16	4.8	19.82	16.64	33.28	23.2467	45.74	52.2	26.8	41.58	22.03	10.38	23.19	18.5333	2.27592	0.790522	3.11478	0.844491	1.94902	0.779211	-0.326901	0.441881	0.838866	0.665518	-1.16577	0.748983	gi|565387675|ref|XP_006359618.1|/4.4574e-35/PREDICTED: auxin-induced protein 15A-like [Solanum tuberosum]
Sme2.5_01561.1_g00002.1	AT5G17170.1 | Symbols: ENH1 | rubredoxin family protein | chr5:5649335-5650975 FORWARD LENGTH=271	2e-89	3.11	3.79	4.66	3.85333	5.76	8.5	8.24	7.5	34.5	48.88	44.9	42.76	48.73	48.53	40.13	45.7967	0.960784	0.562295	3.47208	0.858404	3.57106	0.86184	2.61028	0.827702	2.5113	0.817628	0.0989807	0.271903	gi|565361628|ref|XP_006347557.1|/1.98345e-92/PREDICTED: uncharacterized protein LOC102602042 [Solanum tuberosum]
Sme2.5_12968.1_g00002.1	AT3G12500.1 | Symbols: ATHCHIB, PR3, PR-3, CHI-B, B-CHI, HCHIB | basic chitinase | chr3:3962501-3963984 REVERSE LENGTH=335	1e-123	7962.81	7316.63	11012	8763.8	1130.46	1005.65	1026.99	1054.37	1257.85	769.63	1340.96	1122.81	122.56	468.64	540.38	377.193	-3.05518	0.864445	-2.96444	0.861881	-4.53818	0.915751	-1.483	0.798341	0.0907414	0.273385	-1.57374	0.814089	gi|460406368|ref|XP_004248637.1|/2.35138e-170/PREDICTED: endochitinase 4 [Solanum lycopersicum]
Sme2.5_14233.1_g00002.1	AT3G26310.1 | Symbols: CYP71B35 | cytochrome P450, family 71, subfamily B, polypeptide 35 | chr3:9641089-9642779 REVERSE LENGTH=500	1e-106	124.25	21.11	43.48	62.9467	672.14	91.84	107.48	290.487	0.51	1.47	1.13	1.03667	1.03	2.81	1.5	1.78	2.20627	0.83324	-5.92411	0.952118	-5.14418	0.927244	-7.35045	0.989015	-8.13038	0.993671	0.779925	0.31572	gi|12331298|emb|CAC24711.1|/0/cytochrome P450 [Solanum tuberosum]
Sme2.5_00484.1_g00015.1	AT4G12290.1 | Symbols: | Copper amine oxidase family protein | chr4:7304434-7306973 FORWARD LENGTH=741	0	135.44	114.87	119.09	123.133	14.73	37.52	25.95	26.0667	33.19	49.57	85.8	56.1867	44.68	77.51	77.1	66.43	-2.23994	0.828418	-1.13192	0.768822	-0.890315	0.728786	1.34963	0.77032	1.10802	0.735577	0.241607	0.426331	gi|565404962|ref|XP_006367888.1|/0/PREDICTED: primary amine oxidase-like [Solanum tuberosum]
Sme2.5_00171.1_g00019.1	AT1G75900.1 | Symbols: | GDSL-like Lipase/Acylhydrolase superfamily protein | chr1:28499179-28500943 FORWARD LENGTH=364	5e-88	74.51	71.77	70.63	72.3033	11.97	19.51	12.07	14.5167	27.53	20.9	21.91	23.4467	58.32	68.6	44.14	57.02	-2.31635	0.827409	-1.62468	0.802824	-0.342594	0.530934	1.97376	0.806159	0.691673	0.595157	1.28209	0.768801	gi|565350564|ref|XP_006342238.1|/2.95157e-141/PREDICTED: uncharacterized protein LOC102603803 [Solanum tuberosum]
Sme2.5_00066.1_g00002.1	AT4G10520.1 | Symbols: | Subtilase family protein | chr4:6499794-6502866 FORWARD LENGTH=756	1e-161	61.85	48.13	71.36	60.4467	6.28	24.46	24.44	18.3933	1.17	2.85	7.92	3.98	3.64	2.07	4.98	3.56333	-1.71648	0.797048	-3.92482	0.879356	-4.08436	0.884176	-2.36788	0.782506	-2.20834	0.768674	-0.159541	0.218648	gi|565398923|ref|XP_006365013.1|/0/PREDICTED: subtilisin-like protease-like [Solanum tuberosum]
Sme2.5_01735.1_g00014.1	AT5G59970.1 | Symbols: | Histone superfamily protein | chr5:24146352-24146663 REVERSE LENGTH=103	1e-39	19.98	12.79	14.33	15.7	118.16	63.65	103.81	95.2067	57.96	73.27	74.42	68.55	57.39	39.96	47.32	48.2233	2.6003	0.840813	2.12639	0.825196	1.61897	0.800311	-0.981331	0.72473	-0.473906	0.570624	-0.507425	0.602895	gi|723710790|ref|XP_010322955.1|/1.2764e-45/PREDICTED: uncharacterized protein LOC101252889 [Solanum lycopersicum]
Sme2.5_00230.1_g00010.1	#	#	25.93	0.57	4.04	10.18	0	0	0.57	0.196667	0	0	0	0.01	0	0	0	0.01	-5.69384	0.870706	-9.99152	0.920194	-9.99152	0.92627	-4.29768	0.282739	-4.29768	0.279232			gi|697174968|ref|XP_009596420.1|/2.64477e-19/PREDICTED: uncharacterized protein LOC104092512 [Nicotiana tomentosiformis]
Sme2.5_05768.1_g00004.1	AT5G10050.1 | Symbols: | NAD(P)-binding Rossmann-fold superfamily protein | chr5:3144254-3145643 FORWARD LENGTH=279	2e-39	2.12	4.57	2.17	2.95333	11.45	17.96	10.8	13.4033	8.48	27.64	5.71	13.9433	28.35	34.14	25.11	29.2	2.18218	0.756338	2.23916	0.769875	3.30555	0.843602	1.12338	0.718153	0.0569837	0.198358	1.06639	0.719864	gi|565396449|ref|XP_006363834.1|/1.30867e-100/PREDICTED: NADPH-dependent 1-acyldihydroxyacetone phosphate reductase-like [Solanum tuberosum]
Sme2.5_04696.1_g00001.1	AT1G20190.1 | Symbols: ATEXPA11, EXP11, ATEXP11, ATHEXP ALPHA 1.14, EXPA11 | expansin 11 | chr1:6998762-6999710 REVERSE LENGTH=252	1e-107	32.17	28.42	38.98	33.19	95.87	74.48	72.09	80.8133	107.96	88.9	117.67	104.843	77.84	56.96	100.56	78.4533	1.28384	0.766389	1.65941	0.810584	1.24109	0.77778	-0.0427586	0.212428	0.37557	0.521816	-0.418328	0.568033	gi|565350231|ref|XP_006342074.1|/5.31194e-147/PREDICTED: expansin-A1 [Solanum tuberosum]
Sme2.5_03566.1_g00001.1	AT2G18700.1 | Symbols: ATTPS11, TPS11, ATTPSB | trehalose phosphatase/synthase 11 | chr2:8109043-8111799 FORWARD LENGTH=862	0	38.18	23.9	38.52	33.5333	9.66	9.64	4.13	7.81	10.9	6.14	9.55	8.86333	4.52	11.26	7.98	7.92	-2.1022	0.801014	-1.91967	0.798829	-2.08202	0.812267	0.0201779	0.167254	0.182527	0.268366	-0.162349	0.258267	gi|350534654|ref|NP_001233896.1|/0/trehalose-6-phosphate synthase [Solanum lycopersicum]
Sme2.5_01418.1_g00005.1	AT5G23710.1 | Symbols: | DNA binding;DNA-directed RNA polymerases | chr5:7996528-7997220 REVERSE LENGTH=230	5e-47	45.78	32.34	45.18	41.1	14.3	20.49	12.1	15.63	12.01	13.45	9.33	11.5967	17.23	13.92	12.87	14.6733	-1.39482	0.760977	-1.82543	0.801072	-1.48594	0.781945	-0.0911211	0.237664	-0.430608	0.452889	0.339486	0.408957	gi|565402853|ref|XP_006366884.1|/5.07542e-122/PREDICTED: DNA-directed RNA polymerase III subunit rpc6-like [Solanum tuberosum]
Sme2.5_02324.1_g00008.1	AT4G01150.1 | Symbols: | unknown protein; FUNCTIONS IN: molecular_function unknown; INVOLVED IN: biological_process unknown; LOCATED IN: thylakoid, chloroplast thylakoid membrane, chloroplast, plastoglobule, chloroplast envelope; EXPRESSED IN: 23 plant structures; EXPRESSED DURING: 14 growth stages; BEST Arabidopsis thaliana protein match is: unknown protein (TAIR:AT4G38100.1); Has 323 Blast hits…	7e-56	15.51	20.96	16.99	17.82	28.48	32.33	44.37	35.06	164.21	137.68	142.18	148.023	212.61	170.77	150.98	178.12	0.976329	0.696261	3.05426	0.860394	3.32128	0.87056	2.34495	0.838765	2.07793	0.826108	0.267025	0.471035	gi|565345161|ref|XP_006339666.1|/3.0031e-66/PREDICTED: protein CURVATURE THYLAKOID 1A, chloroplastic-like [Solanum tuberosum]
Sme2.5_00848.1_g00010.1	AT1G64390.1 | Symbols: AtGH9C2, GH9C2 | glycosyl hydrolase 9C2 | chr1:23911329-23914642 FORWARD LENGTH=620	0	1.38	2.62	2.72	2.24	125.56	27.58	82.51	78.55	25.93	9.57	15.72	17.0733	28.03	9.95	27.29	21.7567	5.13204	0.926127	2.93017	0.807237	3.27989	0.833567	-1.85215	0.808053	-2.20187	0.820647	0.349713	0.449893	gi|565389952|ref|XP_006360711.1|/0/PREDICTED: endoglucanase 6-like [Solanum tuberosum]
Sme2.5_00187.1_g00002.1	AT1G47960.1 | Symbols: C/VIF1, ATC/VIF1 | cell wall / vacuolar inhibitor of fructosidase 1 | chr1:17681954-17683516 REVERSE LENGTH=205	7e-17	253.83	188.66	226.18	222.89	27.45	64.32	59.97	50.58	83.03	167.95	211.75	154.243	243.63	233.87	202.24	226.58	-2.13969	0.830581	-0.531124	0.634044	0.0236886	0.188446	2.16338	0.832525	1.60857	0.802202	0.554812	0.639866	gi|528223407|gb|AGS32044.1|/1.99319e-60/invertase inhibitor [Solanum torvum]
Sme2.5_03164.1_g00003.1	AT1G69120.1 | Symbols: AP1, AGL7 | K-box region and MADS-box transcription factor family protein | chr1:25982576-25986102 REVERSE LENGTH=256	4e-80	430.12	511.13	497.59	479.613	121.91	178.64	130	143.517	242.51	262.77	226.53	243.937	263.51	292.52	228.14	261.39	-1.74065	0.815389	-0.975365	0.74969	-0.875668	0.735797	0.864986	0.712849	0.765288	0.68855	0.0996973	0.290425	gi|530342156|gb|AGT21641.1|/9.00974e-122/MSM3 [Solanum macrocarpon]
Sme2.5_02431.1_g00001.1	AT4G28310.1 | Symbols: | unknown protein; BEST Arabidopsis thaliana protein match is: unknown protein (TAIR:AT1G52270.1); Has 30201 Blast hits to 17322 proteins in 780 species: Archae - 12; Bacteria - 1396; Metazoa - 17338; Fungi - 3422; Plants - 5037; Viruses - 0; Other Eukaryotes - 2996 (source: NCBI BLink). | chr4:14017458-14018066 FORWARD LENGTH=202	5e-28	2.75	10.45	4.92	6.04	27.21	27.94	43.39	32.8467	10.64	14.19	23.64	16.1567	60.55	32.8	52.2	48.5167	2.44313	0.812515	1.41951	0.726118	3.00586	0.848814	0.562733	0.601317	-1.02362	0.700212	1.58635	0.791101	gi|723715254|ref|XP_010323740.1|/1.68125e-47/PREDICTED: uncharacterized protein LOC104648387 [Solanum lycopersicum]
Sme2.5_00498.1_g00005.1	AT3G49290.2 | Symbols: ABIL2 | ABL interactor-like protein 2 | chr3:18273407-18275221 FORWARD LENGTH=312	1e-19	38.51	28.67	31.21	32.7967	97.41	75.84	145.9	106.383	31.56	34.7	65.8	44.02	44.02	24	49.41	39.1433	1.69765	0.80525	0.42461	0.547195	0.255217	0.448556	-1.44243	0.785009	-1.27304	0.766193	-0.169393	0.345981	gi|565373818|ref|XP_006353464.1|/2.69897e-127/PREDICTED: protein ABIL2-like [Solanum tuberosum]
Sme2.5_12932.1_g00001.1	AT2G21970.1 | Symbols: SEP2 | stress enhanced protein 2 | chr2:9357188-9357874 REVERSE LENGTH=202	8e-54	205.83	323.71	289.58	273.04	54.86	104.49	58.24	72.53	245.65	270.77	237.07	251.163	113.91	178.36	117.21	136.493	-1.91246	0.819824	-0.120486	0.326503	-1.00028	0.761096	0.912181	0.714947	1.79198	0.815063	-0.879795	0.727802	gi|460383467|ref|XP_004237444.1|/7.74262e-76/PREDICTED: stress enhanced protein 2, chloroplastic [Solanum lycopersicum]
Sme2.5_00232.1_g00001.1	AT5G42020.1 | Symbols: BIP, BIP2 | Heat shock protein 70 (Hsp 70) family protein | chr5:16807697-16810480 REVERSE LENGTH=668	0	111.62	168.35	130.7	136.89	707.49	614.29	436.96	586.247	281.11	315.83	295.18	297.373	128.88	82.63	124.85	112.12	2.09849	0.83266	1.11926	0.774919	-0.287973	0.508075	-2.38646	0.844783	-0.979233	0.734339	-1.40723	0.79934	gi|460378451|ref|XP_004234985.1|/0/PREDICTED: luminal-binding protein 5 [Solanum lycopersicum]
Sme2.5_08155.1_g00006.1	AT2G46680.1 | Symbols: ATHB-7, ATHB7, HB-7 | homeobox 7 | chr2:19165777-19166773 REVERSE LENGTH=258	1e-54	167.06	166.09	173.99	169.047	54.85	71.5	71.43	65.9267	50.03	55.06	40.49	48.5267	57.63	62.51	53.85	57.9967	-1.35849	0.782788	-1.80057	0.820553	-1.54338	0.805412	-0.184892	0.368132	-0.442084	0.546181	0.257192	0.439416	gi|565345345|ref|XP_006339757.1|/6.17711e-87/PREDICTED: homeobox-leucine zipper protein ATHB-12-like [Solanum tuberosum]
Sme2.5_10454.1_g00002.1	AT4G30810.1 | Symbols: scpl29 | serine carboxypeptidase-like 29 | chr4:15003474-15006017 FORWARD LENGTH=479	1e-176	7.94	9.09	10.02	9.01667	17.23	10.17	15.91	14.4367	45.54	38.11	39.23	40.96	65.73	43.51	47.26	52.1667	0.679072	0.569355	2.18355	0.816242	2.53246	0.833812	1.85339	0.799449	1.50448	0.762815	0.348913	0.503733	gi|565353368|ref|XP_006343604.1|/0/PREDICTED: serine carboxypeptidase II-2-like [Solanum tuberosum]
Sme2.5_24964.1_g00002.1	AT1G02130.1 | Symbols: ATRAB1B, ARA5, ARA-5, ATRABD2A, RABD2A, RA-5 | RAS 5 | chr1:400350-401788 REVERSE LENGTH=203	1e-72	0	5.56	23.35	9.64	66.42	28.68	31.32	42.14	9.36	9.94	8.22	9.17333	0	8.11	0	2.71	2.12809	0.808163	-0.0715871	0.207747	-1.83074	0.724771	-3.95883	0.867595	-2.19967	0.806196	-1.75915	0.695234	gi|350538277|ref|NP_001233823.1|/1.39504e-76/small GTP-binding protein [Solanum lycopersicum]
Sme2.5_03411.1_g00005.1	#	#	29.18	23.69	28.35	27.0733	7.68	9.09	9.03	8.6	3.37	6.33	7.66	5.78667	6.36	4.61	6.18	5.71667	-1.65446	0.769064	-2.22607	0.804938	-2.24363	0.808747	-0.589162	0.469304	-0.571604	0.44684	-0.0175584	0.151087	gi|460412089|ref|XP_004251435.1|/2.69418e-18/PREDICTED: uncharacterized protein LOC101260996 [Solanum lycopersicum]
Sme2.5_04116.1_g00006.1	AT4G28940.1 | Symbols: | Phosphorylase superfamily protein | chr4:14274414-14276920 FORWARD LENGTH=348	1e-109	18.56	10.02	14.09	14.2233	549.14	291.45	943.86	594.817	98.82	91.51	263.54	151.29	182.8	34.53	80.09	99.14	5.38611	0.94662	3.41099	0.869776	2.80121	0.848965	-2.58491	0.851588	-1.97513	0.826265	-0.609777	0.658616	gi|565397404|ref|XP_006364286.1|/9.41745e-166/PREDICTED: bark storage protein A-like isoform X1 [Solanum tuberosum]
Sme2.5_00653.1_g00016.1	AT1G55290.1 | Symbols: | 2-oxoglutarate (2OG) and Fe(II)-dependent oxygenase superfamily protein | chr1:20626208-20627397 REVERSE LENGTH=361	1e-138	0	0	0.16	0.06	0.17	0	0	0.0633333	14	7.53	4.63	8.72	4.74	2.01	3.45	3.4	0.0780025	0.153764	7.18322	0.897693	5.82443	0.756117	5.74643	0.727327	7.10522	0.875779	-1.35879	0.646991	gi|697159840|ref|XP_009588687.1|/0/PREDICTED: feruloyl CoA ortho-hydroxylase 2-like [Nicotiana tomentosiformis]
Sme2.5_02154.1_g00006.1	AT1G15520.1 | Symbols: PDR12, ATPDR12, ABCG40, ATABCG40 | pleiotropic drug resistance 12 | chr1:5331993-5338175 REVERSE LENGTH=1423	0	84.28	52.8	135.09	90.7233	4.79	15.15	6.52	8.82	0.88	1.5	5.76	2.71333	6.82	12.32	17.96	12.3667	-3.36262	0.862608	-5.06334	0.926878	-2.87502	0.852523	0.487606	0.47086	-1.70071	0.672397	2.18832	0.752159	gi|460388418|ref|XP_004239864.1|/0/PREDICTED: pleiotropic drug resistance protein 1-like [Solanum lycopersicum]
Sme2.5_00141.1_g00004.1	AT5G54190.1 | Symbols: PORA | protochlorophyllide oxidoreductase A | chr5:21991183-21992773 REVERSE LENGTH=405	0	7.26	4.42	3.85	5.17667	11.94	16.31	31.48	19.91	23.83	40.44	102.13	55.4667	97	43.61	92.81	77.8067	1.9434	0.766687	3.42153	0.85899	3.9098	0.883948	1.9664	0.812344	1.47813	0.769458	0.488273	0.596185	gi|565386352|ref|XP_006358983.1|/0/PREDICTED: protochlorophyllide reductase, chloroplastic-like [Solanum tuberosum]
Sme2.5_09100.1_g00002.1	AT5G66190.1 | Symbols: ATLFNR1, FNR1 | ferredoxin-NADP(+)-oxidoreductase 1 | chr5:26451203-26453012 REVERSE LENGTH=360	1e-166	0.96	1.14	0.98	1.02667	1.97	5.07	6.84	4.62667	16.86	22.91	24.43	21.4	29.68	24.46	30.11	28.0833	2.17201	0.639709	4.38157	0.869556	4.77367	0.897686	2.60167	0.812144	2.20957	0.777826	0.392103	0.495335	gi|565392501|ref|XP_006361933.1|/0/PREDICTED: ferredoxin--NADP reductase, leaf-type isozyme, chloroplastic-like [Solanum tuberosum]
Sme2.5_09648.1_g00003.1	AT3G22142.1 | Symbols: | Bifunctional inhibitor/lipid-transfer protein/seed storage 2S albumin superfamily protein | chr3:7803604-7808046 REVERSE LENGTH=1480	2e-49	79.72	25.26	42.48	49.1533	274.8	294.64	579.97	383.137	44.55	59.97	286.42	130.313	118.83	72.05	271.78	154.22	2.9625	0.857312	1.40662	0.792478	1.64963	0.81739	-1.31287	0.78456	-1.55587	0.800281	0.243005	0.442155	gi|697119724|ref|XP_009613824.1|/2.33013e-31/PREDICTED: repetitive proline-rich cell wall protein 1 [Nicotiana tomentosiformis]
Sme2.5_05566.1_g00010.1	AT4G28310.1 | Symbols: | unknown protein; BEST Arabidopsis thaliana protein match is: unknown protein (TAIR:AT1G52270.1); Has 30201 Blast hits to 17322 proteins in 780 species: Archae - 12; Bacteria - 1396; Metazoa - 17338; Fungi - 3422; Plants - 5037; Viruses - 0; Other Eukaryotes - 2996 (source: NCBI BLink). | chr4:14017458-14018066 FORWARD LENGTH=202	1e-36	1.63	3.3	0	1.64667	13.71	5.69	13.91	11.1033	5.71	3.18	7.68	5.52333	33.08	16.53	26.18	25.2633	2.75337	0.76475	1.74599	0.638327	3.93942	0.862508	1.18605	0.71828	-1.00738	0.608544	2.19343	0.798175	gi|723734152|ref|XP_010327073.1|/2.30906e-69/PREDICTED: uncharacterized protein LOC104649465 [Solanum lycopersicum]
Sme2.5_00275.1_g00010.1	AT5G42020.1 | Symbols: BIP, BIP2 | Heat shock protein 70 (Hsp 70) family protein | chr5:16807697-16810480 REVERSE LENGTH=668	0	2.43	3.39	2.94	2.92	32.44	13.34	22.15	22.6433	29.04	15.65	14.56	19.75	21.05	12.71	21.13	18.2967	2.95505	0.814016	2.75781	0.80904	2.64754	0.807611	-0.307506	0.426976	-0.197234	0.332723	-0.110272	0.257892	gi|565355955|ref|XP_006344840.1|/0/PREDICTED: formin-like protein 11-like [Solanum tuberosum]
Sme2.5_10271.1_g00001.1	AT4G27520.1 | Symbols: ENODL2, AtENODL2 | early nodulin-like protein 2 | chr4:13750668-13751819 REVERSE LENGTH=349	1e-46	122.12	137.71	106.85	122.227	284.58	269.5	264.18	272.753	919.75	888.92	865.1	891.257	603.22	731.79	560.17	631.727	1.15804	0.767404	2.86628	0.860422	2.36974	0.847534	1.2117	0.776809	1.70824	0.815975	-0.49654	0.625991	gi|565386332|ref|XP_006358974.1|/7.50697e-61/PREDICTED: early nodulin-like protein 2-like isoform X2 [Solanum tuberosum]
Sme2.5_12187.1_g00002.1	AT4G28240.1 | Symbols: | Wound-responsive family protein | chr4:13997979-13998239 REVERSE LENGTH=86	2e-14	186.74	125.81	254.92	189.157	84.19	83.8	71.34	79.7767	55.47	74.06	58.53	62.6867	82.15	149.28	94.38	108.603	-1.24554	0.773609	-1.59335	0.81068	-0.800513	0.71845	0.44503	0.577619	-0.347808	0.49688	0.792838	0.701569	gi|697136849|ref|XP_009622511.1|/1.26827e-29/PREDICTED: uncharacterized protein LOC104113902 [Nicotiana tomentosiformis]
Sme2.5_00015.1_g00007.1	AT2G17972.1 | Symbols: | unknown protein; FUNCTIONS IN: molecular_function unknown; INVOLVED IN: biological_process unknown; LOCATED IN: chloroplast thylakoid membrane, chloroplast; EXPRESSED IN: 22 plant structures; EXPRESSED DURING: 14 growth stages; Has 34 Blast hits to 34 proteins in 17 species: Archae - 0; Bacteria - 0; Metazoa - 0; Fungi - 0; Plants - 34; Viruses - 0; Other Eukaryotes - 0 (…	7e-31	2.66	4.62	3.88	3.72	3.51	3.91	5.8	4.40667	30.54	29.3	42.87	34.2367	49.76	46.43	44.9	47.03	0.244385	0.272561	3.20217	0.844316	3.66021	0.866228	3.41582	0.851239	2.95778	0.825268	0.458039	0.564266	gi|565347426|ref|XP_006340728.1|/5.16884e-60/PREDICTED: uncharacterized protein LOC102587215 [Solanum tuberosum]
Sme2.5_00175.1_g00013.1	AT2G16500.1 | Symbols: ADC1, ARGDC1, ARGDC, SPE1 | arginine decarboxylase 1 | chr2:7150796-7152904 REVERSE LENGTH=702	0	45.55	41.52	40.59	42.5533	279.89	130.77	169.5	193.387	183.45	106.92	205.67	165.347	71.39	69.57	91.74	77.5667	2.18414	0.83073	1.95815	0.826334	0.866165	0.718807	-1.31798	0.782218	-0.225994	0.415815	-1.09199	0.768335	gi|565387643|ref|XP_006359602.1|/0/PREDICTED: arginine decarboxylase-like [Solanum tuberosum]
Sme2.5_03872.1_g00005.1	AT2G41810.1 | Symbols: | Protein of unknown function, DUF642 | chr2:17439414-17441296 REVERSE LENGTH=370	1e-134	0.47	0	0.16	0.213333	8.84	4.64	5.89	6.45667	1.13	0.68	0.96	0.923333	10.65	2.6	8.43	7.22667	4.91961	0.799056	2.11374	0.376009	5.08215	0.829669	0.162541	0.253394	-2.80587	0.695725	2.96841	0.725563	gi|565367054|ref|XP_006350194.1|/0/PREDICTED: uncharacterized protein LOC102578783 [Solanum tuberosum]
Sme2.5_03308.1_g00007.1	AT4G27260.1 | Symbols: GH3.5, WES1 | Auxin-responsive GH3 family protein | chr4:13653704-13655892 FORWARD LENGTH=612	4e-90	41.67	53.95	47.94	47.8533	2.63	9.36	4.39	5.46	3.2	4.09	3.45	3.58	6.49	12.47	8.08	9.01333	-3.13165	0.842727	-3.74059	0.868559	-2.40849	0.830733	0.72316	0.517225	-0.608941	0.407386	1.3321	0.647974	gi|302143170|emb|CBI20465.3|/6.66186e-118/unnamed protein product [Vitis vinifera]
Sme2.5_00795.1_g00008.1	AT5G65360.1 | Symbols: | Histone superfamily protein | chr5:26120099-26120509 REVERSE LENGTH=136	5e-74	4.76	8.18	3.89	5.61	58.39	45.71	61.47	55.19	12.26	17.07	22.48	17.27	48.38	16.74	26.69	30.6033	3.29833	0.851068	1.6222	0.751803	2.44762	0.820865	-0.850718	0.686793	-1.67614	0.789555	0.825421	0.667763	gi|700211373|gb|KGN66469.1|/5.86253e-59/hypothetical protein Csa_1G612925 [Cucumis sativus]
Sme2.5_00345.1_g00001.1	AT3G26040.1 | Symbols: | HXXXD-type acyl-transferase family protein | chr3:9519741-9521069 FORWARD LENGTH=442	2e-17	0	0.1	0.1	0.07	29.2	4.81	20.45	18.1533	0	0.43	0	0.15	0	0	0	0.01	8.01866	0.945395	1.09954	0.190025	-2.80735	0.196342	-10.826	0.944904	-6.91913	0.927818	-3.90689	0.243756	gi|698548564|ref|XP_009768370.1|/1.66185e-93/PREDICTED: acetyl-CoA-benzylalcohol acetyltransferase-like [Nicotiana sylvestris]
Sme2.5_03455.1_g00003.1	AT1G14590.1 | Symbols: | Nucleotide-diphospho-sugar transferase family protein | chr1:4998957-5000617 REVERSE LENGTH=386	7e-99	14.31	6.04	4.49	8.28	0	0.23	0	0.0833333	0	0	0.23	0.0833333	0	0	0	0.01	-6.63459	0.87941	-6.63459	0.884743	-9.69349	0.909475	-3.05889	0.19976	0	0.147612	-3.05889	0.191558	gi|565377530|ref|XP_006355231.1|/6.54784e-151/PREDICTED: uncharacterized protein At4g15970-like [Solanum tuberosum]
Sme2.5_05951.1_g00005.1	AT2G45570.1 | Symbols: CYP76C2 | cytochrome P450, family 76, subfamily C, polypeptide 2 | chr2:18779935-18781922 REVERSE LENGTH=512	8e-90	0	0	0.09	0.0366667	1.95	1.32	5.98	3.08333	14.35	2.52	4.51	7.12667	0.72	0.36	1.05	0.71	6.39388	0.747771	7.60261	0.881385	4.27528	0.428119	-2.1186	0.55658	1.20874	0.585064	-3.32734	0.740375	gi|565347113|ref|XP_006340578.1|/0/PREDICTED: probable (S)-N-methylcoclaurine 3'-hydroxylase isozyme 2-like [Solanum tuberosum]
Sme2.5_00038.1_g00007.1	AT3G16150.1 | Symbols: | N-terminal nucleophile aminohydrolases (Ntn hydrolases) superfamily protein | chr3:5471794-5473033 FORWARD LENGTH=325	1e-162	2.68	8.73	6.21	5.87333	15.82	3.11	5.83	8.25333	160.57	90.46	58.68	103.237	18	23.62	29.85	23.8233	0.490797	0.437369	4.13563	0.892328	2.02012	0.797883	1.52933	0.745294	3.64483	0.87202	-2.11551	0.8306	gi|698570068|ref|XP_009774504.1|/6.62388e-178/PREDICTED: probable isoaspartyl peptidase/L-asparaginase 2 [Nicotiana sylvestris]
Sme2.5_00037.1_g00016.1	AT5G60920.1 | Symbols: COB | COBRA-like extracellular glycosyl-phosphatidyl inositol-anchored protein family | chr5:24511466-24513932 REVERSE LENGTH=456	0	11.94	10.61	9.1	10.55	37.61	42.75	54.02	44.7933	66.86	74.68	59.35	66.9633	34.37	28.76	28.62	30.5833	2.08604	0.808731	2.66613	0.841685	1.5355	0.775831	-0.550538	0.593776	0.580087	0.610784	-1.13063	0.758551	gi|565342401|ref|XP_006338345.1|/0/PREDICTED: protein COBRA-like [Solanum tuberosum]
Sme2.5_26951.1_g00001.1	#	#	24.92	26.61	41.84	31.1233	1.45	2.41	2.39	2.08333	0.24	0.51	1.2	0.65	1.48	2.93	6.7	3.70333	-3.90103	0.85761	-5.58141	0.928574	-3.0711	0.839732	0.829931	0.422214	-1.68038	0.45211	2.51031	0.603475	gi|565351468|ref|XP_006342678.1|/6.98004e-19/PREDICTED: uncharacterized protein LOC102595828 [Solanum tuberosum]
Sme2.5_01119.1_g00002.1	AT1G33490.1 | Symbols: | unknown protein; CONTAINS InterPro DOMAIN/s: Protein of unknown function DUF2062 (InterPro:IPR018639); BEST Arabidopsis thaliana protein match is: unknown protein (TAIR:AT4G10140.1); Has 88 Blast hits to 88 proteins in 29 species: Archae - 0; Bacteria - 28; Metazoa - 0; Fungi - 0; Plants - 54; Viruses - 0; Other Eukaryotes - 6 (source: NCBI BLink). | chr1:12150941-1215227…	3e-47	5.77	6.41	5.05	5.74333	9.31	9.02	13.97	10.7667	29.75	26.23	30.13	28.7033	30.21	15.96	22.92	23.03	0.906611	0.594156	2.32126	0.812725	2.00355	0.795288	1.09694	0.702008	1.41465	0.740024	-0.317704	0.450194	gi|565380287|ref|XP_006356535.1|/4.82262e-72/PREDICTED: uncharacterized protein LOC102580100 [Solanum tuberosum]
Sme2.5_00927.1_g00002.1	AT3G19850.1 | Symbols: | Phototropic-responsive NPH3 family protein | chr3:6898383-6901157 REVERSE LENGTH=554	7e-87	1.44	0.15	0.29	0.626667	8.61	5.16	16.32	10.03	1.04	2.5	5.77	3.10333	2.57	0	1.32	1.3	4.00048	0.805504	2.30805	0.581446	1.05274	0.350502	-2.94774	0.756771	-1.69243	0.686696	-1.25531	0.47312	gi|697094337|ref|XP_009605815.1|/7.69389e-121/PREDICTED: BTB/POZ domain-containing protein At3g19850-like [Nicotiana tomentosiformis]
Sme2.5_04267.1_g00003.1	AT5G14180.1 | Symbols: MPL1 | Myzus persicae-induced lipase 1 | chr5:4571442-4574413 REVERSE LENGTH=418	1e-146	0.83	0.99	0.42	0.746667	10.11	4.67	19.74	11.5067	0.43	0.9	3.83	1.72	1.6	0	3.1	1.57	3.94586	0.81187	1.20387	0.39647	1.07223	0.377304	-2.87363	0.767524	-2.74199	0.755674	-0.131644	0.183132	gi|565381675|ref|XP_006357189.1|/0/PREDICTED: triacylglycerol lipase 2-like [Solanum tuberosum]
Sme2.5_06932.1_g00003.1	AT5G66190.1 | Symbols: ATLFNR1, FNR1 | ferredoxin-NADP(+)-oxidoreductase 1 | chr5:26451203-26453012 REVERSE LENGTH=360	1e-140	0.65	0	0.49	0.383333	31.37	51.84	73.49	52.2333	23.17	63.22	70.64	52.3433	78.83	30.38	47.94	52.3833	7.09023	0.971178	7.09326	0.974089	7.09436	0.976288	0.00413709	0.153301	0.00303503	0.151712	0.00110206	0.141298	gi|565392501|ref|XP_006361933.1|/2.24211e-161/PREDICTED: ferredoxin--NADP reductase, leaf-type isozyme, chloroplastic-like [Solanum tuberosum]
Sme2.5_10461.1_g00001.1	AT2G35980.1 | Symbols: YLS9, NHL10, ATNHL10 | Late embryogenesis abundant (LEA) hydroxyproline-rich glycoprotein family | chr2:15110635-15111318 FORWARD LENGTH=227	3e-58	307.48	299.09	266.77	291.113	291.63	294.63	248.52	278.26	56.38	61.6	97.97	71.9833	72.74	75.89	95.38	81.3367	-0.0651474	0.261137	-2.01585	0.834235	-1.8396	0.826734	-1.77446	0.817039	-1.9507	0.822316	0.176243	0.372196	gi|460407949|ref|XP_004249411.1|/1.32457e-92/PREDICTED: protein YLS9-like [Solanum lycopersicum]
Sme2.5_02238.1_g00004.1	#	#	57.11	52.3	52.05	53.82	316.21	128.41	58.44	167.687	44.66	65.02	51.65	53.7767	60.5	37.58	44.72	47.6	1.63955	0.806993	-0.00116206	0.15055	-0.177181	0.385646	-1.81673	0.816064	-1.64072	0.804885	-0.176019	0.361622	gi|697141671|ref|XP_009624951.1|/2.08688e-34/PREDICTED: glutamic acid-rich protein-like [Nicotiana tomentosiformis]
Sme2.5_11776.1_g00001.1	#	#	0	0	0	0.01	0.75	0	0.64	0.466667	1.39	0.79	5	2.39333	5.66	2.27	3.38	3.77	5.54432	0.424191	7.90288	0.721565	8.55842	0.811493	3.0141	0.633419	2.35856	0.517772	0.655543	0.381412	gi|697159162|ref|XP_009588337.1|/0/PREDICTED: polyphenol oxidase E, chloroplastic-like [Nicotiana tomentosiformis]
Sme2.5_00281.1_g00012.1	AT3G54630.1 | Symbols: | CONTAINS InterPro DOMAIN/s: Kinetochore protein Ndc80 (InterPro:IPR005550); Has 24780 Blast hits to 15608 proteins in 1321 species: Archae - 545; Bacteria - 2969; Metazoa - 12597; Fungi - 2181; Plants - 1581; Viruses - 39; Other Eukaryotes - 4868 (source: NCBI BLink). | chr3:20221195-20222901 REVERSE LENGTH=568	1e-135	2.94	4.79	4.1	3.94333	6.86	6	9.09	7.31667	35.76	28.39	25.61	29.92	25.99	28.17	21.33	25.1633	0.891771	0.544063	2.92362	0.83095	2.67384	0.821633	1.78206	0.770431	2.03185	0.788614	-0.249787	0.40115	gi|565370455|ref|XP_006351836.1|/0/PREDICTED: kinetochore protein NDC80 homolog [Solanum tuberosum]
Sme2.5_02377.1_g00001.1	AT5G23060.1 | Symbols: CaS | calcium sensing receptor | chr5:7736760-7738412 REVERSE LENGTH=387	1e-124	5.41	5.5	2.11	4.34	36.64	41.81	52.17	43.54	16.43	23.64	32.27	24.1133	6.17	3.47	6.96	5.53333	3.32657	0.849645	2.47406	0.809305	0.350454	0.34192	-2.97612	0.83485	-0.85251	0.669708	-2.12361	0.794255	gi|460380709|ref|XP_004236097.1|/1.88292e-147/PREDICTED: calcium sensing receptor, chloroplastic [Solanum lycopersicum]
Sme2.5_16123.1_g00003.1	#	#	6.02	2.03	6.16	4.73667	0	0	0	0.01	1.55	0	0	0.523333	0	0	0	0.01	-8.88773	0.833879	-3.17807	0.691326	-8.88773	0.845484			5.70966	0.421652	-5.70966	0.418638	gi|565368151|ref|XP_006350716.1|/2.25629e-27/PREDICTED: flowering time control protein FPA-like isoform X1 [Solanum tuberosum]
Sme2.5_00544.1_g00006.1	AT1G09750.1 | Symbols: | Eukaryotic aspartyl protease family protein | chr1:3157541-3158960 FORWARD LENGTH=449	1e-156	15.7	9.04	3.47	9.40333	79.36	76.71	184.12	113.397	6.35	13.19	53.74	24.4267	8.09	3.13	27.93	13.05	3.59206	0.873574	1.37721	0.748028	0.472806	0.495629	-3.11926	0.856427	-2.21485	0.826522	-0.904407	0.667553	gi|565341835|ref|XP_006338076.1|/0/PREDICTED: aspartic proteinase nepenthesin-1-like [Solanum tuberosum]
Sme2.5_04032.1_g00003.1	AT1G09340.1 | Symbols: CRB, CSP41B, HIP1.3 | chloroplast RNA binding | chr1:3015473-3018035 FORWARD LENGTH=378	0	5.95	4.49	5.29	5.24333	11.75	10.6	9.62	10.6567	32.11	32.07	44.66	36.28	42.48	33.12	33.94	36.5133	1.0232	0.629614	2.79062	0.831412	2.79987	0.833879	1.77667	0.786177	1.76742	0.780935	0.00924892	0.153877	gi|565361093|ref|XP_006347295.1|/0/PREDICTED: chloroplast stem-loop binding protein of 41 kDa b, chloroplastic-like [Solanum tuberosum]
Sme2.5_05133.1_g00002.1	AT5G21105.1 | Symbols: | Plant L-ascorbate oxidase | chr5:7172727-7177409 FORWARD LENGTH=588	0	4.54	1.33	1.44	2.43667	81.15	43.82	160.05	95.0067	7.81	20.21	85.06	37.6933	9.82	2.52	31.14	14.4933	5.28505	0.933877	3.95133	0.870774	2.57241	0.789875	-2.71264	0.842912	-1.33372	0.770276	-1.37892	0.764841	gi|565379919|ref|XP_006356364.1|/0/PREDICTED: L-ascorbate oxidase-like [Solanum tuberosum]
Sme2.5_00085.1_g00020.1	AT2G27030.3 | Symbols: CAM5 | calmodulin 5 | chr2:11532069-11534176 FORWARD LENGTH=181	6e-82	228.99	293.68	214.46	245.71	1082.4	674.45	947.03	901.293	146.25	244.33	335.64	242.073	337.34	208.85	375.17	307.12	1.87504	0.821656	-0.0215124	0.183736	0.321846	0.53765	-1.55319	0.803081	-1.89655	0.823459	0.343358	0.530136	gi|723752736|ref|XP_004252866.2|/4.5509e-80/PREDICTED: LOW QUALITY PROTEIN: calmodulin [Solanum lycopersicum]
Sme2.5_05312.1_g00003.1	AT2G33570.1 | Symbols: | Domain of unknown function (DUF23) | chr2:14217361-14219043 FORWARD LENGTH=496	0	0.86	0.99	0.62	0.823333	9.68	8.87	15.69	11.4133	4.55	3.05	4.01	3.87	8.97	2.67	6.96	6.2	3.7931	0.804015	2.23279	0.614383	2.91272	0.726035	-0.88038	0.585437	-1.56031	0.684932	0.679935	0.45349	gi|565350490|ref|XP_006342202.1|/0/PREDICTED: uncharacterized protein LOC102591298 [Solanum tuberosum]
Sme2.5_01194.1_g00005.1	AT3G16140.1 | Symbols: PSAH-1 | photosystem I subunit H-1 | chr3:5468670-5469415 REVERSE LENGTH=145	1e-58	135.73	98.76	91.04	108.51	92.35	150.87	147.88	130.367	201.5	236.02	241.38	226.3	323.49	261.91	274.78	286.727	0.264747	0.46121	1.06041	0.765384	1.40185	0.800784	1.1371	0.767673	0.795662	0.693933	0.34144	0.529613	gi|565352289|ref|XP_006343078.1|/3.28512e-51/PREDICTED: photosystem I reaction center subunit VI, chloroplastic-like [Solanum tuberosum]
Sme2.5_06810.1_g00008.1	AT5G41761.1 | Symbols: | unknown protein; FUNCTIONS IN: molecular_function unknown; INVOLVED IN: biological_process unknown; LOCATED IN: cellular_component unknown; BEST Arabidopsis thaliana protein match is: unknown protein (TAIR:AT3G55570.1); Has 30201 Blast hits to 17322 proteins in 780 species: Archae - 12; Bacteria - 1396; Metazoa - 17338; Fungi - 3422; Plants - 5037; Viruses - 0; Other Euka…	5e-18	6707.09	6054.41	7733.97	6831.82	619.22	1760.56	1166.57	1182.12	881.88	2168.24	1709.9	1586.67	986.98	1404.32	1139.1	1176.8	-2.5309	0.846699	-2.10627	0.840118	-2.5374	0.850463	-0.00650328	0.17031	0.424633	0.563696	-0.431136	0.592032	gi|698506021|ref|XP_009798430.1|/3.37434e-43/PREDICTED: uncharacterized protein LOC104244657 [Nicotiana sylvestris]
Sme2.5_28714.1_g00002.1	AT3G12500.1 | Symbols: ATHCHIB, PR3, PR-3, CHI-B, B-CHI, HCHIB | basic chitinase | chr3:3962501-3963984 REVERSE LENGTH=335	5e-80	12.4	1.45	1.7	5.18333	1.72	5.62	0	2.45	0.49	0.26	1.71	0.82	0.25	0	0	0.09	-1.0811	0.547572	-2.66018	0.682857	-5.84781	0.819445	-4.76671	0.634365	-1.57909	0.468527	-3.18763	0.381781	gi|1236160|gb|AAB96341.1|/5.59802e-122/class II chitinase [Solanum tuberosum]
Sme2.5_04476.1_g00002.1	AT3G29320.1 | Symbols: | Glycosyl transferase, family 35 | chr3:11252871-11257587 FORWARD LENGTH=962	0	0	0	0	0.01	0.06	0.13	0.13	0.106667	0.13	0.87	1.2	0.733333	7.33	2.39	4.59	4.77	3.41504	0.226308	6.1964	0.498963	8.89785	0.84642	5.48281	0.76831	2.78136	0.353077	2.70145	0.655411	gi|568215586|ref|NP_001275128.1|/0/alpha-1,4 glucan phosphorylase L-2 isozyme, chloroplastic/amyloplastic [Solanum tuberosum]
Sme2.5_02762.1_g00010.1	#	#	60.21	81.84	36.39	59.48	414.96	99.06	587.09	367.037	73.95	110.96	165.06	116.657	95.01	40.56	37.89	57.82	2.62545	0.849816	0.971792	0.737631	-0.040836	0.218857	-2.66628	0.851765	-1.65366	0.810111	-1.01263	0.750159	gi|565375360|ref|XP_006354199.1|/1.04481e-62/PREDICTED: uncharacterized protein LOC102591474 [Solanum tuberosum]
Sme2.5_15698.1_g00002.1	AT5G45950.1 | Symbols: | GDSL-like Lipase/Acylhydrolase superfamily protein | chr5:18634155-18636512 FORWARD LENGTH=357	5e-42	223.78	298.26	160.9	227.647	419.84	578.49	435.7	478.01	595.81	831.68	482.22	636.57	685.87	820.01	606.51	704.13	1.07024	0.760602	1.48352	0.80372	1.62905	0.821227	0.558801	0.637427	0.413278	0.555569	0.145523	0.355537	gi|460374294|ref|XP_004232946.1|/1.08975e-79/PREDICTED: GDSL esterase/lipase At5g45950 [Solanum lycopersicum]
Sme2.5_00209.1_g00019.1	AT3G53420.2 | Symbols: PIP2A, PIP2, PIP2;1 | plasma membrane intrinsic protein 2A | chr3:19803906-19805454 REVERSE LENGTH=287	1e-135	31.12	25.79	16.85	24.5867	295.67	387.82	290.04	324.51	89.14	204.38	229.72	174.413	17.3	2.2	3.45	7.65	3.72231	0.883338	2.82656	0.856133	-1.68434	0.782045	-5.40666	0.944339	-0.895753	0.714741	-4.51091	0.909048	gi|560891734|dbj|BAO18626.1|/2.48709e-156/plasmamembrane intrinsic protein 2;1 [Solanum lycopersicum]
Sme2.5_00165.1_g00009.1	AT5G36160.1 | Symbols: | Tyrosine transaminase family protein | chr5:14233261-14235129 REVERSE LENGTH=420	1e-151	6.36	7.71	5.39	6.48667	49.97	37.74	48.38	45.3633	36.08	33.55	24.68	31.4367	26.81	21.4	23.87	24.0267	2.80598	0.834497	2.2769	0.811548	1.88909	0.789658	-0.91689	0.691704	-0.529078	0.574461	-0.387812	0.502562	gi|325516250|gb|ADZ24703.1|/0/tyrosine aminotransferase 2 [Solanum pennellii]
Sme2.5_27724.1_g00001.1	AT4G28940.1 | Symbols: | Phosphorylase superfamily protein | chr4:14274414-14276920 FORWARD LENGTH=348	3e-67	50.38	26.25	29.09	35.24	1562.72	715.66	2426.46	1568.28	390.59	367.43	703.01	487.01	584.7	104.86	225.49	305.017	5.47583	0.949968	3.78867	0.885651	3.1136	0.863861	-2.36222	0.845542	-1.68716	0.81583	-0.675063	0.689109	gi|565397404|ref|XP_006364286.1|/2.03876e-104/PREDICTED: bark storage protein A-like isoform X1 [Solanum tuberosum]
Sme2.5_04906.1_g00004.1	AT5G05340.1 | Symbols: | Peroxidase superfamily protein | chr5:1579142-1580819 REVERSE LENGTH=324	6e-70	354.99	330.68	212.61	299.427	989.55	1246.2	879.91	1038.55	830.61	949.77	1185.44	988.607	646.32	427.07	594.71	556.033	1.7943	0.818533	1.72319	0.823117	0.892969	0.737596	-0.901332	0.723224	-0.0711068	0.245603	-0.830225	0.724455	gi|565360830|ref|XP_006347168.1|/2.57384e-138/PREDICTED: suberization-associated anionic peroxidase [Solanum tuberosum]
Sme2.5_03533.1_g00003.1	AT4G18810.2 | Symbols: | NAD(P)-binding Rossmann-fold superfamily protein | chr4:10322263-10325735 REVERSE LENGTH=627	0	2.09	1.64	1.97	1.9	4.72	10.43	7.96	7.70333	23.71	19.99	26.55	23.4167	13.08	12.49	12.68	12.75	2.01948	0.699019	3.62346	0.845872	2.74643	0.788082	0.726942	0.561098	1.60398	0.749149	-0.877038	0.660576	gi|565384107|ref|XP_006358105.1|/0/PREDICTED: uncharacterized protein LOC102598210 isoform X1 [Solanum tuberosum]
Sme2.5_00346.1_g00021.1	AT2G44940.1 | Symbols: | Integrase-type DNA-binding superfamily protein | chr2:18537294-18538181 FORWARD LENGTH=295	1e-22	0	0	0	0.01	11.86	2.18	6.8	6.94667	2.19	1.98	2.49	2.22	0	0	1.24	0.42	9.44018	0.879807	7.79442	0.708052	5.39232	0.405421	-4.04786	0.760498	-1.64576	0.636124	-2.4021	0.510795	gi|697095869|ref|XP_009613551.1|/2.22701e-57/PREDICTED: ethylene-responsive transcription factor ERF039-like [Nicotiana tomentosiformis]
Sme2.5_00323.1_g00016.1	AT5G42650.1 | Symbols: AOS, CYP74A, DDE2 | allene oxide synthase | chr5:17097803-17099359 REVERSE LENGTH=518	2e-80	324.85	327.08	201.48	284.47	2608.69	2502.4	3890.43	3000.51	266.87	484.82	644.41	465.367	437.25	169.25	261.24	289.247	3.39886	0.873927	0.710091	0.697046	0.0240238	0.188786	-3.37483	0.87518	-2.68877	0.855245	-0.686068	0.691643	gi|76786466|gb|ABA54984.1|/2.18853e-171/allene oxide syntase [Solanum tuberosum]
Sme2.5_08011.1_g00002.1	AT1G15520.1 | Symbols: PDR12, ATPDR12, ABCG40, ATABCG40 | pleiotropic drug resistance 12 | chr1:5331993-5338175 REVERSE LENGTH=1423	0	62.16	25.99	25.99	38.0467	314.72	48.07	67.5	143.43	13.69	11.74	14.44	13.29	37.15	38.53	32.66	36.1133	1.9145	0.815935	-1.51743	0.777652	-0.0752385	0.26124	-1.98974	0.821296	-3.43193	0.867399	1.44219	0.767744	gi|460404745|ref|XP_004247841.1|/0/PREDICTED: pleiotropic drug resistance protein 1 [Solanum lycopersicum]
Sme2.5_03336.1_g00008.1	AT2G37040.1 | Symbols: PAL1, ATPAL1 | PHE ammonia lyase 1 | chr2:15557602-15560237 REVERSE LENGTH=725	0	116.66	102.01	221.48	146.717	510.21	66.86	154.37	243.813	34.15	38.99	39.99	37.71	10.66	8.79	7.94	9.13	0.732744	0.68498	-1.96001	0.825489	-4.00627	0.891922	-4.73902	0.918494	-2.69276	0.850271	-2.04626	0.808709	gi|460408248|ref|XP_004249558.1|/0/PREDICTED: phenylalanine ammonia-lyase [Solanum lycopersicum]
Sme2.5_01358.1_g00001.1	AT1G15740.1 | Symbols: | Leucine-rich repeat family protein | chr1:5411509-5414544 FORWARD LENGTH=585	3e-37	35.6	30.67	46.75	37.6733	3.46	15.92	9.3	9.56	59.52	49.73	50.43	53.2267	32.8	50.3	41.74	41.6133	-1.97846	0.796397	0.498606	0.594226	0.143502	0.335945	2.12196	0.806857	2.47707	0.822898	-0.355103	0.510795	gi|565387439|ref|XP_006359507.1|/9.76214e-51/PREDICTED: F-box/LRR-repeat protein 14-like [Solanum tuberosum]
Sme2.5_01375.1_g00008.1	#	#	23.09	25.12	18.04	22.0833	69.1	97.45	81.56	82.7033	18.21	125.4	41.46	61.69	117.8	80.27	71.95	90.0067	1.90499	0.809376	1.48208	0.785778	2.02707	0.828806	0.122086	0.308368	-0.422909	0.541359	0.544995	0.622048	gi|460411537|ref|XP_004251166.1|/7.7485e-72/PREDICTED: kiwellin-like [Solanum lycopersicum]
Sme2.5_01379.1_g00012.1	AT5G42650.1 | Symbols: AOS, CYP74A, DDE2 | allene oxide synthase | chr5:17097803-17099359 REVERSE LENGTH=518	1e-137	69.77	53.28	74.94	65.9967	43.68	124.7	104.13	90.8367	44.18	47.26	96.28	62.5733	17.9	11.27	28.37	19.18	0.460882	0.581436	-0.0768452	0.263215	-1.78279	0.812874	-2.24367	0.826174	-0.537727	0.600719	-1.70595	0.805175	gi|565399916|ref|XP_006365486.1|/0/PREDICTED: 9-divinyl ether synthase-like [Solanum tuberosum]
Sme2.5_00057.1_g00033.1	AT4G33720.1 | Symbols: | CAP (Cysteine-rich secretory proteins, Antigen 5, and Pathogenesis-related 1 protein) superfamily protein | chr4:16182813-16183304 FORWARD LENGTH=163	9e-51	8806.13	6544.1	9778.43	8376.22	789.84	770.33	630.13	730.1	1167.25	1121.96	1346.32	1211.84	224.11	920.55	663.47	602.71	-3.52013	0.878544	-2.7891	0.857328	-3.79676	0.886481	-0.27663	0.482017	0.731037	0.684333	-1.00767	0.762761	gi|13560653|gb|AAK30143.1|AF348141_1/1.77101e-94/pathogenesis-related protein PR-1 precursor [Capsicum annuum]
Sme2.5_00037.1_g00002.1	AT5G15780.1 | Symbols: | Pollen Ole e 1 allergen and extensin family protein | chr5:5144898-5146297 REVERSE LENGTH=401	1e-39	233.04	103.12	94.45	143.537	315.5	389.08	907.03	537.203	48.91	67.32	364.16	160.13	23.45	10.52	66.87	33.6133	1.90405	0.821424	0.157824	0.369292	-2.09431	0.834352	-3.99836	0.895323	-1.74622	0.816412	-2.25214	0.837521	gi|565342371|ref|XP_006338330.1|/6.18688e-117/PREDICTED: vegetative cell wall protein gp1-like [Solanum tuberosum]
Sme2.5_03676.1_g00005.1	AT5G08240.1 | Symbols: | unknown protein; BEST Arabidopsis thaliana protein match is: unknown protein (TAIR:AT5G23160.1); Has 69 Blast hits to 69 proteins in 10 species: Archae - 0; Bacteria - 1; Metazoa - 0; Fungi - 0; Plants - 68; Viruses - 0; Other Eukaryotes - 0 (source: NCBI BLink). | chr5:2651382-2652336 REVERSE LENGTH=258	1e-19	28.05	14.48	23.11	21.88	21.5	8.07	6.26	11.9433	5.33	2.14	3.53	3.66667	3.61	6.64	4.51	4.92	-0.873407	0.649588	-2.57707	0.810776	-2.15288	0.798206	-1.27948	0.670077	-1.70366	0.706239	0.424189	0.336373	gi|565387024|ref|XP_006359305.1|/1.08422e-58/PREDICTED: uncharacterized protein At5g23160-like [Solanum tuberosum]
Sme2.5_02192.1_g00004.1	AT5G02560.1 | Symbols: HTA12 | histone H2A 12 | chr5:575437-576456 FORWARD LENGTH=153	5e-61	53.1	69.95	63.25	62.1	368.38	252.59	349.91	323.627	210.93	277.72	265.39	251.347	183.79	144.8	151.69	160.093	2.38167	0.841591	2.01701	0.833694	1.36625	0.796028	-1.01542	0.752364	-0.364652	0.522242	-0.650765	0.677041	gi|6009909|dbj|BAA85117.1|/1.53463e-43/histone H2A-like protein [Solanum melongena]
Sme2.5_00287.1_g00007.1	AT3G04720.1 | Symbols: PR4, HEL, PR-4 | pathogenesis-related 4 | chr3:1285691-1286531 REVERSE LENGTH=212	7e-69	4346.11	3412.88	4603.28	4120.76	845.95	688.92	736.05	756.973	725.64	601.85	815.88	714.457	453.08	849.96	756.43	686.49	-2.44459	0.84548	-2.52799	0.850442	-2.5856	0.854745	-0.141004	0.343139	-0.083396	0.260356	-0.0576078	0.233887	gi|42557355|dbj|BAD11073.1|/9.88056e-76/pathogenesis-related protein 4b [Capsicum chinense]
Sme2.5_06656.1_g00001.1	AT2G45180.1 | Symbols: | Bifunctional inhibitor/lipid-transfer protein/seed storage 2S albumin superfamily protein | chr2:18626377-18626781 FORWARD LENGTH=134	7e-36	31.59	53.91	18.32	34.6067	442.42	241.16	680.88	454.82	60.75	102.06	210.71	124.507	141.92	77.6	191	136.84	3.71617	0.884193	1.8471	0.819865	1.98337	0.827831	-1.73281	0.817061	-1.86907	0.820574	0.136267	0.33547	gi|565381303|ref|XP_006357014.1|/6.5044e-34/PREDICTED: 14 kDa proline-rich protein DC2.15-like [Solanum tuberosum]
Sme2.5_20703.1_g00001.1	AT4G14090.1 | Symbols: | UDP-Glycosyltransferase superfamily protein | chr4:8122434-8123804 REVERSE LENGTH=456	2e-28	36.66	26.35	44.6	35.87	5.82	17.83	21.37	15.0067	2.06	5.07	15.39	7.50667	2.45	5.53	5.09	4.35667	-1.25717	0.743987	-2.25653	0.814889	-3.04148	0.843123	-1.78431	0.738517	-0.999359	0.638459	-0.784948	0.508187	gi|460404854|ref|XP_004247895.1|/8.94671e-87/PREDICTED: crocetin glucosyltransferase, chloroplastic-like [Solanum lycopersicum]
Sme2.5_00047.1_g00001.1	#	#	13.27	23.83	15.38	17.4933	20.99	14.14	22.09	19.0733	7.9	22.44	10.21	13.5167	62.06	54.59	63.14	59.93	0.124752	0.278039	-0.372066	0.456598	1.77647	0.811192	1.65172	0.794355	-0.496818	0.503814	2.14854	0.822629	gi|460368312|ref|XP_004230011.1|/6.40898e-61/PREDICTED: uncharacterized protein LOC101261161 [Solanum lycopersicum]
Sme2.5_00025.1_g00026.1	AT1G34340.1 | Symbols: | alpha/beta-Hydrolases superfamily protein | chr1:12530936-12534031 FORWARD LENGTH=530	1e-146	181.37	29.9	44.47	85.2467	163.46	49.04	38.94	83.8133	69.74	53.64	66.43	63.27	12.61	9.74	10.74	11.03	-0.0244637	0.190326	-0.430122	0.574385	-2.95021	0.852406	-2.92575	0.847613	-0.405658	0.534536	-2.52009	0.8346	gi|565365270|ref|XP_006349338.1|/0/PREDICTED: embryogenesis-associated protein EMB8-like [Solanum tuberosum]
Sme2.5_00096.1_g00007.1	AT5G17050.1 | Symbols: UGT78D2 | UDP-glucosyl transferase 78D2 | chr5:5607828-5609392 REVERSE LENGTH=460	1e-122	12	22.46	14.81	16.4233	23.63	38.31	32.54	31.4933	84.12	95.56	50.05	76.5767	50.01	57.53	42.49	50.01	0.939299	0.68113	2.22116	0.828594	1.60647	0.79981	0.66717	0.641043	1.28186	0.760833	-0.614688	0.64619	gi|565353235|ref|XP_006343538.1|/0/PREDICTED: kaempferol 3-O-beta-D-galactosyltransferase-like [Solanum tuberosum]
Sme2.5_00037.1_g00022.1	#	#	2.94	0	1.81	1.58667	3.63	3.35	1.2	2.72667	3.94	10.25	5.75	6.64667	25.3	28.26	27.63	27.0633	0.781139	0.38587	2.06663	0.688176	4.09227	0.871368	3.31113	0.83067	1.28549	0.585339	2.02564	0.795999	gi|50312739|gb|AAT74390.1|/5.05341e-18/rapid alkalinization factor 5 [Solanum chacoense]
Sme2.5_00037.1_g00011.1	AT3G30180.1 | Symbols: CYP85A2, BR6OX2 | brassinosteroid-6-oxidase 2 | chr3:11810867-11813509 FORWARD LENGTH=465	0	11.46	6.76	4.02	7.41333	33.17	60.87	29.22	41.0867	149.56	110.81	152.35	137.573	31.22	40.73	40.43	37.46	2.47048	0.819206	4.21393	0.897721	2.33716	0.824134	-0.133319	0.305533	1.74346	0.808285	-1.87678	0.822561	gi|565342393|ref|XP_006338341.1|/0/PREDICTED: cytochrome P450 85A1-like [Solanum tuberosum]
Sme2.5_01531.1_g00008.1	AT5G59970.1 | Symbols: | Histone superfamily protein | chr5:24146352-24146663 REVERSE LENGTH=103	2e-52	45.99	62.15	44.38	50.84	363.14	222.5	345.8	310.48	142	205.62	178.34	175.32	138.91	122.24	115.62	125.59	2.61046	0.84901	1.78595	0.820406	1.30469	0.788956	-1.30578	0.783791	-0.82451	0.700514	-0.481269	0.606225	gi|721697114|ref|XP_003580388.2|/3.97702e-39/PREDICTED: uncharacterized protein LOC100841093 [Brachypodium distachyon]
Sme2.5_29077.1_g00001.1	AT3G12500.1 | Symbols: ATHCHIB, PR3, PR-3, CHI-B, B-CHI, HCHIB | basic chitinase | chr3:3962501-3963984 REVERSE LENGTH=335	1e-30	5.78	7.76	6.23	6.59	57.45	19.83	75.25	50.8433	46.38	51.69	69.77	55.9467	101.93	69.82	92.07	87.94	2.94771	0.838579	3.0857	0.849929	3.73817	0.878156	0.790461	0.687236	0.137994	0.311539	0.652467	0.662309	gi|1705808|sp|P52404.1|CHI2_SOLTU/1.92896e-36/RecName: Full=Endochitinase 2; Flags: Precursor, partial [Solanum tuberosum]
Sme2.5_01666.1_g00005.1	AT3G12110.1 | Symbols: ACT11 | actin-11 | chr3:3858116-3859609 FORWARD LENGTH=377	0	37.56	34.27	41.75	37.86	6.3	4.39	4.37	5.02	5.54	4.65	3.45	4.54667	7.36	15.14	14.34	12.28	-2.91492	0.831364	-3.05779	0.842057	-1.62436	0.794369	1.29055	0.674036	-0.142878	0.221843	1.43343	0.695461	gi|460411105|ref|XP_004250955.1|/0/PREDICTED: actin-97-like [Solanum lycopersicum]
Sme2.5_02233.1_g00011.1	AT3G11660.1 | Symbols: NHL1 | NDR1/HIN1-like 1 | chr3:3679031-3679660 REVERSE LENGTH=209	2e-68	294.79	200.1	281.64	258.843	170.27	196.98	142.57	169.94	54.3	81.19	106.18	80.5567	85.3	108.63	132.08	108.67	-0.607054	0.654222	-1.684	0.818659	-1.25213	0.78934	-0.645072	0.662232	-1.07695	0.751636	0.431878	0.574595	gi|565363507|ref|XP_006348478.1|/1.28193e-96/PREDICTED: uncharacterized protein LOC102581750 [Solanum tuberosum]
Sme2.5_03911.1_g00003.1	AT5G66920.1 | Symbols: sks17 | SKU5 similar 17 | chr5:26722963-26725370 FORWARD LENGTH=546	0	22.57	26.35	21.52	23.48	101.62	68.88	122.47	97.6567	25.04	29.22	58.42	37.56	46.08	29.57	65.09	46.9133	2.05629	0.822218	0.677765	0.645985	0.998566	0.73681	-1.05772	0.748549	-1.37852	0.774471	0.320801	0.477961	gi|460375269|ref|XP_004233429.1|/0/PREDICTED: L-ascorbate oxidase homolog [Solanum lycopersicum]
Sme2.5_00323.1_g00015.1	AT5G42650.1 | Symbols: AOS, CYP74A, DDE2 | allene oxide synthase | chr5:17097803-17099359 REVERSE LENGTH=518	1e-129	12.37	11.46	6.18	10.0033	87.5	89.5	117.52	98.1733	11.89	25.59	26.94	21.4733	18.79	6.05	9.86	11.5667	3.29485	0.859491	1.10207	0.712064	0.209492	0.328544	-3.08536	0.854694	-2.19279	0.82412	-0.892573	0.656269	gi|76786466|gb|ABA54984.1|/0/allene oxide syntase [Solanum tuberosum]
Sme2.5_14180.1_g00001.1	AT1G72030.1 | Symbols: | Acyl-CoA N-acyltransferases (NAT) superfamily protein | chr1:27110887-27111825 FORWARD LENGTH=256	2e-22	0	0.45	0.46	0.306667	0.46	2.32	3.2	1.99333	43.1	46.44	23.09	37.5433	0.47	0	0	0.163333	2.70044	0.528309	6.93574	0.966211	-0.908852	0.209969	-3.60929	0.549155	4.2353	0.87225	-7.84459	0.971967	gi|565373467|ref|XP_006353294.1|/7.001e-65/PREDICTED: uncharacterized protein LOC102592477 [Solanum tuberosum]
Sme2.5_01077.1_g00018.1	AT1G71500.1 | Symbols: | Rieske (2Fe-2S) domain-containing protein | chr1:26936084-26937331 FORWARD LENGTH=287	9e-97	51.86	53.08	49.25	51.3967	131.63	170.82	128.86	143.77	201	235.38	182.65	206.343	196.04	150.83	152.89	166.587	1.48402	0.788696	2.0053	0.83233	1.69653	0.819634	0.21251	0.411695	0.521284	0.605278	-0.308774	0.504312	gi|565396513|ref|XP_006363858.1|/6.39841e-120/PREDICTED: uncharacterized protein LOC102578855 [Solanum tuberosum]
Sme2.5_00450.1_g00002.1	AT1G61800.1 | Symbols: GPT2, ATGPT2 | glucose-6-phosphate/phosphate translocator 2 | chr1:22824527-22826459 FORWARD LENGTH=388	1e-152	1.12	1	0.14	0.753333	19.03	6.45	14.14	13.2067	4.78	3.35	3.02	3.71667	9.85	5.4	5.7	6.98333	4.13183	0.828446	2.30265	0.611025	3.21256	0.752559	-0.919279	0.609101	-1.82919	0.723585	0.909907	0.527346	gi|460388988|ref|XP_004240145.1|/1.24883e-174/PREDICTED: glucose-6-phosphate/phosphate translocator 2, chloroplastic [Solanum lycopersicum]
Sme2.5_00441.1_g00010.1	AT1G68040.1 | Symbols: | S-adenosyl-L-methionine-dependent methyltransferases superfamily protein | chr1:25502876-25505224 FORWARD LENGTH=363	2e-62	0.47	0.16	0.16	0.263333	4.97	2.55	9.84	5.78667	2.25	1.86	2.24	2.11667	14.54	3.89	1.9	6.77667	4.45777	0.768672	3.00683	0.54959	4.68561	0.806253	0.227843	0.285169	-1.45094	0.584644	1.67878	0.648798	gi|723656076|ref|XP_004228710.2|/5.07434e-140/PREDICTED: probable S-adenosylmethionine-dependent methyltransferase At5g38780 [Solanum lycopersicum]
Sme2.5_00671.1_g00002.1	AT3G50685.1 | Symbols: | unknown protein; Has 52 Blast hits to 46 proteins in 20 species: Archae - 0; Bacteria - 0; Metazoa - 0; Fungi - 0; Plants - 45; Viruses - 0; Other Eukaryotes - 7 (source: NCBI BLink). | chr3:18834272-18834748 REVERSE LENGTH=158	1e-51	2.86	1.24	1.25	1.78333	3.36	5.47	5.81	4.88	9.26	10.2	16.34	11.9333	17.54	16.91	17.89	17.4467	1.4523	0.586439	2.74235	0.777973	3.2903	0.823839	1.838	0.752287	1.29004	0.660063	0.547954	0.53384	gi|565403073|ref|XP_006366990.1|/4.16321e-68/PREDICTED: uncharacterized protein LOC102578315 [Solanum tuberosum]
Sme2.5_30477.1_g00001.1	AT3G51840.1 | Symbols: ACX4, ATSCX, ATG6 | acyl-CoA oxidase 4 | chr3:19225653-19229008 REVERSE LENGTH=436	8e-60	179.5	180.41	196.86	185.59	59.33	71.48	78.73	69.8467	71.29	76.78	93.52	80.53	51.28	47.97	81.45	60.2333	-1.40986	0.786661	-1.20452	0.779111	-1.62348	0.816761	-0.213629	0.398434	0.205335	0.38553	-0.418964	0.561862	gi|565365510|ref|XP_006349448.1|/2.85653e-66/PREDICTED: acyl-coenzyme A oxidase 4, peroxisomal-like [Solanum tuberosum]
Sme2.5_12638.1_g00003.1	AT3G09870.1 | Symbols: | SAUR-like auxin-responsive protein family | chr3:3027555-3027896 REVERSE LENGTH=113	3e-14	0.61	4.34	0	1.65333	10.73	4.46	13.13	9.44	12.02	27.44	18.96	19.4733	50.93	25.39	22.6	32.9733	2.51341	0.741395	3.55805	0.834038	4.31785	0.885629	1.80444	0.783326	1.04464	0.671282	0.7598	0.656371	gi|698475349|ref|XP_009785061.1|/2.69984e-32/PREDICTED: auxin-induced protein 6B-like [Nicotiana sylvestris]
Sme2.5_00629.1_g00009.1	AT5G66390.1 | Symbols: | Peroxidase superfamily protein | chr5:26516063-26517329 REVERSE LENGTH=336	1e-134	20.31	6.92	2.25	9.82667	113.83	67.78	135.68	105.763	25.04	21.55	32.97	26.52	53.35	17.86	34.22	35.1433	3.42799	0.864511	1.43231	0.756447	1.83848	0.801703	-1.58952	0.799017	-1.99569	0.818658	0.40617	0.521136	gi|460373262|ref|XP_004232440.1|/4.53749e-152/PREDICTED: peroxidase 72-like [Solanum lycopersicum]
Sme2.5_00038.1_g00008.1	AT5G67260.1 | Symbols: CYCD3;2 | CYCLIN D3;2 | chr5:26836313-26837665 FORWARD LENGTH=367	3e-72	0.34	0.34	0.17	0.283333	35.72	19.59	36.59	30.6333	39.55	31.07	22.23	30.95	31.61	10.22	12.07	17.9667	6.75646	0.95378	6.7713	0.958998	5.98668	0.925368	-0.76978	0.645173	0.014837	0.164617	-0.784617	0.657928	gi|568215166|ref|NP_001275138.1|/6.30832e-142/D-type cyclin family 3 subgroup 3 [Solanum tuberosum]
Sme2.5_02154.1_g00005.1	AT1G15520.1 | Symbols: PDR12, ATPDR12, ABCG40, ATABCG40 | pleiotropic drug resistance 12 | chr1:5331993-5338175 REVERSE LENGTH=1423	0	3.64	2.16	0.82	2.20667	8.97	9.94	11.82	10.2433	18.27	17.34	22.24	19.2833	11.19	7.21	9.63	9.34333	2.21474	0.735906	3.12741	0.819347	2.08207	0.737869	-0.132676	0.25186	0.912669	0.633099	-1.04535	0.688751	gi|460388422|ref|XP_004239866.1|/0/PREDICTED: pleiotropic drug resistance protein 1-like [Solanum lycopersicum]
Sme2.5_05566.1_g00003.1	AT4G03510.2 | Symbols: RMA1, ATRMA1 | RING membrane-anchor 1 | chr4:1557905-1558654 REVERSE LENGTH=249	2e-33	20.45	42.25	27.26	29.9867	33.39	37.25	24.99	31.8767	5.22	5.22	8.14	6.19333	8.32	8	11.75	9.35667	0.0881796	0.262958	-2.27553	0.80997	-1.68025	0.790081	-1.76843	0.780568	-2.36371	0.805182	0.595279	0.480341	gi|565401044|ref|XP_006366026.1|/6.17484e-73/PREDICTED: E3 ubiquitin-protein ligase RMA1H1-like [Solanum tuberosum]
Sme2.5_22772.1_g00001.1	AT3G45770.1 | Symbols: | Polyketide synthase, enoylreductase family protein | chr3:16805753-16807774 REVERSE LENGTH=375	1e-114	0.2	0	0	0.0733333	35.05	3.33	37.82	25.4	0.63	0.22	0	0.286667	1.91	0.21	0	0.71	8.43614	0.96137	1.96683	0.241829	3.27528	0.38813	-5.16087	0.897211	-6.46931	0.936209	1.30844	0.282903	gi|697133570|ref|XP_009620833.1|/3.0283e-144/PREDICTED: probable trans-2-enoyl-CoA reductase, mitochondrial [Nicotiana tomentosiformis]
Sme2.5_01148.1_g00003.1	AT3G62710.1 | Symbols: | Glycosyl hydrolase family protein | chr3:23197739-23200559 REVERSE LENGTH=650	0	30.1	35.96	25.73	30.5967	51.4	52.71	80.33	61.48	41.12	42.34	77.44	53.6333	85.5	96.66	142.6	108.253	1.00674	0.729072	0.809755	0.691242	1.82297	0.820542	0.816222	0.696737	-0.196987	0.370457	1.01321	0.74904	gi|460381785|ref|XP_004236622.1|/0/PREDICTED: lysosomal beta glucosidase-like [Solanum lycopersicum]
Sme2.5_04224.1_g00009.1	AT3G49340.1 | Symbols: | Cysteine proteinases superfamily protein | chr3:18293347-18294577 REVERSE LENGTH=341	1e-92	70.15	33.11	48.55	50.6033	1.17	8.15	4.25	4.52333	0.39	0.62	1.55	0.853333	1.59	1.38	3.47	2.14667	-3.48377	0.857836	-5.88998	0.948122	-4.55906	0.900932	-1.07529	0.512524	-2.40621	0.624182	1.33092	0.424291	gi|565393545|ref|XP_006362435.1|/1.40176e-158/PREDICTED: fruit bromelain-like [Solanum tuberosum]
Sme2.5_00075.1_g00006.1	AT2G15620.1 | Symbols: NIR1, NIR, ATHNIR | nitrite reductase 1 | chr2:6810552-6812666 FORWARD LENGTH=586	0	0.19	0.78	0.39	0.453333	6.74	5.9	10.4	7.68	4.78	5.53	11.35	7.22	11.81	3.61	10.48	8.63333	4.08246	0.781487	3.99335	0.776423	4.25127	0.814895	0.168811	0.266981	-0.0891075	0.209946	0.257919	0.314124	gi|568215158|ref|NP_001275023.1|/0/ferredoxin--nitrite reductase, chloroplastic-like [Solanum tuberosum]
Sme2.5_09216.1_g00003.1	AT4G31500.1 | Symbols: CYP83B1, SUR2, RNT1, RED1, ATR4 | cytochrome P450, family 83, subfamily B, polypeptide 1 | chr4:15273677-15275271 REVERSE LENGTH=499	4e-99	120.5	81.54	77.93	93.3233	14.94	57.03	16.69	29.5533	71.71	104.1	65.96	80.59	101.97	84.84	49.66	78.8233	-1.65892	0.801891	-0.211637	0.414773	-0.243615	0.459332	1.4153	0.778719	1.44728	0.776208	-0.0319781	0.185479	gi|460404876|ref|XP_004247905.1|/0/PREDICTED: cytochrome P450 83B1-like [Solanum lycopersicum]
Sme2.5_02031.1_g00003.1	#	#	76.56	100.45	94.74	90.5833	21.06	37.11	4.06	20.7433	0.88	6.49	7	4.79	3.28	14.47	8.4	8.71667	-2.1266	0.822715	-4.24115	0.89434	-3.3774	0.866595	-1.2508	0.71302	-2.11455	0.773149	0.863751	0.548408	gi|460374547|ref|XP_004233072.1|/1.75293e-16/PREDICTED: N66 matrix protein-like [Solanum lycopersicum]
Sme2.5_07802.1_g00001.1	AT4G09670.1 | Symbols: | Oxidoreductase family protein | chr4:6107382-6109049 REVERSE LENGTH=362	1e-110	8.57	6.68	7.43	7.56	8.22	13.43	11.52	11.0567	48.68	48.48	43.31	46.8233	48.93	48.13	42.11	46.39	0.548458	0.493921	2.63077	0.835041	2.61736	0.836875	2.0689	0.80844	2.08231	0.805742	-0.0134138	0.156161	gi|565371613|ref|XP_006352397.1|/3.56888e-174/PREDICTED: uncharacterized oxidoreductase At4g09670-like [Solanum tuberosum]
Sme2.5_02165.1_g00005.1	AT2G47180.1 | Symbols: AtGolS1, GolS1 | galactinol synthase 1 | chr2:19369049-19370372 REVERSE LENGTH=344	1e-155	12.76	29.7	11.75	18.07	118.24	123.84	149.59	130.557	109.24	144.56	125.84	126.547	30.27	44.39	38.57	37.7433	2.85301	0.851007	2.808	0.853744	1.06263	0.742903	-1.79038	0.812593	-0.0450066	0.215122	-1.74538	0.817442	gi|321268091|gb|ADW78848.1|/1.65636e-176/galactinol synthase [Solanum tuberosum]
Sme2.5_07835.1_g00002.1	AT1G52190.1 | Symbols: | Major facilitator superfamily protein | chr1:19434671-19438673 FORWARD LENGTH=607	2e-92	138.14	175.58	188.55	167.423	46.37	68.5	40.7	51.8567	60.8	84.33	53.34	66.1567	111.54	142.7	120.42	124.887	-1.6909	0.809023	-1.33954	0.790038	-0.422881	0.594607	1.26802	0.773127	0.351357	0.492097	0.916661	0.72862	gi|565379050|ref|XP_006355956.1|/2.71741e-169/PREDICTED: probable peptide transporter At1g52190-like [Solanum tuberosum]
Sme2.5_02088.1_g00003.1	AT4G03280.1 | Symbols: PETC, PGR1 | photosynthetic electron transfer C | chr4:1440314-1441717 FORWARD LENGTH=229	2e-88	97.5	51.45	72.59	73.8467	61.26	122.56	108.04	97.2867	248.44	378.22	373.09	333.25	571.96	479.19	475.51	508.887	0.397709	0.551455	2.174	0.838366	2.78474	0.855146	2.38703	0.844479	1.77629	0.815947	0.61074	0.668064	gi|568214334|ref|NP_001274885.1|/1.48946e-99/cytochrome b6-f complex iron-sulfur subunit, chloroplastic [Solanum tuberosum]
Sme2.5_03146.1_g00004.1	AT1G09750.1 | Symbols: | Eukaryotic aspartyl protease family protein | chr1:3157541-3158960 FORWARD LENGTH=449	1e-156	0.51	0.26	0.39	0.386667	20.57	7.29	36.99	21.6167	0.92	1.66	12.92	5.16667	5.21	2.92	3.11	3.74667	5.80491	0.917638	3.74007	0.725718	3.27645	0.66704	-2.52846	0.794726	-2.06484	0.773362	-0.463626	0.356395	gi|565401875|ref|XP_006366418.1|/0/PREDICTED: protein ASPARTIC PROTEASE IN GUARD CELL 2-like [Solanum tuberosum]
Sme2.5_11135.1_g00001.1	AT2G29420.1 | Symbols: ATGSTU7, GST25, GSTU7 | glutathione S-transferase tau 7 | chr2:12618111-12618871 REVERSE LENGTH=227	4e-44	103.47	73.91	124.01	100.463	15.53	21.11	15.32	17.32	19.34	11.54	19.91	16.93	16.34	22.32	16.32	18.3267	-2.53616	0.836207	-2.56902	0.841837	-2.45465	0.841542	0.0815055	0.233872	-0.032857	0.179756	0.114362	0.256483	gi|460403273|ref|XP_004247117.1|/4.23515e-106/PREDICTED: probable glutathione S-transferase [Solanum lycopersicum]
Sme2.5_01674.1_g00013.1	AT2G36145.1 | Symbols: | unknown protein; FUNCTIONS IN: molecular_function unknown; INVOLVED IN: biological_process unknown; LOCATED IN: chloroplast thylakoid membrane, chloroplast stroma, chloroplast; EXPRESSED IN: 19 plant structures; EXPRESSED DURING: 13 growth stages; Has 49 Blast hits to 49 proteins in 17 species: Archae - 0; Bacteria - 0; Metazoa - 0; Fungi - 0; Plants - 49; Viruses - 0; Ot…	5e-45	3.15	2.84	3.22	3.07	2.16	5.41	6.42	4.66333	11.21	24.75	32	22.6533	40.41	31.24	37.49	36.38	0.603123	0.410152	2.88341	0.820293	3.56683	0.857318	2.96371	0.829757	2.28029	0.783153	0.683422	0.640304	gi|565348155|ref|XP_006341083.1|/2.43917e-80/PREDICTED: uncharacterized protein LOC102594389 [Solanum tuberosum]
Sme2.5_00797.1_g00002.1	AT4G38260.1 | Symbols: | Protein of unknown function (DUF833) | chr4:17937077-17938210 REVERSE LENGTH=275	1e-71	34.22	61.67	50.14	48.6767	1178.63	490.28	935.33	868.08	542.4	505.69	307.52	451.87	673.33	544.23	531.78	583.113	4.15653	0.899004	3.21461	0.869094	3.58247	0.881575	-0.574052	0.642045	-0.94192	0.727668	0.367869	0.55347	gi|460385493|ref|XP_004238438.1|/8.07927e-141/PREDICTED: transport and Golgi organization 2 homolog [Solanum lycopersicum]
Sme2.5_00146.1_g00021.1	AT3G12110.1 | Symbols: ACT11 | actin-11 | chr3:3858116-3859609 FORWARD LENGTH=377	0	0.71	1.15	0.58	0.813333	1.45	3.46	2.58	2.49667	2.04	3.06	6.38	3.82667	11.23	8.44	11.18	10.2833	1.61808	0.501837	2.23417	0.612135	3.66032	0.804309	2.04223	0.722726	0.616085	0.367685	1.42615	0.675081	gi|460388268|ref|XP_004239790.1|/0/PREDICTED: actin-58 [Solanum lycopersicum]
Sme2.5_00853.1_g00007.1	AT1G03600.1 | Symbols: PSB27 | photosystem II family protein | chr1:898916-899440 FORWARD LENGTH=174	1e-50	33.76	31.97	25.87	30.5333	26.4	41.56	51.54	39.8333	88.93	111.24	152.52	117.563	185.02	122.46	162.3	156.593	0.383591	0.512268	1.94498	0.822683	2.35857	0.843485	1.97497	0.820903	1.56139	0.791224	0.413585	0.568606	gi|565382334|ref|XP_006357500.1|/2.26733e-69/PREDICTED: photosystem II repair protein PSB27-H1, chloroplastic-like [Solanum tuberosum]
Sme2.5_00079.1_g00013.1	AT3G46940.1 | Symbols: DUT1 | DUTP-PYROPHOSPHATASE-LIKE 1 | chr3:17288367-17288867 REVERSE LENGTH=166	1e-70	1.61	4.04	0.99	2.21333	7.08	8.57	8.84	8.16333	3.39	6.3	8.17	5.95333	26.19	12.38	12.48	17.0167	1.88294	0.693696	1.42748	0.614158	2.94266	0.811448	1.05972	0.675066	-0.455461	0.397516	1.51518	0.733142	gi|565355667|ref|XP_006344704.1|/1.24454e-86/PREDICTED: deoxyuridine 5'-triphosphate nucleotidohydrolase-like [Solanum tuberosum]
Sme2.5_03277.1_g00005.1	AT1G76160.1 | Symbols: sks5 | SKU5 similar 5 | chr1:28578211-28581020 REVERSE LENGTH=541	0	12.39	14.92	10.51	12.6067	74.59	62.35	43.25	60.0633	8.92	11.51	9.27	9.9	16.57	12.78	17.66	15.67	2.2523	0.818782	-0.348686	0.414311	0.313818	0.424633	-1.93848	0.805611	-2.60098	0.831883	0.662505	0.566959	gi|697175108|ref|XP_009596487.1|/0/PREDICTED: L-ascorbate oxidase homolog [Nicotiana tomentosiformis]
Sme2.5_08426.1_g00001.1	AT5G02190.1 | Symbols: EMB24, ATASP38, PCS1 | Eukaryotic aspartyl protease family protein | chr5:435322-436683 FORWARD LENGTH=453	1e-127	19.01	16.67	11.93	15.87	51.77	50.49	51.77	51.3433	102.64	125.95	97.35	108.647	73.52	59.95	74.82	69.43	1.69387	0.792111	2.77527	0.848717	2.12926	0.827781	0.435382	0.561685	1.0814	0.745766	-0.646013	0.666451	gi|565348415|ref|XP_006341208.1|/0/PREDICTED: aspartic proteinase PCS1-like [Solanum tuberosum]
Sme2.5_21630.1_g00001.1	AT3G12500.1 | Symbols: ATHCHIB, PR3, PR-3, CHI-B, B-CHI, HCHIB | basic chitinase | chr3:3962501-3963984 REVERSE LENGTH=335	4e-43	0.36	1.29	1.49	1.04667	6.72	3.48	7.41	5.87	5.07	12.57	9.51	9.05	20.55	10.59	11.29	14.1433	2.48756	0.68802	3.11212	0.766652	3.75625	0.829831	1.26869	0.685564	0.624557	0.473759	0.644132	0.548459	gi|565403867|ref|XP_006367374.1|/7.87763e-67/PREDICTED: endochitinase-like [Solanum tuberosum]
Sme2.5_03071.1_g00005.1	AT3G63410.1 | Symbols: APG1, VTE3, IEP37, E37 | S-adenosyl-L-methionine-dependent methyltransferases superfamily protein | chr3:23415816-23417002 REVERSE LENGTH=338	1e-133	43.15	38.02	38.54	39.9033	70.19	91.46	110.62	90.7567	217.91	215.57	223.35	218.943	112.74	101.22	100.63	104.863	1.18549	0.759857	2.45598	0.845624	1.39393	0.793517	0.208435	0.405798	1.27048	0.774258	-1.06205	0.765437	gi|565379250|ref|XP_006356041.1|/0/PREDICTED: 2-methyl-6-phytyl-1,4-hydroquinone methyltransferase, chloroplastic-like [Solanum tuberosum]
Sme2.5_01435.1_g00007.1	AT1G68590.2 | Symbols: | Ribosomal protein PSRP-3/Ycf65 | chr1:25757593-25758169 REVERSE LENGTH=163	8e-42	1.97	1.99	1.61	1.85667	2.83	7.3	4	4.71	31.24	38.91	54.92	41.69	53.2	46.87	52.14	50.7367	1.34301	0.568765	4.48891	0.893703	4.77224	0.909792	3.42923	0.852978	3.1459	0.836694	0.283327	0.451887	gi|565393801|ref|XP_006362559.1|/1.68082e-65/PREDICTED: 30S ribosomal protein 3, chloroplastic-like [Solanum tuberosum]
Sme2.5_00085.1_g00028.1	AT1G67740.1 | Symbols: PSBY, YCF32 | photosystem II BY | chr1:25394429-25394998 REVERSE LENGTH=189	9e-39	312.84	256.68	251.2	273.573	187.57	339.31	313.01	279.963	525.28	623.92	604.16	584.453	876.06	724.28	791.21	797.183	0.0333103	0.208684	1.09516	0.775234	1.54298	0.809906	1.50967	0.799581	1.06185	0.755075	0.447824	0.601395	gi|565398409|ref|XP_006364767.1|/3.28579e-69/PREDICTED: photosystem II core complex proteins psbY, chloroplastic-like [Solanum tuberosum]
Sme2.5_30033.1_g00001.1	AT5G59240.1 | Symbols: | Ribosomal protein S8e family protein | chr5:23902626-23903670 REVERSE LENGTH=210	1e-82	316.8	28.21	87.31	144.107	0.78	0.78	0.76	0.773333	9.85	159.58	49.73	73.0533	2.84	0.78	230.19	77.9367	-7.54183	0.987622	-0.980115	0.742364	-0.886763	0.730702	6.65507	0.970174	6.56172	0.965884	0.0933521	0.269755	gi|568215623|ref|NP_001274851.1|/3.83565e-89/uncharacterized protein LOC102577693 [Solanum tuberosum]
Sme2.5_02370.1_g00005.1	AT4G34890.1 | Symbols: ATXDH1, XDH1 | xanthine dehydrogenase 1 | chr4:16618736-16624983 REVERSE LENGTH=1361	0	59.73	47.34	53.86	53.6433	153.3	148.84	266.16	189.433	83.71	78.49	115.11	92.4367	75.24	59.21	71.99	68.8133	1.82022	0.815124	0.785066	0.699841	0.359289	0.542161	-1.46093	0.79188	-1.03515	0.746236	-0.425777	0.571032	gi|460411097|ref|XP_004250951.1|/0/PREDICTED: xanthine dehydrogenase 1-like isoform X1 [Solanum lycopersicum]
Sme2.5_00606.1_g00004.1	AT1G20440.1 | Symbols: COR47, RD17, AtCOR47 | cold-regulated 47 | chr1:7084722-7085664 REVERSE LENGTH=265	8e-22	1113.38	1204.14	1185.2	1167.57	2119.73	2084.6	906.57	1703.63	503.93	684.35	995.36	727.88	311.71	338.76	397.19	349.22	0.545102	0.634331	-0.681741	0.691597	-1.74131	0.825559	-2.28641	0.840121	-1.22684	0.776695	-1.05956	0.77034	gi|312306277|gb|ADQ73953.1|/1.72797e-27/dehydrin [Solanum chilense]
Sme2.5_28695.1_g00001.1	#	#	184.63	159.82	262.57	202.34	24.61	43.78	37.43	35.2733	10.85	11.75	16.77	13.1233	24.56	23.19	32.4	26.7167	-2.52013	0.841668	-3.94658	0.89004	-2.92097	0.857669	-0.400838	0.512463	-1.42644	0.751512	1.02561	0.707353	-
Sme2.5_00001.1_g00045.1	AT4G27950.1 | Symbols: CRF4 | cytokinin response factor 4 | chr4:13909732-13910739 REVERSE LENGTH=335	4e-36	147.2	84.87	128.54	120.203	95.65	47.58	46.5	63.2433	46.4	32.79	40.88	40.0233	29.38	25.85	30.26	28.4967	-0.926492	0.715287	-1.58656	0.806882	-2.07661	0.832999	-1.15012	0.749618	-0.660072	0.636572	-0.490048	0.57068	gi|565368516|ref|XP_006350890.1|/1.71392e-91/PREDICTED: pathogenesis-related genes transcriptional activator PTI6-like [Solanum tuberosum]
Sme2.5_06359.1_g00003.1	AT2G34620.1 | Symbols: | Mitochondrial transcription termination factor family protein | chr2:14577196-14578203 FORWARD LENGTH=303	1e-102	10.72	6.85	7.9	8.49	10.41	30.9	26.48	22.5967	38.53	43.94	43.13	41.8667	41.19	37.34	39.38	39.3033	1.41227	0.736496	2.30197	0.820051	2.21082	0.818938	0.798542	0.66428	0.889692	0.675516	-0.0911504	0.259187	gi|565391673|ref|XP_006361545.1|/1.66908e-137/PREDICTED: mTERF domain-containing protein 1, mitochondrial-like [Solanum tuberosum]
Sme2.5_03125.1_g00001.1	AT2G03090.1 | Symbols: ATEXPA15, EXP15, ATEXP15, ATHEXP ALPHA 1.3, EXPA15 | expansin A15 | chr2:917361-918554 REVERSE LENGTH=253	1e-117	43.88	113.42	29.62	62.3067	208.82	303.51	392.23	301.52	20.52	32.24	67.23	39.9967	323.26	92.32	274.16	229.913	2.2748	0.834525	-0.639507	0.65343	1.88363	0.826823	-0.391164	0.55524	-2.9143	0.857441	2.52314	0.847418	gi|56744284|gb|AAW28563.1|/3.62891e-119/Alpha-expansin 1 precursor , putative [Solanum demissum]
Sme2.5_04515.1_g00003.1	AT1G62440.1 | Symbols: LRX2 | leucine-rich repeat/extensin 2 | chr1:23111818-23115293 FORWARD LENGTH=826	1e-144	4.13	6.47	3.57	4.72333	67.58	55.03	80.7	67.77	0.57	1.03	7.08	2.89333	9.57	4.8	31.33	15.2333	3.84277	0.874771	-0.707073	0.439799	1.68935	0.755616	-2.15342	0.819176	-4.54984	0.899555	2.39643	0.778863	gi|565368981|ref|XP_006351117.1|/0/PREDICTED: leucine-rich repeat extensin-like protein 2-like [Solanum tuberosum]
Sme2.5_03311.1_g00004.1	AT4G15440.1 | Symbols: HPL1, CYP74B2 | hydroperoxide lyase 1 | chr4:8835869-8838462 FORWARD LENGTH=384	1e-125	12.59	11.92	7.43	10.6467	29.31	23.19	50.53	34.3433	33.78	42.55	53.97	43.4333	55.6	19.26	31.49	35.45	1.68963	0.781007	2.0284	0.813695	1.73538	0.797822	0.0457556	0.215872	0.338773	0.470152	-0.293017	0.453092	gi|568214285|ref|NP_001275329.1|/0/fatty acid hydroperoxide lyase [Solanum tuberosum]
Sme2.5_30867.1_g00001.1	AT1G05680.1 | Symbols: UGT74E2 | Uridine diphosphate glycosyltransferase 74E2 | chr1:1703196-1704639 REVERSE LENGTH=453	1e-56	3.04	2.81	0.77	2.20667	17.99	13.32	30.42	20.5767	1.9	4.22	5.41	3.84333	19.77	6.12	9.18	11.69	3.22107	0.819901	0.800489	0.433606	2.40533	0.771242	-0.815734	0.630274	-2.42058	0.785629	1.60484	0.71037	gi|565350933|ref|XP_006342416.1|/8.75557e-84/PREDICTED: UDP-glycosyltransferase 74E2-like [Solanum tuberosum]
Sme2.5_04335.1_g00004.1	AT1G31330.1 | Symbols: PSAF | photosystem I subunit F | chr1:11215011-11215939 REVERSE LENGTH=221	9e-94	70.21	60.78	52.28	61.09	78.67	132.42	137.56	116.217	231.77	276.18	315.01	274.32	336.05	281.91	284.8	300.92	0.927809	0.714812	2.16685	0.837689	2.30037	0.841447	1.37256	0.788857	1.23904	0.773155	0.13352	0.32885	gi|565372958|ref|XP_006353052.1|/8.5856e-92/PREDICTED: photosystem I reaction center subunit III, chloroplastic-like [Solanum tuberosum]
Sme2.5_00096.1_g00006.1	AT5G57625.1 | Symbols: | CAP (Cysteine-rich secretory proteins, Antigen 5, and Pathogenesis-related 1 protein) superfamily protein | chr5:23337865-23338577 FORWARD LENGTH=207	3e-53	57.82	19.89	61.58	46.43	17.29	34.26	34.6	28.7167	2.53	4.95	10.79	6.09	2.2	1.09	3.57	2.28667	-0.693169	0.645308	-2.93054	0.841645	-4.34374	0.892362	-3.65057	0.845403	-2.23737	0.793789	-1.4132	0.600003	gi|565353237|ref|XP_006343539.1|/5.23881e-91/PREDICTED: pathogenesis-related protein PR-1-like [Solanum tuberosum]
Sme2.5_00044.1_g00012.1	AT5G47810.1 | Symbols: PFK2 | phosphofructokinase 2 | chr5:19356569-19357989 REVERSE LENGTH=444	0	15.22	22.26	29.65	22.3767	1.27	2.78	2.14	2.06333	1.15	0.94	0.89	0.993333	1.43	2.44	1.13	1.66667	-3.43895	0.829356	-4.49357	0.876522	-3.74696	0.851304	-0.308011	0.23881	-1.05463	0.383273	0.746616	0.303874	gi|565367153|ref|XP_006350241.1|/0/PREDICTED: 6-phosphofructokinase 2-like [Solanum tuberosum]
Sme2.5_01843.1_g00010.1	AT5G02230.2 | Symbols: | Haloacid dehalogenase-like hydrolase (HAD) superfamily protein | chr5:449132-450507 FORWARD LENGTH=280	1e-106	39.4	43.26	52.17	44.9433	71.38	97	105.83	91.4033	16.03	16.27	37.51	23.27	40.59	23.1	36.3	33.33	1.02414	0.740043	-0.949636	0.712943	-0.431286	0.5681	-1.45543	0.783669	-1.97378	0.812626	0.51835	0.574976	gi|698589294|ref|XP_009779692.1|/3.19632e-157/PREDICTED: uncharacterized protein LOC104228845 [Nicotiana sylvestris]
Sme2.5_08780.1_g00001.1	AT1G48100.1 | Symbols: | Pectin lyase-like superfamily protein | chr1:17766921-17769625 FORWARD LENGTH=475	0	0.12	0.12	0	0.0833333	25.39	7.47	59.34	30.7333	3.96	3.51	10.19	5.88667	0.13	0.12	0.37	0.206667	8.52669	0.967289	6.14241	0.835937	1.31034	0.208427	-7.21635	0.957439	-2.38428	0.804196	-4.83207	0.774448	gi|565377220|ref|XP_006355087.1|/0/PREDICTED: polygalacturonase At1g48100-like, partial [Solanum tuberosum]
Sme2.5_02429.1_g00002.1	AT1G71140.1 | Symbols: | MATE efflux family protein | chr1:26824762-26826748 FORWARD LENGTH=485	1e-160	9.13	9.52	4.11	7.58667	52.3	36.2	48.43	45.6433	69.44	56.31	55.14	60.2967	35.03	48.23	49.06	44.1067	2.58887	0.827641	2.99054	0.846666	2.53946	0.830933	-0.0494074	0.219963	0.401674	0.519733	-0.451082	0.569658	gi|565389368|ref|XP_006360428.1|/0/PREDICTED: MATE efflux family protein 5-like [Solanum tuberosum]
Sme2.5_00003.1_g00016.1	AT1G75590.1 | Symbols: | SAUR-like auxin-responsive protein family | chr1:28383250-28383714 REVERSE LENGTH=154	2e-44	8.97	9.95	8.74	9.22	25.91	48.49	78.7	51.0333	35.24	30.19	46.07	37.1667	13.89	11.5	17.43	14.2733	2.4686	0.824309	2.01117	0.808741	0.630484	0.572065	-1.83812	0.798446	-0.457431	0.54678	-1.38069	0.764329	gi|565350135|ref|XP_006342029.1|/2.33727e-76/PREDICTED: auxin-induced protein 10A5-like [Solanum tuberosum]
Sme2.5_02517.1_g00003.1	AT2G46820.2 | Symbols: PTAC8, TMP14, PSAP, PSI-P | photosystem I P subunit | chr2:19243729-19244870 FORWARD LENGTH=174	7e-41	20.02	20.62	18.5	19.7133	23.19	26.46	23.94	24.53	62.29	88	79.54	76.61	139.55	103.16	113.29	118.667	0.315375	0.448319	1.95836	0.818406	2.58967	0.848213	2.2743	0.830039	1.64299	0.793958	0.63131	0.662144	gi|460405912|ref|XP_004248418.1|/1.81467e-64/PREDICTED: protein CURVATURE THYLAKOID 1B, chloroplastic [Solanum lycopersicum]
Sme2.5_04994.1_g00002.1	AT5G27330.1 | Symbols: | Prefoldin chaperone subunit family protein | chr5:9632997-9634883 REVERSE LENGTH=628	2e-50	8.38	9.72	7.35	8.48333	15.2	18.39	19.09	17.56	29.51	33.21	24.55	29.09	49.76	53.75	44.88	49.4633	1.04959	0.681891	1.77782	0.787964	2.54366	0.833144	1.49407	0.772208	0.72823	0.621023	0.765836	0.677223	gi|565387704|ref|XP_006359628.1|/0/PREDICTED: putative leucine-rich repeat-containing protein DDB_G0290503-like [Solanum tuberosum]
Sme2.5_03584.1_g00004.1	AT1G56220.3 | Symbols: | Dormancy/auxin associated family protein | chr1:21043414-21044469 FORWARD LENGTH=140	2e-29	796.35	608.96	757.23	720.847	297.87	322.61	491.05	370.51	145.4	204.14	328.87	226.137	106.16	140.67	204.03	150.287	-0.96018	0.730671	-1.6725	0.820694	-2.26198	0.841742	-1.3018	0.783464	-0.712318	0.675612	-0.589478	0.655695	gi|568215427|ref|NP_001275423.1|/1.29841e-58/auxin-repressed 12.5 kDa protein-like [Solanum tuberosum]
Sme2.5_01284.1_g00014.1	AT4G37870.1 | Symbols: PCK1, PEPCK | phosphoenolpyruvate carboxykinase 1 | chr4:17802974-17806332 REVERSE LENGTH=671	0	219.88	119.33	196.51	178.573	41.34	88.26	92.83	74.1433	43.73	59.93	125.16	76.2733	34.37	37.86	67.52	46.5833	-1.26813	0.774624	-1.22727	0.781428	-1.93863	0.827208	-0.670503	0.6537	0.0408618	0.201539	-0.711365	0.675581	gi|565398838|ref|XP_006364971.1|/0/PREDICTED: phosphoenolpyruvate carboxykinase [ATP]-like [Solanum tuberosum]
Sme2.5_09182.1_g00001.1	AT3G51590.1 | Symbols: LTP12 | lipid transfer protein 12 | chr3:19135828-19136654 REVERSE LENGTH=119	1e-17	39.53	11.5	13.3	21.4433	0	0.56	0	0.193333	0	0	0.56	0.193333	0	0.56	0	0.193333	-6.79329	0.942157	-6.79329	0.948066	-6.79329	0.951457	0	0.148373	0	0.147612	0	0.138338	gi|4336999|gb|AAD18029.1|/1.12168e-54/lipid transfer protein LTP1 precursor [Capsicum annuum]
Sme2.5_01898.1_g00003.1	#	#	1341.12	1618.21	1228.77	1396.03	4056.77	3632.04	4608.6	4099.14	3011.03	3609.77	3130.95	3250.58	3776.5	2324.75	3391.15	3164.13	1.55399	0.801196	1.21937	0.787282	1.18048	0.787391	-0.37351	0.547954	-0.334621	0.505937	-0.0388882	0.205887	gi|565397431|ref|XP_006364298.1|/2.79388e-57/PREDICTED: protein E6-like [Solanum tuberosum]
Sme2.5_00556.1_g00015.1	AT1G29930.1 | Symbols: CAB1, AB140, CAB140, LHCB1.3 | chlorophyll A/B binding protein 1 | chr1:10478071-10478874 FORWARD LENGTH=267	1e-134	9.32	5.63	4.31	6.42	40.16	80.07	114.14	78.1233	75.85	118.27	172.71	122.277	130.03	55.34	96.45	93.94	3.60511	0.869464	4.25143	0.89975	3.87109	0.882399	0.265986	0.4575	0.646324	0.647886	-0.380338	0.546436	gi|565391642|ref|XP_006361530.1|/1.70279e-143/PREDICTED: chlorophyll a-b binding protein 3C, chloroplastic-like isoform X1 [Solanum tuberosum]
Sme2.5_09844.1_g00002.1	AT4G16260.1 | Symbols: | Glycosyl hydrolase superfamily protein | chr4:9200180-9201441 REVERSE LENGTH=344	1e-105	3711.13	1855.49	2822.27	2796.3	462.46	242.78	238.21	314.483	486.73	545.47	555.84	529.347	834.24	1562.12	1080.85	1159.07	-3.15246	0.864803	-2.40123	0.848763	-1.27055	0.794258	1.88191	0.824436	0.751229	0.688091	1.13068	0.780374	gi|565384562|ref|XP_006358202.1|/0/PREDICTED: glucan endo-1,3-beta-glucosidase, basic isoform 2-like [Solanum tuberosum]
Sme2.5_01239.1_g00012.1	AT1G09390.1 | Symbols: | GDSL-like Lipase/Acylhydrolase superfamily protein | chr1:3031264-3033415 FORWARD LENGTH=370	1e-126	1.02	0.34	0.17	0.51	11.5	8.67	13.98	11.3833	13.13	12.13	15.28	13.5133	3.73	1.76	3.1	2.86333	4.48028	0.832914	4.72774	0.860416	2.48913	0.587702	-1.99116	0.726419	0.247461	0.336397	-2.23862	0.76175	gi|460368967|ref|XP_004230336.1|/1.9474e-167/PREDICTED: GDSL esterase/lipase At1g09390 [Solanum lycopersicum]
Sme2.5_00112.1_g00029.1	AT3G16250.1 | Symbols: NDF4 | NDH-dependent cyclic electron flow 1 | chr3:5507091-5508320 REVERSE LENGTH=204	4e-56	0	0	0	0.01	2.13	1.21	0.9	1.41333	17.37	16.68	24.24	19.43	30.65	36.47	20.46	29.1933	7.14296	0.62722	10.9241	0.957956	11.5114	0.974902	4.36847	0.872738	3.78111	0.828438	0.587353	0.595486	gi|565353696|ref|XP_006343759.1|/1.66685e-77/PREDICTED: uncharacterized protein LOC102582039 [Solanum tuberosum]
Sme2.5_00474.1_g00017.1	AT1G49320.1 | Symbols: ATUSPL1, USPL1 | unknown seed protein like 1 | chr1:18246441-18247817 FORWARD LENGTH=280	3e-54	11.77	10.62	12.27	11.5533	43.36	41.64	81.56	55.52	83.79	60.43	101.14	81.7867	79.68	30.46	57.06	55.7333	2.2647	0.817419	2.82356	0.849506	2.27023	0.826968	0.00553287	0.164889	0.558858	0.606096	-0.553325	0.624031	gi|460370152|ref|XP_004230918.1|/0/PREDICTED: BURP domain-containing protein 5-like [Solanum lycopersicum]
Sme2.5_01731.1_g00009.1	AT4G35160.1 | Symbols: | O-methyltransferase family protein | chr4:16730989-16732808 REVERSE LENGTH=382	3e-57	202.05	186.71	253.97	214.243	64.48	83.63	90.41	79.5067	55.01	71.73	93.3	73.3467	63.15	83.5	77.7	74.7833	-1.4301	0.788983	-1.54645	0.80576	-1.51846	0.805139	-0.0883591	0.27192	-0.116344	0.296579	0.0279854	0.184479	gi|565397473|ref|XP_006364318.1|/3.39796e-178/PREDICTED: trans-resveratrol di-O-methyltransferase-like [Solanum tuberosum]
Sme2.5_33443.1_g00001.1	#	#	123.52	77.2	171.34	124.02	14.2	13.3	23.53	17.01	5.45	9.16	10.24	8.28333	9.71	15.79	16.08	13.86	-2.86612	0.850731	-3.90422	0.884073	-3.16157	0.860425	-0.295456	0.398091	-1.0381	0.659284	0.742644	0.577919	-
Sme2.5_03918.1_g00004.1	AT2G02100.1 | Symbols: LCR69, PDF2.2 | low-molecular-weight cysteine-rich 69 | chr2:528397-528885 FORWARD LENGTH=77	7e-27	37.21	63.36	14.69	38.42	1367.14	534.31	1087.73	996.393	588.47	430.58	514.71	511.253	1003.8	167.03	294.17	488.333	4.69679	0.922056	3.73411	0.885628	3.66794	0.881592	-1.02885	0.757591	-0.962677	0.731242	-0.0661721	0.249017	gi|17066707|gb|AAL35366.1|AF442388_1/2.78201e-16/defensin protein precursor [Capsicum annuum]
Sme2.5_16364.1_g00001.1	AT1G73300.1 | Symbols: scpl2 | serine carboxypeptidase-like 2 | chr1:27559673-27562048 REVERSE LENGTH=441	3e-53	15.68	5.37	16.77	12.6067	0	0	0	0.01	0	0	0	0.01	0	0	0	0.01	-10.3	0.928642	-10.3	0.935184	-10.3	0.940749							gi|565351566|ref|XP_006342727.1|/1.90693e-104/PREDICTED: uncharacterized protein LOC102585123 [Solanum tuberosum]
Sme2.5_24861.1_g00001.1	AT5G56590.1 | Symbols: | O-Glycosyl hydrolases family 17 protein | chr5:22907521-22909436 FORWARD LENGTH=506	4e-96	1.51	0.38	0.26	0.716667	11.35	29.59	5.62	15.52	10.49	19.58	33.65	21.24	5.39	1.3	4.84	3.84333	4.43668	0.849794	4.88934	0.889364	2.42298	0.635448	-2.0137	0.755171	0.452655	0.4898	-2.46635	0.800255	gi|565359715|ref|XP_006346640.1|/0/PREDICTED: glucan endo-1,3-beta-glucosidase 12-like [Solanum tuberosum]
Sme2.5_02982.1_g00007.1	AT5G07030.1 | Symbols: | Eukaryotic aspartyl protease family protein | chr5:2183600-2185717 REVERSE LENGTH=455	1e-141	38.08	69.55	31.89	46.5067	1516.57	1093.86	2620.74	1743.72	358.86	267.1	793.83	473.263	1012.87	278.82	924.6	738.763	5.22859	0.941081	3.34713	0.873478	3.9896	0.892523	-1.23899	0.781155	-1.88146	0.823358	0.642469	0.679024	gi|565361834|ref|XP_006347658.1|/0/PREDICTED: protein ASPARTIC PROTEASE IN GUARD CELL 2-like [Solanum tuberosum]
Sme2.5_14315.1_g00001.1	AT5G01870.1 | Symbols: | Bifunctional inhibitor/lipid-transfer protein/seed storage 2S albumin superfamily protein | chr5:337234-337678 FORWARD LENGTH=116	2e-18	22.69	20.57	34.54	25.9333	83.71	33.18	77.55	64.8133	139.66	95.03	111.29	115.327	67.76	43.9	33.28	48.3133	1.32148	0.766306	2.15285	0.832071	0.897614	0.711612	-0.423869	0.549188	0.831364	0.691978	-1.25523	0.780408	gi|565404996|ref|XP_006367904.1|/1.19058e-43/PREDICTED: non-specific lipid-transfer protein-like [Solanum tuberosum]
Sme2.5_04732.1_g00004.1	AT1G73620.1 | Symbols: | Pathogenesis-related thaumatin superfamily protein | chr1:27681432-27682954 FORWARD LENGTH=264	1e-102	0.24	2.94	1.23	1.47	30.31	8.67	33.22	24.0667	4.24	6.03	11.4	7.22333	67.62	15.31	69.61	50.8467	4.03315	0.855873	2.29685	0.708886	5.11227	0.922578	1.07912	0.736047	-1.7363	0.760356	2.81542	0.841276	gi|565349093|ref|XP_006341532.1|/1.52876e-140/PREDICTED: thaumatin-like protein-like [Solanum tuberosum]
Sme2.5_00323.1_g00013.1	AT5G42650.1 | Symbols: AOS, CYP74A, DDE2 | allene oxide synthase | chr5:17097803-17099359 REVERSE LENGTH=518	2e-57	163.04	155.03	87.26	135.11	1396.16	1222.78	1797.19	1472.04	190.83	392.53	366.11	316.49	248.24	83.23	126.84	152.77	3.44561	0.8738	1.22803	0.784702	0.177227	0.405265	-3.26839	0.87095	-2.21759	0.838044	-1.0508	0.766204	gi|76786466|gb|ABA54984.1|/5.27673e-94/allene oxide syntase [Solanum tuberosum]
Sme2.5_00125.1_g00021.1	AT4G25080.5 | Symbols: CHLM | magnesium-protoporphyrin IX methyltransferase | chr4:12877015-12878128 FORWARD LENGTH=312	1e-125	14.23	15.17	12.34	13.9133	32.35	36.56	38.38	35.7633	63.15	62.1	77.97	67.74	87.18	63.2	85.35	78.5767	1.36201	0.754099	2.28354	0.828324	2.49763	0.839476	1.13562	0.753173	0.921527	0.699024	0.214093	0.402633	gi|565348979|ref|XP_006341476.1|/3.68861e-160/PREDICTED: magnesium protoporphyrin IX methyltransferase, chloroplastic-like [Solanum tuberosum]
Sme2.5_01638.1_g00006.1	AT4G22890.2 | Symbols: PGR5-LIKE A | PGR5-LIKE A | chr4:12007157-12009175 FORWARD LENGTH=324	1e-129	2.56	2.95	2.26	2.59	5.26	5.76	7.64	6.22	25.01	22.01	24.29	23.77	25.73	23.4	26.19	25.1067	1.26396	0.599347	3.19812	0.832973	3.27705	0.838724	2.01308	0.783425	1.93416	0.769178	0.0789286	0.235319	gi|460400289|ref|XP_004245668.1|/1.43731e-146/PREDICTED: PGR5-like protein 1A, chloroplastic [Solanum lycopersicum]
Sme2.5_09494.1_g00001.1	AT5G05340.1 | Symbols: | Peroxidase superfamily protein | chr5:1579142-1580819 REVERSE LENGTH=324	2e-96	30.86	3.79	2.25	12.3	42.52	10.92	7.94	20.46	9.28	6.99	7.29	7.85333	2.49	1.06	0.34	1.29667	0.734148	0.613364	-0.647281	0.546958	-3.24578	0.803323	-3.97993	0.842043	-1.38143	0.717379	-2.5985	0.724114	gi|698483930|ref|XP_009788801.1|/6.49788e-155/PREDICTED: cationic peroxidase 1-like [Nicotiana sylvestris]
Sme2.5_00488.1_g00025.1	AT4G02730.1 | Symbols: | Transducin/WD40 repeat-like superfamily protein | chr4:1207759-1209066 FORWARD LENGTH=333	1e-133	137.87	95.02	121.72	118.203	38.73	53.79	52.77	48.43	39.47	38.08	37.67	38.4067	43.52	42.6	44.87	43.6633	-1.2873	0.772561	-1.62184	0.809356	-1.43678	0.797638	-0.149479	0.329762	-0.334544	0.468102	0.185066	0.36452	gi|460403386|ref|XP_004247172.1|/5.97565e-160/PREDICTED: WD repeat-containing protein 5 [Solanum lycopersicum]
Sme2.5_01731.1_g00001.1	AT4G18550.1 | Symbols: | alpha/beta-Hydrolases superfamily protein | chr4:10225006-10226862 REVERSE LENGTH=419	1e-116	265.57	168.74	110.85	181.72	1737.56	1633.23	2887.81	2086.2	633.14	746.17	1218.76	866.023	635.49	327.41	517.81	493.57	3.52109	0.878279	2.25269	0.84173	1.44154	0.804398	-2.07955	0.835598	-1.2684	0.780588	-0.811151	0.720381	gi|460374288|ref|XP_004232943.1|/0/PREDICTED: phospholipase A1-II 1 [Solanum lycopersicum]
Sme2.5_00225.1_g00030.1	AT1G15820.1 | Symbols: LHCB6, CP24 | light harvesting complex photosystem II subunit 6 | chr1:5446685-5447676 REVERSE LENGTH=258	1e-117	67.9	48.83	65.91	60.88	73.46	117.55	170.38	120.463	135.67	185.57	282.77	201.337	321.4	192.32	275.64	263.12	0.984554	0.726843	1.72557	0.819251	2.11168	0.837471	1.12713	0.766195	0.741016	0.679633	0.386111	0.561857	gi|565370376|ref|XP_006351797.1|/9.25474e-136/PREDICTED: chlorophyll a-b binding protein CP24 10B, chloroplastic-like [Solanum tuberosum]
Sme2.5_05467.1_g00004.1	AT1G28330.4 | Symbols: | dormancy-associated protein-like 1 | chr1:9934134-9935216 REVERSE LENGTH=125	5e-35	3292.09	2750.44	3273.07	3105.2	636.88	1023.09	1025.62	895.197	1052.86	1492.83	1517.45	1354.38	1694.53	2003.02	1886.24	1861.26	-1.79441	0.819295	-1.19705	0.785519	-0.738404	0.712982	1.05601	0.763272	0.597356	0.646536	0.45865	0.607554	gi|45738252|gb|AAS75891.1|/3.02724e-60/auxin-repressed protein [Solanum virginianum]
Sme2.5_01292.1_g00004.1	AT3G45980.1 | Symbols: H2B, HTB9 | Histone superfamily protein | chr3:16897492-16897944 REVERSE LENGTH=150	4e-57	30.91	25.5	23.35	26.5867	103.14	65.37	111.8	93.4367	65.69	85.36	64.5	71.85	61.85	63.5	50.96	58.77	1.81329	0.808075	1.43429	0.785772	1.14438	0.763635	-0.668909	0.658672	-0.379001	0.519553	-0.289908	0.470904	gi|15238563|ref|NP_200799.1|/1.54995e-43/histone H2B [Arabidopsis thaliana]
Sme2.5_00235.1_g00015.1	AT3G22210.1 | Symbols: | unknown protein; FUNCTIONS IN: molecular_function unknown; INVOLVED IN: biological_process unknown; LOCATED IN: endomembrane system; EXPRESSED IN: 21 plant structures; EXPRESSED DURING: 13 growth stages; Has 26 Blast hits to 26 proteins in 13 species: Archae - 0; Bacteria - 0; Metazoa - 0; Fungi - 0; Plants - 26; Viruses - 0; Other Eukaryotes - 0 (source: NCBI BLink). | c…	4e-17	0	0	0		0	0	0		1.13	4.83	7.98	4.64667	3.48	0	3.4	2.29667			8.86005	0.832759	7.8434	0.726046	7.8434	0.700136	8.86005	0.806711	-1.01665	0.498744	gi|565370754|ref|XP_006351983.1|/7.99416e-08/PREDICTED: uncharacterized protein LOC102596570 [Solanum tuberosum]
Sme2.5_00297.1_g00014.1	AT4G12510.1 | Symbols: | Bifunctional inhibitor/lipid-transfer protein/seed storage 2S albumin superfamily protein | chr4:7417414-7417803 REVERSE LENGTH=129	6e-30	3.08	1.21	0	1.43333	26.83	4.16	27.84	19.61	0.84	0.64	1.25	0.91	1.08	0.54	1.15	0.923333	3.77414	0.835683	-0.655436	0.289486	-0.634451	0.29296	-4.40859	0.858431	-4.42958	0.854937	0.020985	0.142162	gi|460400411|ref|XP_004245728.1|/2.03765e-35/PREDICTED: 14 kDa proline-rich protein DC2.15-like [Solanum lycopersicum]
Sme2.5_00058.1_g00011.1	AT4G23060.1 | Symbols: IQD22 | IQ-domain 22 | chr4:12087283-12090408 FORWARD LENGTH=484	1e-33	2	0.51	1.19	1.23333	36.78	7.83	11.01	18.54	2.58	2.53	2.22	2.44333	2.27	1.21	1.86	1.78	3.91001	0.840135	0.986288	0.408806	0.529314	0.289769	-3.38069	0.816751	-2.92372	0.796786	-0.456973	0.280238	gi|565371381|ref|XP_006352283.1|/3.24145e-117/PREDICTED: protein IQ-DOMAIN 14-like [Solanum tuberosum]
Sme2.5_01719.1_g00003.1	AT1G44000.1 | Symbols: | unknown protein; BEST Arabidopsis thaliana protein match is: unknown protein (TAIR:AT4G11911.1); Has 216 Blast hits to 212 proteins in 76 species: Archae - 0; Bacteria - 96; Metazoa - 0; Fungi - 0; Plants - 118; Viruses - 0; Other Eukaryotes - 2 (source: NCBI BLink). | chr1:16708201-16709521 REVERSE LENGTH=260	3e-64	6.77	10.3	5.67	7.58	16.15	16.11	19.93	17.3967	52.13	53.77	56.99	54.2967	31.91	26.85	27.06	28.6067	1.19854	0.699494	2.84059	0.843708	1.91608	0.79751	0.71754	0.627588	1.64205	0.786094	-0.924512	0.711149	gi|460383997|ref|XP_004237702.1|/1.543e-108/PREDICTED: protein STAY-GREEN LIKE, chloroplastic [Solanum lycopersicum]
Sme2.5_00083.1_g00009.1	AT1G08880.1 | Symbols: HTA5, H2AXA, G-H2AX, GAMMA-H2AX | Histone superfamily protein | chr1:2847144-2847676 REVERSE LENGTH=142	2e-48	0	0	0	0.01	15.65	9.35	7.46	10.82	3.49	4.3	3.48	3.75667	5.32	2.91	3.46	3.89667	10.0795	0.918266	8.55331	0.800215	8.6061	0.816961	-1.47339	0.679634	-1.52618	0.67546	0.0527874	0.167388	gi|565348289|ref|XP_006341148.1|/1.22003e-40/PREDICTED: histone H2AX-like [Solanum tuberosum]
Sme2.5_03531.1_g00002.1	AT4G28250.1 | Symbols: ATEXPB3, EXPB3, ATHEXP BETA 1.6 | expansin B3 | chr4:14000446-14001945 REVERSE LENGTH=264	1e-106	17.03	19.53	13.09	16.55	76.82	51.88	82.38	70.36	22.14	21.83	26.29	23.42	37.99	21.59	38.25	32.61	2.08792	0.81796	0.50091	0.548863	0.978483	0.714129	-1.10944	0.747586	-1.58701	0.787992	0.477573	0.553482	gi|460395545|ref|XP_004243343.1|/2.63967e-152/PREDICTED: expansin-B3 [Solanum lycopersicum]
Sme2.5_06311.1_g00004.1	AT3G51840.1 | Symbols: ACX4, ATSCX, ATG6 | acyl-CoA oxidase 4 | chr3:19225653-19229008 REVERSE LENGTH=436	0	108.78	97.77	108.44	104.997	34.86	54.17	45.88	44.97	37.62	29.63	52.5	39.9167	24.42	28.98	36.44	29.9467	-1.22331	0.765059	-1.39528	0.789384	-1.80988	0.819896	-0.586567	0.610452	-0.171972	0.334879	-0.414596	0.529391	gi|565365510|ref|XP_006349448.1|/0/PREDICTED: acyl-coenzyme A oxidase 4, peroxisomal-like [Solanum tuberosum]
Sme2.5_02824.1_g00002.1	AT2G42610.2 | Symbols: LSH10 | Protein of unknown function (DUF640) | chr2:17748005-17748538 FORWARD LENGTH=177	6e-61	244.1	279.54	251.16	258.267	108.29	133.2	112.49	117.993	57.95	73.19	101.53	77.5567	160.06	155.91	169.76	161.91	-1.13016	0.764243	-1.73554	0.820806	-0.673669	0.692233	0.456487	0.588322	-0.605383	0.634802	1.06187	0.762954	gi|565388563|ref|XP_006360044.1|/5.20252e-81/PREDICTED: uncharacterized protein LOC102584680 [Solanum tuberosum]
Sme2.5_00446.1_g00003.1	AT4G18020.6 | Symbols: APRR2 | CheY-like two-component responsive regulator family protein | chr4:10003738-10006682 REVERSE LENGTH=535	1e-75	3.91	2.61	3.87	3.46333	4.59	8.65	9.2	7.48	39.86	27.69	39.18	35.5767	23.84	23.21	19.27	22.1067	1.11088	0.6036	3.3607	0.849856	2.67425	0.816549	1.56337	0.745078	2.24982	0.802443	-0.68645	0.641537	gi|698472240|ref|XP_009784220.1|/0/PREDICTED: two-component response regulator-like APRR2 isoform X2 [Nicotiana sylvestris]
Sme2.5_01439.1_g00003.1	AT1G17860.1 | Symbols: | Kunitz family trypsin and protease inhibitor protein | chr1:6149343-6149933 FORWARD LENGTH=196	1e-19	0.05	0.09	0.02	0.0533333	4.47	1.88	16.17	7.50667	2.14	8.83	13.37	8.11333	9.01	2.49	7.09	6.19667	7.13699	0.877651	7.24911	0.891911	6.86031	0.866573	-0.27668	0.317709	0.112122	0.22428	-0.388802	0.375298	gi|658030154|ref|XP_008350527.1|/7.06614e-132/PREDICTED: uncharacterized protein LOC103413862 [Malus domestica]
Sme2.5_01694.1_g00010.1	AT3G55330.1 | Symbols: PPL1 | PsbP-like protein 1 | chr3:20514031-20515275 REVERSE LENGTH=230	2e-60	1.36	1.38	1.11	1.28333	2.79	4.18	4.7	3.89	28.05	30.1	26.48	28.21	12.82	11.28	14.39	12.83	1.59987	0.571181	4.45824	0.884281	3.32155	0.810351	1.72168	0.72256	2.85836	0.81709	-1.13669	0.728597	gi|565356510|ref|XP_006345107.1|/4.31767e-117/PREDICTED: psbP-like protein 1, chloroplastic-like [Solanum tuberosum]
Sme2.5_00420.1_g00006.1	AT4G38460.1 | Symbols: GGR | geranylgeranyl reductase | chr4:17994849-17995974 FORWARD LENGTH=326	3e-27	0.56	0	0	0.193333	21.33	3.83	3.43	9.53	0.19	0.81	0.77	0.59	4.9	0.39	0	1.76667	5.62331	0.863601	1.60962	0.297899	3.19187	0.534186	-2.43145	0.732753	-4.01369	0.787102	1.58224	0.421184	gi|723718294|ref|XP_010324311.1|/4.66329e-117/PREDICTED: heterodimeric geranylgeranyl pyrophosphate synthase small subunit, chloroplastic-like [Solanum lycopersicum]
Sme2.5_00066.1_g00025.1	AT3G25290.2 | Symbols: | Auxin-responsive family protein | chr3:9208955-9210353 FORWARD LENGTH=393	1e-114	3.48	3.05	1.13	2.55333	10.25	11.97	25.29	15.8367	26.79	32.42	47.32	35.51	16.24	12.83	16.09	15.0533	2.63281	0.786738	3.79777	0.862574	2.55963	0.792024	-0.0731857	0.222023	1.16496	0.725221	-1.23814	0.750006	gi|565386005|ref|XP_006358835.1|/0/PREDICTED: uncharacterized protein LOC102592722 [Solanum tuberosum]
Sme2.5_01731.1_g00002.1	AT4G18550.1 | Symbols: | alpha/beta-Hydrolases superfamily protein | chr4:10225006-10226862 REVERSE LENGTH=419	1e-121	35.41	15.98	13.71	21.7	336.44	225.78	422.49	328.237	125.74	140.73	196.04	154.17	100.33	45.65	58.7	68.2267	3.91897	0.890387	2.82876	0.85535	1.65264	0.808536	-2.26633	0.836517	-1.09021	0.758318	-1.17611	0.776869	gi|565397487|ref|XP_006364325.1|/0/PREDICTED: phospholipase A1-IIgamma-like [Solanum tuberosum]
Sme2.5_06133.1_g00003.1	#	#	461.62	477	520.56	486.393	138.34	295.6	209.96	214.633	58.97	96.66	118.58	91.4033	135.9	197.64	184.51	172.683	-1.18025	0.771248	-2.4118	0.847331	-1.49399	0.806408	-0.313745	0.499247	-1.23156	0.770332	0.91781	0.732733	gi|697095936|ref|XP_009613876.1|/3.95827e-15/PREDICTED: uncharacterized protein LOC104106916 [Nicotiana tomentosiformis]
Sme2.5_00007.1_g00027.1	AT5G48490.1 | Symbols: | Bifunctional inhibitor/lipid-transfer protein/seed storage 2S albumin superfamily protein | chr5:19647932-19648237 REVERSE LENGTH=101	1e-20	174.3	51.3	103.42	109.673	274.31	234.53	372.38	293.74	105.99	364.43	327.61	266.01	96.53	77.07	109.79	94.4633	1.42133	0.789866	1.27827	0.787925	-0.215386	0.442648	-1.63671	0.812205	-0.143059	0.328908	-1.49365	0.803249	gi|565352393|ref|XP_006343129.1|/6.06374e-48/PREDICTED: putative lipid-transfer protein DIR1-like [Solanum tuberosum]
Sme2.5_00020.1_g00016.1	AT5G24530.1 | Symbols: DMR6 | 2-oxoglutarate (2OG) and Fe(II)-dependent oxygenase superfamily protein | chr5:8378964-8383154 FORWARD LENGTH=341	3e-54	13.31	24.61	12.53	16.8167	71.89	48.85	90.31	70.35	101.26	123.21	100.66	108.377	134.74	98.22	94.36	109.107	2.06466	0.817209	2.68809	0.847731	2.69778	0.848798	0.633117	0.650865	0.623432	0.636947	0.00968508	0.157383	gi|607190|emb|CAA54557.1|/0/dioxygenase [Solanum melongena]
Sme2.5_03677.1_g00008.1	AT4G32260.1 | Symbols: | ATPase, F0 complex, subunit B/B', bacterial/chloroplast | chr4:15573859-15574586 REVERSE LENGTH=219	2e-63	25.72	20.04	20	21.92	17.53	27.45	30.85	25.2767	109.67	110.88	100.83	107.127	82.52	84.58	89.4	85.5	0.205558	0.367986	2.289	0.834534	1.96368	0.822157	1.75812	0.805766	2.08344	0.82245	-0.325321	0.510193	gi|723710913|ref|XP_010322981.1|/4.68957e-59/PREDICTED: uncharacterized protein LOC101262527 [Solanum lycopersicum]
Sme2.5_00018.1_g00015.1	#	#	0	0	0	0.01	10.82	2.09	18.96	10.6233	0	0.44	2.08	0.843333	0.42	0	0.41	0.28	10.053	0.91697	6.39803	0.525443	4.80735	0.339849	-5.24567	0.850757	-3.65499	0.782274	-1.59068	0.320135	gi|565379645|ref|XP_006356231.1|/3.93053e-13/PREDICTED: phosphopantothenoylcysteine decarboxylase subunit VHS3-like [Solanum tuberosum]
Sme2.5_00401.1_g00012.1	AT2G47450.1 | Symbols: CAO, CPSRP43 | chloroplast signal recognition particle component (CAO) | chr2:19472781-19473902 FORWARD LENGTH=373	1e-111	10.2	6.37	6.4	7.65667	8.87	8.18	10.22	9.09	74	52.04	73.74	66.5933	65.39	64.08	67.77	65.7467	0.247564	0.327481	3.12059	0.852842	3.10213	0.854032	2.85457	0.842762	2.87303	0.841573	-0.01846	0.169508	gi|723671554|ref|XP_010316268.1|/2.16761e-167/PREDICTED: signal recognition particle 43 kDa protein, chloroplastic [Solanum lycopersicum]
Sme2.5_14974.1_g00001.1	AT1G10550.1 | Symbols: XTH33, XET | xyloglucan:xyloglucosyl transferase 33 | chr1:3479257-3480957 REVERSE LENGTH=310	8e-52	1.54	0	0.79	0.78	10.29	15.08	8.23	11.2	1.99	8.37	4.74	5.03333	10.09	6.38	4.71	7.06	3.84388	0.806293	2.68997	0.679092	3.17812	0.753299	-0.665759	0.528392	-1.15391	0.635978	0.488154	0.402002	gi|565379096|ref|XP_006355979.1|/5.98795e-90/PREDICTED: probable xyloglucan endotransglucosylase/hydrolase protein 33-like [Solanum tuberosum]
Sme2.5_24847.1_g00002.1	#	#	2.94	0	1.81	1.58667	3.63	3.35	1.2	2.72667	3.94	10.25	5.75	6.64667	25.3	28.26	27.63	27.0633	0.781139	0.38587	2.06663	0.688176	4.09227	0.871368	3.31113	0.83067	1.28549	0.585339	2.02564	0.795999	gi|50312739|gb|AAT74390.1|/5.05341e-18/rapid alkalinization factor 5 [Solanum chacoense]
Sme2.5_08835.1_g00004.1	AT1G01300.1 | Symbols: | Eukaryotic aspartyl protease family protein | chr1:117065-118522 FORWARD LENGTH=485	1e-158	18.77	15.9	13.03	15.9	41.03	44.47	63.59	49.6967	63.64	61.1	82.11	68.95	38.82	22.49	41.96	34.4233	1.64412	0.789248	2.11652	0.825128	1.11436	0.744857	-0.529762	0.589944	0.472401	0.562161	-1.00216	0.738603	gi|565392923|ref|XP_006362137.1|/0/PREDICTED: protein ASPARTIC PROTEASE IN GUARD CELL 2-like [Solanum tuberosum]
Sme2.5_01629.1_g00003.1	AT3G05410.2 | Symbols: | Photosystem II reaction center PsbP family protein | chr3:1554783-1561456 FORWARD LENGTH=280	5e-89	0	0	0	0.01	0	1.63	1.21	0.95	0.82	1.94	6.1	2.95333	7.49	3.92	4.85	5.42	6.56986	0.553805	8.2062	0.759456	9.08215	0.863789	2.51229	0.664596	1.63634	0.503461	0.875949	0.483302	gi|565391953|ref|XP_006361673.1|/1.31943e-142/PREDICTED: psbP domain-containing protein 7, chloroplastic-like [Solanum tuberosum]
Sme2.5_00297.1_g00004.1	AT1G12250.2 | Symbols: | Pentapeptide repeat-containing protein | chr1:4159623-4161269 FORWARD LENGTH=206	2e-54	0	1.86	2.52	1.46333	8.84	6.38	6.25	7.15667	40.5	31.45	46.77	39.5733	35.46	22.85	31.39	29.9	2.29003	0.701612	4.7572	0.903396	4.35282	0.883151	2.06279	0.794144	2.46717	0.814564	-0.404383	0.52334	gi|565378085|ref|XP_006355493.1|/3.28506e-46/PREDICTED: thylakoid lumenal protein At1g12250, chloroplastic-like [Solanum tuberosum]
Sme2.5_00599.1_g00008.1	#	#	116.88	118.57	197.33	144.26	6.98	8.93	7.19	7.7	2.24	1.18	5.3	2.90667	5.41	13.54	25.18	14.71	-4.22767	0.896317	-5.63316	0.951115	-3.2938	0.866033	0.933867	0.622987	-1.40549	0.620928	2.33936	0.774516	-
Sme2.5_01443.1_g00008.1	AT1G15670.1 | Symbols: | Galactose oxidase/kelch repeat superfamily protein | chr1:5390119-5391198 FORWARD LENGTH=359	1e-56	725.21	502.65	604.62	610.827	118.13	296.75	237.1	217.327	119.86	151.02	233.73	168.203	234.93	323.9	410.54	323.123	-1.4909	0.795591	-1.86056	0.82705	-0.918678	0.741377	0.57222	0.639066	-0.369659	0.525362	0.941879	0.741801	gi|565369466|ref|XP_006351356.1|/0/PREDICTED: F-box/kelch-repeat protein At1g15670-like [Solanum tuberosum]
Sme2.5_00372.1_g00003.1	AT1G55490.2 | Symbols: CPN60B, LEN1 | chaperonin 60 beta | chr1:20715717-20718673 REVERSE LENGTH=600	0	0.09	0	0	0.0366667	0.94	0.37	1.21	0.84	1.6	1.38	5.7	2.89333	3.15	3.13	5.37	3.88333	4.51785	0.464156	6.30212	0.733382	6.72668	0.801352	2.20883	0.59841	1.78427	0.510984	0.424563	0.312885	gi|565352240|ref|XP_006343054.1|/0/PREDICTED: ruBisCO large subunit-binding protein subunit beta, chloroplastic [Solanum tuberosum]
Sme2.5_07751.1_g00001.1	AT2G45180.1 | Symbols: | Bifunctional inhibitor/lipid-transfer protein/seed storage 2S albumin superfamily protein | chr2:18626377-18626781 FORWARD LENGTH=134	4e-34	3.84	10.19	4.91	6.31333	82.84	66.45	68.35	72.5467	4.45	15.14	55.7	25.0967	62.9	22.84	73.44	53.06	3.52244	0.864395	1.99102	0.791469	3.07115	0.850769	-0.451285	0.56855	-1.53141	0.78052	1.08013	0.746307	gi|568815703|ref|NP_001275620.1|/1.31972e-34/uncharacterized protein LOC102590907 precursor [Solanum tuberosum]
Sme2.5_00142.1_g00014.1	AT5G58330.2 | Symbols: | lactate/malate dehydrogenase family protein | chr5:23580010-23582287 REVERSE LENGTH=442	0	9.66	4.38	6.52	6.85333	8.45	14	10.23	10.8933	131.69	116.32	120.45	122.82	139.19	121.9	126.71	129.267	0.668568	0.537323	4.1636	0.893771	4.2374	0.897608	3.56883	0.87131	3.49503	0.870172	0.0738048	0.244955	gi|350537825|ref|NP_001234056.1|/0/malate dehydrogenase [Solanum lycopersicum]
Sme2.5_00721.1_g00007.1	AT5G17230.3 | Symbols: PSY | PHYTOENE SYNTHASE | chr5:5659839-5662087 REVERSE LENGTH=437	1e-150	0.28	0.86	0.29	0.476667	3.18	4.31	6.59	4.69333	72.03	57.64	40.33	56.6667	6.04	12.72	8.01	8.92333	3.29956	0.691181	6.89338	0.972906	4.22653	0.814912	0.92697	0.564902	3.59382	0.861877	-2.66685	0.838254	gi|565352748|ref|XP_006343302.1|/0/PREDICTED: phytoene synthase 1, chloroplastic-like [Solanum tuberosum]
Sme2.5_23335.1_g00001.1	#	#	151.89	124.79	208.86	161.847	18.46	29.42	30.6	26.16	3.68	8.52	10.56	7.58667	10.55	18.78	22.64	17.3233	-2.62919	0.846087	-4.41502	0.907149	-3.22384	0.866278	-0.594646	0.581838	-1.78582	0.766938	1.19118	0.701331	gi|698564737|ref|XP_009773064.1|/7.26071e-16/PREDICTED: uncharacterized protein LOC104223337 [Nicotiana sylvestris]
Sme2.5_01183.1_g00007.1	AT2G24450.1 | Symbols: FLA3 | FASCICLIN-like arabinogalactan protein 3 precursor | chr2:10393019-10393861 REVERSE LENGTH=280	2e-43	0.22	1.12	0.22	0.52	3.62	2.26	7.62	4.5	4.32	5.26	4.29	4.62333	13.38	5.49	10.53	9.8	3.11334	0.678074	3.15235	0.683544	4.2362	0.822725	1.12286	0.626907	0.0390084	0.169221	1.08385	0.623588	gi|723720376|ref|XP_010324668.1|/3.80533e-66/PREDICTED: fasciclin-like arabinogalactan protein 3 [Solanum lycopersicum]
Sme2.5_02723.1_g00003.1	#	#	0.38	0.2	0.2	0.26	0.59	0.79	0.2	0.526667	4.37	2.92	13.2	6.83	40.48	29.36	43.21	37.6833	1.01838	0.256145	4.7153	0.801714	7.17927	0.971416	6.16089	0.943564	3.69692	0.73826	2.46397	0.822015	gi|565400090|ref|XP_006365565.1|/2.45378e-139/PREDICTED: uncharacterized protein ycf23-like [Solanum tuberosum]
Sme2.5_00705.1_g00004.1	AT4G27670.1 | Symbols: HSP21 | heat shock protein 21 | chr4:13819048-13819895 REVERSE LENGTH=227	2e-35	0	0.81	0.27	0.363333	98.68	222.88	65.87	129.143	1.92	7.49	5.44	4.95	2.5	1.1	1.08	1.56	8.47346	0.991091	3.76806	0.720009	2.10218	0.463675	-6.37128	0.969194	-4.7054	0.914286	-1.66588	0.598765	gi|565349567|ref|XP_006341764.1|/2.90866e-108/PREDICTED: small heat shock protein, chloroplastic-like [Solanum tuberosum]
Sme2.5_24171.1_g00001.1	AT4G02530.1 | Symbols: | chloroplast thylakoid lumen protein | chr4:1112335-1114005 REVERSE LENGTH=216	3e-58	18.03	12.86	16.82	15.9033	17.24	33.38	31.11	27.2433	96.63	118.76	115.66	110.35	134.21	115.16	103.27	117.547	0.776574	0.644089	2.79469	0.849061	2.88583	0.854701	2.10926	0.826379	2.01811	0.820585	0.091147	0.273329	gi|565356744|ref|XP_006345223.1|/1.10456e-74/PREDICTED: thylakoid lumenal 16.5 kDa protein, chloroplastic-like [Solanum tuberosum]
Sme2.5_03891.1_g00007.1	AT3G55970.1 | Symbols: ATJRG21, JRG21 | jasmonate-regulated gene 21 | chr3:20766970-20769264 REVERSE LENGTH=363	1e-132	0	0	0	0.01	15.03	0.5	10.75	8.76	0	0.35	0	0.123333	0.17	0	0.83	0.336667	9.77479	0.9019	3.62449	0.233466	5.07325	0.368617	-4.70154	0.813324	-6.1503	0.857525	1.44876	0.227836	gi|565365518|ref|XP_006349452.1|/0/PREDICTED: leucoanthocyanidin dioxygenase-like [Solanum tuberosum]
Sme2.5_02459.1_g00002.1	AT5G65660.1 | Symbols: | hydroxyproline-rich glycoprotein family protein | chr5:26245444-26246245 REVERSE LENGTH=136	3e-38	66.04	81.77	73.53	73.78	25.51	32.98	20.98	26.49	16.05	24.7	13.82	18.19	89.98	140.73	81.51	104.073	-1.47778	0.780152	-2.02008	0.8231	0.496299	0.624355	1.97408	0.816806	-0.542302	0.548069	2.51638	0.841634	gi|460372301|ref|XP_004231969.1|/1.46013e-62/PREDICTED: uncharacterized protein At5g65660 [Solanum lycopersicum]
Sme2.5_08282.1_g00001.1	AT3G20820.1 | Symbols: | Leucine-rich repeat (LRR) family protein | chr3:7280930-7282027 FORWARD LENGTH=365	1e-100	3.95	5.85	2.68	4.16	23.49	16.14	32.14	23.9233	9.17	11.59	17.85	12.87	7.23	5.3	9.53	7.35333	2.52376	0.801714	1.62936	0.729877	0.821815	0.543486	-1.70195	0.764069	-0.894406	0.645074	-0.807542	0.587345	gi|565375497|ref|XP_006354265.1|/9.60345e-117/PREDICTED: DNA-damage-repair/toleration protein DRT100-like [Solanum tuberosum]
Sme2.5_01116.1_g00007.1	AT4G22010.1 | Symbols: sks4 | SKU5 similar 4 | chr4:11663429-11666463 FORWARD LENGTH=541	0	0	0	0	0.01	5.75	2.53	8.75	5.67667	7.05	3.25	6.68	5.66	5.31	4.09	11.46	6.95333	9.1489	0.857241	9.14466	0.859909	9.44156	0.892585	0.292661	0.317914	-0.00424198	0.149438	0.296903	0.316271	gi|565362797|ref|XP_006348131.1|/0/PREDICTED: L-ascorbate oxidase homolog [Solanum tuberosum]
Sme2.5_06398.1_g00001.1	AT3G26744.4 | Symbols: ICE1, ATICE1, SCRM | basic helix-loop-helix (bHLH) DNA-binding superfamily protein | chr3:9832953-9834790 REVERSE LENGTH=494	5e-99	0.22	0.23	0	0.153333	12.81	5.84	21.37	13.34	7.42	4.62	10.57	7.53667	15.64	5.37	9.92	10.31	6.44294	0.910582	5.61918	0.847517	6.07123	0.896232	-0.371714	0.420177	-0.82376	0.577676	0.452046	0.430132	gi|565348993|ref|XP_006341483.1|/6.52286e-179/PREDICTED: transcription factor ICE1-like [Solanum tuberosum]
Sme2.5_07588.1_g00001.1	AT5G52100.1 | Symbols: crr1 | Dihydrodipicolinate reductase, bacterial/plant | chr5:21170203-21172107 FORWARD LENGTH=298	1e-132	0.59	0.4	0.6	0.53	0.2	0.2	0.6	0.333333	4.07	4.49	6.46	5.00667	8.88	8.19	11.43	9.5	-0.669027	0.225221	3.23979	0.700715	4.16386	0.816911	4.83289	0.825073	3.90881	0.703673	0.924077	0.575123	gi|565373614|ref|XP_006353365.1|/9.85574e-154/PREDICTED: putative 4-hydroxy-tetrahydrodipicolinate reductase 3, chloroplastic-like isoform X2 [Solanum tuberosum]
Sme2.5_00257.1_g00011.1	AT4G15560.1 | Symbols: CLA1, DEF, CLA, DXS, DXPS2 | Deoxyxylulose-5-phosphate synthase | chr4:8884218-8887254 FORWARD LENGTH=717	0	7.53	5.53	5.91	6.32333	13.57	27.67	26.54	22.5933	122.96	87.76	110.42	107.047	51.2	59.52	50.97	53.8967	1.83714	0.769709	4.08141	0.889511	3.09144	0.851153	1.2543	0.755653	2.24427	0.826724	-0.989972	0.740739	gi|568215150|ref|NP_001275130.1|/0/1-D-deoxyxylulose 5-phosphate synthase [Solanum tuberosum]
Sme2.5_11435.1_g00002.1	AT1G22690.3 | Symbols: | Gibberellin-regulated family protein | chr1:8027328-8027961 FORWARD LENGTH=119	5e-24	2.73	4.83	3.5	3.68667	45.63	43.34	64.64	51.2033	7.03	26.06	40.08	24.39	11.47	6.35	16.76	11.5267	3.79585	0.866309	2.7259	0.817915	1.64459	0.730874	-2.15126	0.812936	-1.06995	0.72661	-1.08131	0.711825	gi|460409921|ref|XP_004250385.1|/5.39985e-33/PREDICTED: snakin-2-like [Solanum lycopersicum]
Sme2.5_08140.1_g00003.1	AT4G39730.1 | Symbols: | Lipase/lipooxygenase, PLAT/LH2 family protein | chr4:18432950-18433581 FORWARD LENGTH=181	3e-12	1.61	2.71	3.09	2.47	13.79	13.33	16.92	14.68	19.87	25.68	17.91	21.1533	9.56	11.65	16.43	12.5467	2.57127	0.776803	3.0983	0.823179	2.34472	0.774722	-0.226548	0.340437	0.527033	0.52553	-0.753581	0.623156	gi|40287496|gb|AAR83862.1|/1.37613e-28/elicitor-inducible protein EIG-J7 [Capsicum annuum]
Sme2.5_01843.1_g00009.1	AT2G37660.1 | Symbols: | NAD(P)-binding Rossmann-fold superfamily protein | chr2:15795481-15796977 REVERSE LENGTH=325	6e-96	12.57	18.78	15.24	15.53	34.81	47.46	39.45	40.5733	56.81	62.54	70.44	63.2633	62.12	42.9	47.36	50.7933	1.38547	0.760486	2.02631	0.821122	1.70958	0.805506	0.324107	0.478102	0.640838	0.630069	-0.31673	0.488955	gi|565348015|ref|XP_006341016.1|/4.18941e-105/PREDICTED: uncharacterized protein At2g37660, chloroplastic-like [Solanum tuberosum]
Sme2.5_01983.1_g00003.1	AT1G70880.1 | Symbols: | Polyketide cyclase/dehydrase and lipid transport superfamily protein | chr1:26723086-26723717 REVERSE LENGTH=159	2e-21	7816.66	9945.41	9903.34	9221.8	1380.43	3349.38	2789.91	2506.57	974	2891.55	3853.75	2573.1	2921.16	3155.8	3158.87	3078.61	-1.87933	0.822709	-1.84154	0.828059	-1.58277	0.817986	0.296563	0.498533	0.0377911	0.206619	0.258772	0.47104	gi|460382582|ref|XP_004237018.1|/5.45948e-65/PREDICTED: kirola [Solanum lycopersicum]
Sme2.5_00115.1_g00014.1	AT2G38750.1 | Symbols: ANNAT4 | annexin 4 | chr2:16196582-16198431 REVERSE LENGTH=319	6e-79	60.21	140.32	56.89	85.8067	481.19	336.5	425.32	414.337	40.77	58.21	46.7	48.56	137.02	66.56	68.53	90.7033	2.27164	0.835429	-0.821321	0.704569	0.0800658	0.275797	-2.19158	0.835542	-3.09296	0.863792	0.901387	0.718325	gi|565362062|ref|XP_006347771.1|/6.28962e-157/PREDICTED: annexin D4-like isoform X1 [Solanum tuberosum]
Sme2.5_01031.1_g00003.1	AT1G19250.1 | Symbols: FMO1 | flavin-dependent monooxygenase 1 | chr1:6650656-6653053 REVERSE LENGTH=530	1e-112	161.87	91.67	159.41	137.65	22.7	64.54	43.96	43.7333	16.76	20.65	45.59	27.6667	39.08	45.85	106.06	63.6633	-1.6542	0.805686	-2.31478	0.837233	-1.11247	0.77367	0.541729	0.602861	-0.660584	0.622636	1.20231	0.76417	gi|565397927|ref|XP_006364534.1|/0/PREDICTED: probable flavin-containing monooxygenase 1-like [Solanum tuberosum]
Sme2.5_00537.1_g00009.1	AT1G18590.1 | Symbols: SOT17, ATSOT17, ATST5C | sulfotransferase 17 | chr1:6398634-6399674 FORWARD LENGTH=346	4e-72	2.03	1.72	1.03	1.59333	19.63	12.96	21.51	18.0333	10.64	11.36	18.35	13.45	7.97	1.76	2.92	4.21667	3.50055	0.823172	3.07749	0.798401	1.40405	0.570133	-2.09649	0.769467	-0.42306	0.460563	-1.67343	0.730722	gi|697122891|ref|XP_009615435.1|/1.71402e-163/PREDICTED: flavonol 3-sulfotransferase-like [Nicotiana tomentosiformis]
Sme2.5_00805.1_g00004.1	AT4G38620.1 | Symbols: ATMYB4, MYB4 | myb domain protein 4 | chr4:18053866-18054876 FORWARD LENGTH=282	1e-53	0	0	0	0.01	8.27	1.08	6.03	5.12667	0.22	0.92	0.65	0.596667	0.89	0	0	0.303333	9.00188	0.84473	5.89885	0.462188	4.92283	0.350201	-4.07905	0.721198	-3.10302	0.672962	-0.976021	0.241205	gi|565353786|ref|XP_006343803.1|/9.28225e-103/PREDICTED: transcription factor MYB3-like [Solanum tuberosum]
Sme2.5_03209.1_g00006.1	AT4G01050.1 | Symbols: TROL | thylakoid rhodanese-like | chr4:455874-458175 FORWARD LENGTH=466	1e-133	16.2	12.78	12.95	13.9767	29.84	47.65	42.62	40.0367	77.75	80.5	80.03	79.4267	56.34	47.17	58.22	53.91	1.5183	0.768165	2.5066	0.838084	1.94753	0.814684	0.429231	0.548629	0.988302	0.71739	-0.559071	0.627281	gi|565345206|ref|XP_006339688.1|/0/PREDICTED: rhodanese-like domain-containing protein 4, chloroplastic-like [Solanum tuberosum]
Sme2.5_26829.1_g00001.1	#	#	107.8	75.23	154.37	112.467	14.44	20.48	18.52	17.8133	3.75	7.5	8.22	6.49	10.49	11.1	15.76	12.45	-2.65847	0.843389	-4.11514	0.893095	-3.17528	0.864006	-0.516812	0.51981	-1.45667	0.714259	0.939855	0.615617	-
Sme2.5_00609.1_g00005.1	AT4G21620.1 | Symbols: | glycine-rich protein | chr4:11491519-11491914 FORWARD LENGTH=131	9e-19	69	9.3	12.03	30.11	7.35	12.16	13	10.8367	42.67	17.8	30.47	30.3133	15.01	0.53	5.22	6.92	-1.47432	0.754755	0.0097098	0.162282	-2.1214	0.809783	-0.647077	0.518875	1.48403	0.747855	-2.13111	0.804067	gi|697149064|ref|XP_009628728.1|/3.82186e-18/PREDICTED: keratin, type II cytoskeletal 1-like [Nicotiana tomentosiformis]
Sme2.5_00978.1_g00006.1	AT3G04720.1 | Symbols: PR4, HEL, PR-4 | pathogenesis-related 4 | chr3:1285691-1286531 REVERSE LENGTH=212	2e-52	4684.29	3591.14	6462.48	4912.64	185.6	209.8	143.23	179.543	368.15	370.15	359.77	366.023	94.65	281.91	210.97	195.843	-4.77409	0.924803	-3.74649	0.887116	-4.64873	0.920094	0.125368	0.326639	1.0276	0.749345	-0.902236	0.732898	gi|568815631|ref|NP_001275628.1|/1.10407e-64/wound-induced protein WIN2 precursor [Solanum tuberosum]
Sme2.5_06478.1_g00005.1	AT2G45190.1 | Symbols: AFO, FIL, YAB1 | Plant-specific transcription factor YABBY family protein | chr2:18628450-18630552 REVERSE LENGTH=229	1e-44	36.44	35.35	27.27	33.02	151.09	73.93	145.15	123.39	128.65	106.43	103.76	112.947	111.28	92.2	84.46	95.98	1.90181	0.814352	1.77423	0.815994	1.53939	0.800467	-0.36242	0.527828	-0.127584	0.312324	-0.234836	0.428308	gi|659676157|gb|AID67127.1|/1.04724e-99/YAB1 protein [Solanum melongena]
Sme2.5_27963.1_g00001.1	AT1G51110.1 | Symbols: | Plastid-lipid associated protein PAP / fibrillin family protein | chr1:18935380-18937484 FORWARD LENGTH=409	7e-24	0	0	0		0	0	0		1.52	3.22	3.04	2.59333	6.2	3.81	3.02	4.34333			8.01866	0.736278	8.76266	0.832944	8.76266	0.806713	8.01866	0.709437	0.743995	0.42024	gi|723655820|ref|XP_010316007.1|/1.64875e-45/PREDICTED: probable plastid-lipid-associated protein 12, chloroplastic [Solanum lycopersicum]
Sme2.5_00345.1_g00007.1	AT1G05680.1 | Symbols: UGT74E2 | Uridine diphosphate glycosyltransferase 74E2 | chr1:1703196-1704639 REVERSE LENGTH=453	1e-120	1.41	4.38	2.22	2.67	17.59	13.17	42.84	24.5333	2.39	3.43	3.55	3.12333	24.81	8.96	12.63	15.4667	3.19983	0.827872	0.226247	0.241975	2.53425	0.792921	-0.665581	0.603792	-2.97358	0.81238	2.308	0.774335	gi|209954705|dbj|BAG80543.1|/0/UDP-glucose:glucosyltransferase [Lycium barbarum]
Sme2.5_29631.1_g00001.1	#	#	34.42	44.04	32.61	37.0233	312.13	66.73	373.47	250.777	47.88	45.5	100.32	64.5667	44.83	17.68	13.52	25.3433	2.7599	0.849943	0.802355	0.694324	-0.546829	0.610768	-3.30672	0.867323	-1.95754	0.822204	-1.34918	0.777937	gi|565375360|ref|XP_006354199.1|/1.00838e-42/PREDICTED: uncharacterized protein LOC102591474 [Solanum tuberosum]
Sme2.5_02691.1_g00006.1	AT3G55380.1 | Symbols: UBC14 | ubiquitin-conjugating enzyme 14 | chr3:20531520-20532895 FORWARD LENGTH=167	5e-73	94.74	69.04	77.3	80.36	33.1	33.17	36.21	34.16	19.31	23.2	26.14	22.8833	31.8	28.33	32.44	30.8567	-1.23417	0.762114	-1.81218	0.813458	-1.3809	0.78934	-0.146726	0.318667	-0.578011	0.58209	0.431285	0.525653	gi|460402038|ref|XP_004246522.1|/6.34175e-77/PREDICTED: ubiquitin-conjugating enzyme E2 7-like [Solanum lycopersicum]
Sme2.5_00121.1_g00004.1	AT4G31530.2 | Symbols: | NAD(P)-binding Rossmann-fold superfamily protein | chr4:15282281-15284064 FORWARD LENGTH=338	1e-101	2.13	1.64	2.45	2.07333	14.68	19.21	17.71	17.2	25.32	31.55	32.19	29.6867	22.22	17.78	16.51	18.8367	3.05238	0.805063	3.83979	0.861464	3.18352	0.826779	0.131135	0.278182	0.787407	0.637899	-0.656271	0.621923	gi|565394193|ref|XP_006362745.1|/1.23606e-128/PREDICTED: uncharacterized protein At2g37660, chloroplastic-like [Solanum tuberosum]
Sme2.5_00048.1_g00004.1	AT3G48420.1 | Symbols: | Haloacid dehalogenase-like hydrolase (HAD) superfamily protein | chr3:17929743-17931551 FORWARD LENGTH=319	1e-127	1.3	0.38	0	0.563333	1.52	0.76	1.32	1.2	8.6	10.24	20.29	13.0433	20.75	13.08	18.26	17.3633	1.09097	0.344239	4.53318	0.851569	4.94591	0.887896	3.85494	0.829912	3.44221	0.789869	0.412731	0.465972	gi|565369655|ref|XP_006351450.1|/2.66013e-152/PREDICTED: haloacid dehalogenase-like hydrolase domain-containing protein At3g48420-like [Solanum tuberosum]
Sme2.5_03804.1_g00002.1	AT1G62510.1 | Symbols: | Bifunctional inhibitor/lipid-transfer protein/seed storage 2S albumin superfamily protein | chr1:23136632-23137081 REVERSE LENGTH=149	2e-25	10.13	3.11	2.51	5.25	34.08	31.86	70.63	45.5233	5.38	7	33.07	15.15	4.51	4.46	14.7	7.89	3.11622	0.841525	1.52893	0.731094	0.587708	0.484357	-2.52851	0.822027	-1.58729	0.776841	-0.941221	0.637395	gi|6691517|dbj|BAA89334.1|/7.15588e-43/EEF48 [Solanum melongena]
Sme2.5_00135.1_g00021.1	AT3G58850.1 | Symbols: PAR2, HLH2 | phy rapidly regulated 2 | chr3:21759562-21759918 REVERSE LENGTH=118	9e-17	7.91	16.74	15.41	13.3533	147.11	61.05	156.11	121.423	41.51	37.11	37.49	38.7033	28.25	25.29	52.61	35.3833	3.18477	0.861025	1.53526	0.77959	1.40587	0.772773	-1.7789	0.811436	-1.64952	0.801855	-0.129388	0.300408	gi|565364474|ref|XP_006348949.1|/2.86114e-26/PREDICTED: uncharacterized protein LOC102599596 [Solanum tuberosum]
Sme2.5_00112.1_g00036.1	AT1G54780.1 | Symbols: TLP18.3 | thylakoid lumen 18.3 kDa protein | chr1:20439533-20440953 FORWARD LENGTH=285	3e-69	15.39	9.02	10.76	11.7233	17.07	23.39	29.68	23.38	99.41	106.11	85.25	96.9233	101.93	77.63	80.95	86.8367	0.995892	0.687595	3.04746	0.856973	2.88892	0.8522	1.89303	0.811186	2.05157	0.819874	-0.15854	0.353941	gi|460368630|ref|XP_004230168.1|/5.76543e-73/PREDICTED: UPF0603 protein At1g54780, chloroplastic [Solanum lycopersicum]
Sme2.5_00743.1_g00005.1	AT4G03510.2 | Symbols: RMA1, ATRMA1 | RING membrane-anchor 1 | chr4:1557905-1558654 REVERSE LENGTH=249	9e-31	42.3	13.78	27.12	27.7333	56.49	19.36	10.37	28.74	1.27	1.34	2.85	1.82	1.94	2.24	0.94	1.70667	0.051439	0.220152	-3.92961	0.862856	-4.02237	0.868784	-4.07381	0.859749	-3.98105	0.853833	-0.0927571	0.173331	gi|565366752|ref|XP_006350049.1|/9.13773e-75/PREDICTED: E3 ubiquitin-protein ligase RMA1H1-like [Solanum tuberosum]
Sme2.5_05129.1_g00001.1	AT1G52190.1 | Symbols: | Major facilitator superfamily protein | chr1:19434671-19438673 FORWARD LENGTH=607	1e-134	93.18	151.71	139.85	128.247	15.57	55.12	14.94	28.5433	16.37	26.98	21.81	21.72	74.27	82.61	51.99	69.6233	-2.1677	0.827409	-2.56183	0.843888	-0.881279	0.727739	1.28642	0.765071	-0.39413	0.477898	1.68055	0.806124	gi|723696996|ref|XP_004239356.2|/0/PREDICTED: protein NRT1/ PTR FAMILY 1.2-like [Solanum lycopersicum]
Sme2.5_07486.1_g00002.1	AT1G35420.1 | Symbols: | alpha/beta-Hydrolases superfamily protein | chr1:13026320-13027463 FORWARD LENGTH=310	4e-87	0	0	0	0.01	0.19	0	0.19	0.13	2.48	1.4	3.78	2.55333	11.4	6.13	4.5	7.34333	3.70044	0.245664	7.99624	0.733489	9.52029	0.898159	5.81985	0.83593	4.2958	0.609507	1.52405	0.640525	gi|565344533|ref|XP_006339366.1|/7.79924e-144/PREDICTED: carboxymethylenebutenolidase homolog [Solanum tuberosum]
Sme2.5_14636.1_g00001.1	AT4G25250.1 | Symbols: | Plant invertase/pectin methylesterase inhibitor superfamily protein | chr4:12934632-12935231 FORWARD LENGTH=199	2e-29	0.64	0	0	0.22	41.97	12.23	57.27	37.1567	0	0.35	3.63	1.33	2.02	0.33	2.62	1.65667	7.39997	0.966715	2.59585	0.453081	2.91271	0.510191	-4.48727	0.884753	-4.80412	0.893439	0.316857	0.222671	gi|565391313|ref|XP_006361367.1|/2.00377e-84/PREDICTED: 21 kDa protein-like [Solanum tuberosum]
Sme2.5_00099.1_g00018.1	AT2G25737.1 | Symbols: | Sulfite exporter TauE/SafE family protein | chr2:10977174-10979677 FORWARD LENGTH=476	1e-160	78.55	127.09	185.83	130.49	224.68	10.83	30.06	88.5233	483.93	192.52	211.52	295.99	43.73	107.97	219.65	123.783	-0.55981	0.627331	1.18161	0.780295	-0.0761222	0.278381	0.483687	0.59367	1.74142	0.814066	-1.25773	0.788255	gi|460373169|ref|XP_004232395.1|/0/PREDICTED: uncharacterized protein LOC101255155 [Solanum lycopersicum]
Sme2.5_00061.1_g00013.1	AT5G50740.1 | Symbols: | Heavy metal transport/detoxification superfamily protein | chr5:20635983-20637847 REVERSE LENGTH=283	2e-63	0	0	0	0.01	6.68	1.08	4.83	4.19667	11.42	4.38	7.91	7.90333	2.02	1.09	1.61	1.57333	8.7131	0.817325	9.62632	0.897434	7.29768	0.652667	-1.41542	0.544299	0.913217	0.533125	-2.32864	0.71266	gi|565361750|ref|XP_006347616.1|/1.78888e-77/PREDICTED: neurofilament medium polypeptide-like [Solanum tuberosum]
Sme2.5_06588.1_g00004.1	AT3G59400.1 | Symbols: GUN4 | enzyme binding;tetrapyrrole binding | chr3:21948881-21949678 REVERSE LENGTH=265	1e-59	5.17	4.99	3.77	4.64333	9.36	16.9	22.54	16.2667	36.57	38.19	65.59	46.7833	33.52	23.5	41.57	32.8633	1.80869	0.749614	3.33276	0.855705	2.82325	0.835099	1.01456	0.705673	1.52408	0.768898	-0.509516	0.588879	gi|565361087|ref|XP_006347292.1|/1.31313e-88/PREDICTED: tetrapyrrole-binding protein, chloroplastic-like [Solanum tuberosum]
Sme2.5_03393.1_g00005.1	AT1G17200.1 | Symbols: | Uncharacterised protein family (UPF0497) | chr1:5878493-5879871 FORWARD LENGTH=204	4e-62	211.05	276.77	235.27	241.03	84.41	76.31	73.45	78.0567	138.31	115.74	79.9	111.317	97.15	132.5	115.31	114.987	-1.62662	0.808797	-1.11454	0.772828	-1.06775	0.77377	0.558873	0.624349	0.512076	0.593298	0.046797	0.21566	gi|565402611|ref|XP_006366767.1|/1.43162e-86/PREDICTED: CASP-like protein VIT_01s0010g01870-like [Solanum tuberosum]
Sme2.5_03810.1_g00004.1	AT2G27510.1 | Symbols: ATFD3, FD3 | ferredoxin 3 | chr2:11758281-11758748 REVERSE LENGTH=155	5e-48	2.14	0	0.44	0.863333	6.59	9.26	6.09	7.31333	4.41	6.97	9.65	7.01	19.26	11.95	6.54	12.5833	3.08254	0.738775	3.02142	0.73807	3.86545	0.826512	0.782913	0.574535	-0.0611147	0.186898	0.844028	0.592356	gi|697168185|ref|XP_009592968.1|/2.67419e-72/PREDICTED: ferredoxin, root R-B1-like [Nicotiana tomentosiformis]
Sme2.5_04119.1_g00002.1	#	#	0.54	0	1.66	0.736667	1.11	3.36	5.51	3.32667	18.41	35.37	32.85	28.8767	24.43	19.04	11.06	18.1767	2.17499	0.587636	5.29275	0.915979	4.62493	0.875695	2.44994	0.783625	3.11775	0.824691	-0.667817	0.623617	gi|460413237|ref|XP_004252001.1|/1.9984e-19/PREDICTED: uncharacterized protein LOC101243677 [Solanum lycopersicum]
Sme2.5_05147.1_g00002.1	AT3G45140.1 | Symbols: LOX2, ATLOX2 | lipoxygenase 2 | chr3:16525437-16529233 FORWARD LENGTH=896	0	85.38	146.81	104.36	112.183	145.59	169.4	287.87	200.953	36.88	71.87	142.4	83.7167	276.64	149.22	289.4	238.42	0.841002	0.706196	-0.422272	0.57443	1.08765	0.775647	0.246645	0.451825	-1.26327	0.772869	1.50992	0.804851	gi|568214619|ref|NP_001274843.1|/0/linoleate 13S-lipoxygenase 2-1, chloroplastic [Solanum tuberosum]
Sme2.5_00100.1_g00023.1	AT5G55410.2 | Symbols: | Bifunctional inhibitor/lipid-transfer protein/seed storage 2S albumin superfamily protein | chr5:22460677-22461009 FORWARD LENGTH=110	2e-11	8.96	15.59	12.52	12.3567	102.91	34.84	93.6	77.1167	56.13	42.66	93.14	63.9767	28.23	20.15	20.84	23.0733	2.64175	0.838601	2.37226	0.832809	0.900937	0.678005	-1.74082	0.803285	-0.269497	0.437273	-1.47132	0.78542	gi|723718178|ref|XP_010324294.1|/3.17521e-33/PREDICTED: putative lipid-transfer protein DIR1 [Solanum lycopersicum]
Sme2.5_06391.1_g00005.1	AT2G46495.1 | Symbols: | RING/U-box superfamily protein | chr2:19084134-19085704 REVERSE LENGTH=372	4e-34	33.68	28.19	37.01	32.96	2.66	12.69	6.59	7.31333	0.57	4.82	6.07	3.82	6.4	4.42	8.28	6.36667	-2.17212	0.802222	-3.10907	0.838867	-2.37211	0.821839	-0.199991	0.275176	-0.936956	0.530403	0.736966	0.47333	gi|723661545|ref|XP_010327016.1|/1.29364e-106/PREDICTED: putative RING-H2 finger protein ATL21A [Solanum lycopersicum]
Sme2.5_07394.1_g00003.1	AT1G14430.1 | Symbols: | glyoxal oxidase-related protein | chr1:4934359-4936053 FORWARD LENGTH=564	1e-123	6.38	10.27	6.82	7.82333	66.33	45.14	72.19	61.22	13	18.04	14.97	15.3367	19.38	12.45	23.08	18.3033	2.96815	0.842319	0.97113	0.65348	1.22625	0.72437	-1.7419	0.798585	-1.99702	0.8088	0.255121	0.374134	gi|565381881|ref|XP_006357288.1|/0/PREDICTED: galactose oxidase-like [Solanum tuberosum]
Sme2.5_26270.1_g00001.1	#	#	68.79	52.62	85.26	68.89	15.06	9.29	13.27	12.54	9.23	10.75	4.06	8.01333	6	2.97	7.66	5.54333	-2.45776	0.829753	-3.10382	0.85313	-3.63547	0.871836	-1.17771	0.662785	-0.646063	0.52087	-0.531649	0.434337	gi|703137892|ref|XP_010106598.1|/1.17149e-15/hypothetical protein L484_002553 [Morus notabilis]
Sme2.5_01013.1_g00004.1	AT1G17030.1 | Symbols: | unknown protein; FUNCTIONS IN: molecular_function unknown; INVOLVED IN: biological_process unknown; LOCATED IN: endomembrane system; BEST Arabidopsis thaliana protein match is: unknown protein (TAIR:AT2G47010.2); Has 70 Blast hits to 70 proteins in 13 species: Archae - 0; Bacteria - 0; Metazoa - 0; Fungi - 0; Plants - 69; Viruses - 0; Other Eukaryotes - 1 (source: NCBI BL…	0	20.69	26.66	26.63	24.66	2.62	3.84	4.17	3.54333	0.8	1.32	2.38	1.5	8.34	2.99	7.31	6.21333	-2.79899	0.811958	-4.03914	0.862394	-1.98873	0.795338	0.81026	0.491064	-1.24014	0.485062	2.0504	0.663263	gi|460376583|ref|XP_004234077.1|/0/PREDICTED: uncharacterized protein LOC101247696 [Solanum lycopersicum]
Sme2.5_06099.1_g00001.1	AT1G29930.1 | Symbols: CAB1, AB140, CAB140, LHCB1.3 | chlorophyll A/B binding protein 1 | chr1:10478071-10478874 FORWARD LENGTH=267	3e-16	0	0	0	0.01	1.58	1.63	1.56	1.59	4.73	1.69	7.96	4.79333	16.22	9.47	22.12	15.9367	7.31288	0.65003	8.90489	0.837165	10.6381	0.953206	3.32525	0.807549	1.592	0.574943	1.73325	0.748557	gi|693914|gb|AAA80589.1|/1.50874e-14/chlorophyll a/b binding protein [Solanum tuberosum]
Sme2.5_05723.1_g00002.1	AT4G21445.1 | Symbols: | unknown protein; FUNCTIONS IN: molecular_function unknown; INVOLVED IN: biological_process unknown; LOCATED IN: chloroplast, chloroplast stroma; Has 30201 Blast hits to 17322 proteins in 780 species: Archae - 12; Bacteria - 1396; Metazoa - 17338; Fungi - 3422; Plants - 5037; Viruses - 0; Other Eukaryotes - 2996 (source: NCBI BLink). | chr4:11424781-11425590 FORWARD LENGTH…	5e-39	0	0	0		0	0	0		1.41	0.74	1.41	1.18667	2.87	4.23	4.19	3.76333			6.89077	0.590513	8.55587	0.811025	8.55587	0.784206	6.89077	0.568479	1.6651	0.553868	gi|502077610|ref|XP_004485701.1|/4.40712e-43/PREDICTED: uncharacterized protein LOC101497320 [Cicer arietinum]
Sme2.5_02274.1_g00008.1	AT3G14690.1 | Symbols: CYP72A15 | cytochrome P450, family 72, subfamily A, polypeptide 15 | chr3:4937410-4939310 FORWARD LENGTH=512	1e-130	8.41	7.2	7.11	7.57333	39.02	31.62	48.56	39.7333	38.05	42.82	36.82	39.23	39.06	29.01	27.1	31.7233	2.39135	0.817038	2.37296	0.823207	2.06654	0.810268	-0.324805	0.468025	-0.0183925	0.175197	-0.306413	0.461626	gi|460396143|ref|XP_004243638.1|/0/PREDICTED: cytochrome P450 CYP72A219-like [Solanum lycopersicum]
Sme2.5_12314.1_g00001.1	AT1G51440.1 | Symbols: | alpha/beta-Hydrolases superfamily protein | chr1:19070971-19072554 FORWARD LENGTH=527	1e-121	102.93	104.73	131	112.887	10.14	36.84	25.03	24.0033	4.46	8.2	14.25	8.97	18.96	27.95	31.03	25.98	-2.23357	0.827459	-3.65362	0.875885	-2.1194	0.833144	0.114167	0.272164	-1.42005	0.731242	1.53422	0.760795	gi|460411049|ref|XP_004250927.1|/9.47646e-157/PREDICTED: phospholipase A1-Igamma3, chloroplastic [Solanum lycopersicum]
Sme2.5_01597.1_g00004.1	AT4G34880.1 | Symbols: | Amidase family protein | chr4:16615549-16617424 FORWARD LENGTH=466	1e-134	0.21	0.21	0.11	0.176667	1.51	2.04	1.28	1.61	3.47	3.87	2.26	3.2	10.98	6.67	5.77	7.80667	3.18796	0.512891	4.17897	0.669856	5.4656	0.853191	2.27765	0.701216	0.991011	0.424766	1.28663	0.622185	gi|565346800|ref|XP_006340435.1|/0/PREDICTED: putative amidase C869.01-like [Solanum tuberosum]
Sme2.5_02401.1_g00006.1	AT1G31830.1 | Symbols: | Amino acid permease family protein | chr1:11418875-11420362 REVERSE LENGTH=495	0	33.91	35.66	36.97	35.5133	5.79	14.49	6.09	8.79	7.27	7.38	11.05	8.56667	8.36	15.62	14.07	12.6833	-2.01443	0.799232	-2.05155	0.809232	-1.48543	0.77764	0.528999	0.489674	-0.0371292	0.176295	0.566128	0.506182	gi|460397749|ref|XP_004244429.1|/0/PREDICTED: probable polyamine transporter At1g31830 isoform X1 [Solanum lycopersicum]
Sme2.5_02762.1_g00008.1	AT3G12120.2 | Symbols: FAD2 | fatty acid desaturase 2 | chr3:3860592-3861743 REVERSE LENGTH=383	1e-173	170.37	43.66	51.05	88.36	66.02	66.72	68.15	66.9633	150.99	199.1	267.31	205.8	183.2	196.08	108.21	162.497	-0.400022	0.549547	1.21978	0.781557	0.878945	0.730323	1.27897	0.776682	1.6198	0.805328	-0.340833	0.526812	gi|565375367|ref|XP_006354202.1|/0/PREDICTED: omega-6 fatty acid desaturase, endoplasmic reticulum isozyme 2-like [Solanum tuberosum]
Sme2.5_00187.1_g00021.1	AT3G17510.1 | Symbols: CIPK1, SnRK3.16 | CBL-interacting protein kinase 1 | chr3:5989309-5992627 REVERSE LENGTH=444	1e-155	6.66	3.38	4.57	4.87	40.29	14.91	23.6	26.2667	44.7	43.32	30.04	39.3533	13.15	10.12	11.46	11.5767	2.43124	0.804202	3.01449	0.842643	1.24923	0.688669	-1.18201	0.719354	0.583253	0.59001	-1.76527	0.796147	gi|565366373|ref|XP_006349867.1|/0/PREDICTED: CBL-interacting serine/threonine-protein kinase 1-like [Solanum tuberosum]
Sme2.5_03854.1_g00004.1	AT1G78380.1 | Symbols: ATGSTU19, GST8, GSTU19 | glutathione S-transferase TAU 19 | chr1:29486659-29487819 REVERSE LENGTH=219	2e-79	204.48	245.49	192.44	214.137	53.32	90.93	96.35	80.2	236.34	288.19	304.21	276.247	358.31	439.9	322.82	373.677	-1.41686	0.788238	0.367425	0.554594	0.803259	0.722053	2.22012	0.835902	1.78428	0.815102	0.435833	0.593651	gi|350538579|ref|NP_001234094.1|/2.62771e-111/uncharacterized protein LOC543817 [Solanum lycopersicum]
Sme2.5_10924.1_g00001.1	AT5G47550.1 | Symbols: | Cystatin/monellin superfamily protein | chr5:19286596-19286964 REVERSE LENGTH=122	3e-25	40.51	43.02	37.82	40.45	157.19	118.4	131.93	135.84	59.5	89.82	84.83	78.05	71.71	55.02	61	62.5767	1.7477	0.809636	0.948259	0.727008	0.629485	0.661911	-1.11821	0.759739	-0.799438	0.688242	-0.318774	0.495421	gi|565400691|ref|XP_006365853.1|/9.29506e-49/PREDICTED: cysteine proteinase inhibitor 5-like [Solanum tuberosum]
Sme2.5_04552.1_g00002.1	AT2G38170.3 | Symbols: CAX1, ATCAX1, RCI4 | cation exchanger 1 | chr2:15990113-15993178 REVERSE LENGTH=475	1e-125	23.25	44.25	70.04	45.8467	455.5	7.41	110.57	191.16	700.69	268.38	309.01	426.027	45.89	127.74	308.6	160.743	2.05989	0.827938	3.21605	0.869044	1.80987	0.823104	-0.250022	0.450081	1.15616	0.767296	-1.40618	0.800681	gi|460389520|ref|XP_004240400.1|/6.01792e-135/PREDICTED: vacuolar cation/proton exchanger 3-like [Solanum lycopersicum]
Sme2.5_02268.1_g00007.1	AT3G12050.1 | Symbols: | Aha1 domain-containing protein | chr3:3839289-3841303 FORWARD LENGTH=360	1e-143	111	122.83	114.07	115.967	328.83	372.78	228.52	310.043	92.39	88.43	86.93	89.25	55.62	53.13	66.43	58.3933	1.41876	0.790042	-0.377786	0.551139	-0.989835	0.747101	-2.40859	0.843283	-1.79655	0.816513	-0.612049	0.649599	gi|565393077|ref|XP_006362210.1|/1.07139e-168/PREDICTED: activator of 90 kDa heat shock protein ATPase homolog [Solanum tuberosum]
Sme2.5_04544.1_g00001.1	AT2G39700.1 | Symbols: ATEXPA4, ATEXP4, ATHEXP ALPHA 1.6, EXPA4 | expansin A4 | chr2:16544246-16545434 REVERSE LENGTH=257	1e-122	2.31	1.64	0.24	1.39667	45.91	19.45	55.37	40.2433	2.15	1.76	2.61	2.17333	6.31	0.72	11.07	6.03333	4.84869	0.901916	0.637922	0.327788	2.11097	0.686903	-2.73772	0.825947	-4.21077	0.874289	1.47305	0.604611	gi|350539003|ref|NP_001234881.1|/1.14619e-141/expansin9 precursor [Solanum lycopersicum]
Sme2.5_00133.1_g00004.1	AT3G45010.1 | Symbols: scpl48 | serine carboxypeptidase-like 48 | chr3:16466328-16468845 FORWARD LENGTH=510	1e-162	26.42	26.57	34.7	29.23	23.04	38.56	44.28	35.2933	3.72	5.35	12.3	7.12333	12.02	4.16	13.02	9.73333	0.271946	0.433938	-2.03683	0.802503	-1.58644	0.781978	-1.85839	0.788536	-2.30877	0.804101	0.450381	0.423542	gi|565364610|ref|XP_006349013.1|/0/PREDICTED: serine carboxypeptidase-like 48-like [Solanum tuberosum]
Sme2.5_14213.1_g00001.1	AT5G48570.1 | Symbols: ROF2, ATFKBP65, FKBP65 | FKBP-type peptidyl-prolyl cis-trans isomerase family protein | chr5:19690746-19693656 REVERSE LENGTH=578	0	27.99	25.74	24.92	26.2167	76.7	264.93	108.15	149.927	43.27	45.46	52.48	47.07	42.16	32.5	47.84	40.8333	2.5157	0.839633	0.844324	0.693248	0.639263	0.64922	-1.87644	0.817138	-1.67138	0.806017	-0.205061	0.386201	gi|565385858|ref|XP_006358774.1|/0/PREDICTED: peptidyl-prolyl cis-trans isomerase FKBP65-like [Solanum tuberosum]
Sme2.5_00365.1_g00001.1	#	#	107.87	174.55	148.4	143.607	26.92	54.65	21.22	34.2633	25.87	52.9	30.04	36.27	100.66	142.05	74.85	105.853	-2.06739	0.826195	-1.98527	0.826763	-0.440056	0.602927	1.62733	0.803551	0.0821112	0.242343	1.54522	0.800897	gi|42495375|gb|AAS17876.1|/3.71993e-30/ST-901 [Solanum tuberosum]
Sme2.5_01645.1_g00009.1	AT2G17705.1 | Symbols: | unknown protein; FUNCTIONS IN: molecular_function unknown; INVOLVED IN: biological_process unknown; LOCATED IN: plasma membrane; EXPRESSED IN: cultured cell; BEST Arabidopsis thaliana protein match is: unknown protein (TAIR:AT4G08330.1); Has 135 Blast hits to 135 proteins in 32 species: Archae - 5; Bacteria - 29; Metazoa - 0; Fungi - 0; Plants - 91; Viruses - 0; Other Euk…	8e-52	13.02	17.91	10.66	13.8633	67.45	38.82	22.79	43.02	14.49	11.34	12.31	12.7133	12.02	12.39	6.91	10.44	1.63373	0.785017	-0.124932	0.264111	-0.409152	0.470864	-2.04289	0.805528	-1.75867	0.786026	-0.284221	0.360634	gi|565347544|ref|XP_006340785.1|/4.05417e-68/PREDICTED: uncharacterized protein At4g08330, chloroplastic-like [Solanum tuberosum]
Sme2.5_00171.1_g00011.1	AT4G24190.1 | Symbols: SHD, HSP90.7, AtHsp90.7, AtHsp90-7 | Chaperone protein htpG family protein | chr4:12551902-12555851 REVERSE LENGTH=823	0	96.26	103.1	96.94	98.7667	248.31	234.67	206.2	229.727	158.16	166.39	235.6	186.717	74.06	59.01	97.53	76.8667	1.21782	0.772197	0.918755	0.733032	-0.361666	0.55131	-1.57949	0.805406	-0.299068	0.476319	-1.28042	0.786954	gi|460385352|ref|XP_004238368.1|/0/PREDICTED: endoplasmin homolog [Solanum lycopersicum]
Sme2.5_01978.1_g00006.1	AT1G12110.1 | Symbols: NRT1.1, CHL1-1, NRT1, B-1, ATNRT1, CHL1 | nitrate transporter 1.1 | chr1:4105341-4109290 FORWARD LENGTH=590	0	13.85	6.7	8.38	9.64333	64.32	47.65	100.67	70.88	31.57	28.67	50.27	36.8367	12.11	6.86	17.66	12.21	2.87777	0.844018	1.93354	0.802323	0.340459	0.419103	-2.53732	0.831966	-0.944236	0.704743	-1.59308	0.783011	gi|565402565|ref|XP_006366745.1|/0/PREDICTED: nitrate transporter 1.1-like [Solanum tuberosum]
Sme2.5_00417.1_g00016.1	AT1G27730.1 | Symbols: STZ, ZAT10 | salt tolerance zinc finger | chr1:9648302-9648985 REVERSE LENGTH=227	2e-51	59.17	105.33	36.47	66.99	532.39	208.72	119.54	286.883	35.94	26.92	21.46	28.1067	27.18	38.52	25.47	30.39	2.09845	0.830857	-1.25303	0.770636	-1.14035	0.76618	-3.2388	0.867539	-3.35148	0.871555	0.112684	0.273147	gi|33331578|gb|AAQ10954.1|/6.29466e-87/zinc finger protein [Capsicum annuum]
Sme2.5_00076.1_g00014.1	AT3G44260.1 | Symbols: | Polynucleotidyl transferase, ribonuclease H-like superfamily protein | chr3:15952213-15953055 REVERSE LENGTH=280	1e-111	32.41	75.04	22.88	43.4433	499.53	143.98	106	249.837	20.85	22.4	15.02	19.4233	23.26	22.83	22.36	22.8167	2.52378	0.842578	-1.16134	0.751516	-0.929047	0.713077	-3.45283	0.87131	-3.68512	0.87943	0.232297	0.368088	gi|565390752|ref|XP_006361099.1|/1.54011e-144/PREDICTED: probable CCR4-associated factor 1 homolog 9-like [Solanum tuberosum]
Sme2.5_05987.1_g00001.1	AT1G66360.1 | Symbols: | Calcium-dependent lipid-binding (CaLB domain) family protein | chr1:24751431-24752607 FORWARD LENGTH=174	7e-58	22.09	14.9	15.88	17.6233	355.51	119.64	92.63	189.26	14.63	16.44	15.56	15.5433	3.97	1.18	3.88	3.01	3.42481	0.86899	-0.181191	0.324548	-2.54965	0.800216	-5.97446	0.960728	-3.606	0.87761	-2.36846	0.77946	gi|460375360|ref|XP_004233474.1|/1.48143e-70/PREDICTED: probable ADP-ribosylation factor GTPase-activating protein AGD11 [Solanum lycopersicum]
Sme2.5_24018.1_g00001.1	AT4G24190.2 | Symbols: SHD, AtHsp90.7, AtHsp90-7 | Chaperone protein htpG family protein | chr4:12551902-12555851 REVERSE LENGTH=823	0	191.73	237.03	214.48	214.413	510.3	454.48	420.2	461.66	479.03	554.08	513.74	515.617	224.74	145.02	209.36	193.04	1.10644	0.76443	1.2659	0.789441	-0.151495	0.373902	-1.25793	0.780629	0.159468	0.351492	-1.4174	0.801811	gi|460385352|ref|XP_004238368.1|/0/PREDICTED: endoplasmin homolog [Solanum lycopersicum]
Sme2.5_01585.1_g00006.1	AT2G38470.1 | Symbols: WRKY33, ATWRKY33 | WRKY DNA-binding protein 33 | chr2:16108476-16110539 FORWARD LENGTH=519	4e-98	13.35	10.21	9.08	10.88	212.47	32.5	40.67	95.2133	2.36	1.86	2.57	2.26333	2.27	2.26	3.36	2.63	3.12949	0.853958	-2.26516	0.751014	-2.04854	0.750771	-5.17803	0.928272	-5.39464	0.935671	0.216614	0.22029	gi|568215477|ref|NP_001274836.1|/0/double WRKY type transfactor [Solanum tuberosum]
Sme2.5_00490.1_g00001.1	AT5G12010.1 | Symbols: | unknown protein; INVOLVED IN: response to salt stress; LOCATED IN: chloroplast, plasma membrane, membrane; EXPRESSED IN: 23 plant structures; EXPRESSED DURING: 13 growth stages; BEST Arabidopsis thaliana protein match is: unknown protein (TAIR:AT4G29780.1); Has 1807 Blast hits to 1807 proteins in 277 species: Archae - 0; Bacteria - 0; Metazoa - 736; Fungi - 347; Plants - …	1e-179	7.21	12.95	8.92	9.69333	138.77	42.58	22.41	67.92	9.43	7.53	6.72	7.89333	4.18	5.75	5.62	5.18333	2.80877	0.842501	-0.296358	0.360348	-0.903113	0.597503	-3.71188	0.870778	-3.10513	0.847958	-0.606755	0.462728	gi|565369959|ref|XP_006351598.1|/0/PREDICTED: uncharacterized protein LOC102599607 [Solanum tuberosum]
Sme2.5_02838.1_g00002.1	AT4G34160.1 | Symbols: CYCD3;1, CYCD3 | CYCLIN D3;1 | chr4:16357903-16359304 FORWARD LENGTH=376	2e-91	5.75	3.48	2.54	3.92333	29.57	17.48	31.35	26.1333	19.59	12.48	18.48	16.85	17.92	9.05	14.39	13.7867	2.73574	0.813243	2.1026	0.778199	1.81312	0.754653	-0.922617	0.665443	-0.633143	0.584269	-0.289475	0.389292	gi|350536333|ref|NP_001234753.1|/2.35053e-161/CycD3;2 protein [Solanum lycopersicum]
Sme2.5_04259.1_g00004.1	AT4G02380.1 | Symbols: SAG21, AtLEA5 | senescence-associated gene 21 | chr4:1046414-1046807 REVERSE LENGTH=97	5e-20	123.09	83.02	84.34	96.8167	424.37	96.32	103.75	208.147	7.5	38.92	27	24.4733	14.53	24.05	20.12	19.5667	1.10427	0.760216	-1.98404	0.822604	-2.30686	0.835628	-3.41113	0.870297	-3.08832	0.860807	-0.322813	0.439956	gi|698508390|ref|XP_009799468.1|/5.6755e-30/PREDICTED: late embryogenesis abundant protein Lea5-like [Nicotiana sylvestris]
Sme2.5_00944.1_g00019.1	AT5G20230.1 | Symbols: ATBCB, BCB, SAG14 | blue-copper-binding protein | chr5:6826626-6827408 FORWARD LENGTH=196	4e-31	83.94	72.47	76.03	77.48	1012.78	172.33	184.63	456.58	33.92	55.42	57.69	49.01	54.01	46.41	58.95	53.1233	2.55897	0.845226	-0.660748	0.665162	-0.544478	0.633137	-3.10345	0.864023	-3.21972	0.868895	0.11627	0.297158	gi|723712802|ref|XP_010323300.1|/1.38247e-51/PREDICTED: cucumber peeling cupredoxin-like [Solanum lycopersicum]
Sme2.5_01027.1_g00019.1	AT3G20300.1 | Symbols: | Protein of unknown function (DUF3537) | chr3:7079832-7081809 REVERSE LENGTH=452	1e-177	4.98	6	3.88	4.95333	26.83	30.68	43.54	33.6833	21.4	23.75	33.04	26.0633	12.78	7.78	7.73	9.43	2.76556	0.822329	2.39555	0.811311	0.928858	0.599931	-1.83671	0.786044	-0.370013	0.475837	-1.46669	0.755131	gi|460397076|ref|XP_004244094.1|/0/PREDICTED: uncharacterized protein LOC101266537 [Solanum lycopersicum]
Sme2.5_00909.1_g00002.1	AT5G08380.1 | Symbols: AtAGAL1, AGAL1 | alpha-galactosidase 1 | chr5:2694851-2697616 REVERSE LENGTH=410	1e-147	28.83	30.28	36.51	31.8733	63.77	51.5	62.33	59.2	78.09	73.77	87.77	79.8767	114.53	91.92	105.23	103.893	0.893247	0.696355	1.32542	0.780385	1.70468	0.816042	0.811434	0.694051	0.432177	0.546523	0.379257	0.543584	gi|460382305|ref|XP_004236880.1|/2.14718e-180/PREDICTED: alpha-galactosidase [Solanum lycopersicum]
Sme2.5_00015.1_g00042.1	AT4G35000.1 | Symbols: APX3 | ascorbate peroxidase 3 | chr4:16665007-16667541 REVERSE LENGTH=287	1e-121	0	0	0	0.01	12.17	8.99	1.94	7.7	0.99	1.66	0.98	1.21	0.2	0	0	0.0733333	9.58871	0.89009	6.91886	0.593854	2.87447	0.196342	-6.71425	0.865042	-2.66985	0.711336	-4.04439	0.474182	gi|565347491|ref|XP_006340759.1|/5.47637e-139/PREDICTED: L-ascorbate peroxidase 3, peroxisomal-like [Solanum tuberosum]
Sme2.5_02195.1_g00012.1	AT5G51990.1 | Symbols: CBF4, DREB1D | C-repeat-binding factor 4 | chr5:21117113-21117787 REVERSE LENGTH=224	2e-25	1.54	1.22	0	0.923333	71.4	40.68	3.26	38.4467	0	0	0.96	0.326667	0	0	0	0.01	5.37986	0.920903	-1.49903	0.340434	-6.52878	0.550007	-11.9086	0.972776	-6.8789	0.957258	-5.02975	0.343589	gi|171191063|gb|ACB45095.1|/8.6858e-39/CRT binding factor 3 [Solanum tuberosum]
Sme2.5_01362.1_g00005.1	AT1G31880.1 | Symbols: NLM9, BRX | DZC (Disease resistance/zinc finger/chromosome condensation-like region) domain containing protein | chr1:11447804-11450053 FORWARD LENGTH=344	1e-96	126.77	133.87	104.44	121.693	17.76	40.62	42.75	33.71	40.68	62.51	73.45	58.88	185.74	190.52	188.17	188.143	-1.852	0.812625	-1.0474	0.758205	0.628582	0.680082	2.48058	0.841877	0.804601	0.670901	1.67598	0.818265	gi|565397832|ref|XP_006364488.1|/5.15693e-166/PREDICTED: protein BREVIS RADIX-like [Solanum tuberosum]
Sme2.5_01983.1_g00007.1	AT1G70890.1 | Symbols: MLP43 | MLP-like protein 43 | chr1:26725912-26726489 REVERSE LENGTH=158	1e-23	59.93	2.66	4.03	22.2067	0.9	1.81	0	0.906667	0.9	2.38	0.45	1.24333	9.18	8.61	12.5	10.0967	-4.61428	0.875052	-4.15871	0.861932	-1.13711	0.726753	3.47716	0.778791	0.455569	0.234967	3.02159	0.767613	gi|460382605|ref|XP_004237029.1|/3.90346e-71/PREDICTED: kirola-like [Solanum lycopersicum]
Sme2.5_01570.1_g00008.1	AT5G38700.1 | Symbols: | unknown protein; FUNCTIONS IN: molecular_function unknown; INVOLVED IN: biological_process unknown; LOCATED IN: mitochondrion; EXPRESSED IN: 10 plant structures; EXPRESSED DURING: LP.04 four leaves visible, LP.10 ten leaves visible, petal differentiation and expansion stage, LP.08 eight leaves visible, LP.12 twelve leaves visible; BEST Arabidopsis thaliana protein match i…	1e-38	0	1.05	0	0.356667	11.74	9.26	2.47	7.82333	0.36	0	0.36	0.243333	0	0	0	0.01	4.45514	0.801538	-0.551642	0.195057	-5.1565	0.378284	-9.61164	0.882782	-5.00678	0.805893	-4.60486	0.30013	gi|565365009|ref|XP_006349210.1|/1.38622e-78/PREDICTED: uncharacterized protein LOC102578886 [Solanum tuberosum]
Sme2.5_06518.1_g00005.1	AT2G23970.1 | Symbols: | Class I glutamine amidotransferase-like superfamily protein | chr2:10199698-10201081 FORWARD LENGTH=251	6e-73	112.73	109.1	100.12	107.317	531.12	334.07	342.5	402.563	109.67	155.49	80.95	115.37	114.74	77.85	78.34	90.31	1.90734	0.821049	0.104394	0.296457	-0.248916	0.470686	-2.15626	0.834795	-1.80295	0.817561	-0.35331	0.52613	gi|565370197|ref|XP_006351711.1|/4.52712e-134/PREDICTED: putative glutamine amidotransferase YLR126C-like [Solanum tuberosum]
Sme2.5_00013.1_g00025.1	AT4G11070.1 | Symbols: WRKY41, AtWRKY41 | WRKY family transcription factor | chr4:6759303-6760763 FORWARD LENGTH=313	5e-52	6.44	0.98	4.76	4.06	276.72	19.26	40.49	112.157	0.33	0.35	0.33	0.336667	0.34	1	0.49	0.61	4.78789	0.916258	-3.59209	0.684485	-2.7346	0.657239	-7.52249	0.98468	-8.37998	0.987801	0.857488	0.231523	gi|565371320|ref|XP_006352253.1|/0/PREDICTED: probable WRKY transcription factor 53-like [Solanum tuberosum]
Sme2.5_02014.1_g00007.1	AT5G51190.1 | Symbols: | Integrase-type DNA-binding superfamily protein | chr5:20800708-20801373 REVERSE LENGTH=221	1e-45	210.07	179.49	133.87	174.477	518.94	245.76	254.32	339.673	123.1	84.67	74.83	94.2	103.47	125.19	123.45	117.37	0.961114	0.728856	-0.889235	0.726107	-0.57197	0.658224	-1.53308	0.798624	-1.85035	0.81891	0.317265	0.504381	gi|460388660|ref|XP_004239984.1|/3.58494e-78/PREDICTED: ethylene-responsive transcription factor 5 [Solanum lycopersicum]
Sme2.5_00632.1_g00004.1	AT1G09210.1 | Symbols: CRT1b, AtCRT1b | calreticulin 1b | chr1:2973217-2976655 REVERSE LENGTH=424	1e-178	569.85	734.77	608.83	637.817	1674.87	1448.55	1401.76	1508.39	1826.22	2064.75	1923.87	1938.28	1033.2	691.8	961.03	895.343	1.2418	0.778502	1.60356	0.816856	0.489299	0.634958	-0.7525	0.696161	0.361764	0.52656	-1.11426	0.778852	gi|460368893|ref|XP_004230299.1|/0/PREDICTED: calreticulin [Solanum lycopersicum]
Sme2.5_00179.1_g00003.1	AT1G42480.1 | Symbols: | unknown protein; FUNCTIONS IN: molecular_function unknown; INVOLVED IN: biological_process unknown; LOCATED IN: endomembrane system; EXPRESSED IN: 24 plant structures; EXPRESSED DURING: 13 growth stages; CONTAINS InterPro DOMAIN/s: Protein of unknown function DUF3456 (InterPro:IPR021852); Has 177 Blast hits to 177 proteins in 59 species: Archae - 0; Bacteria - 0; Metazoa …	4e-49	6.43	12.39	8.54	9.12	31.72	41.65	22.91	32.0933	42.45	73.33	45.52	53.7667	32.01	17.34	21.94	23.7633	1.81517	0.784482	2.55961	0.832916	1.38163	0.754151	-0.433536	0.524661	0.744438	0.653952	-1.17797	0.758227	gi|565350380|ref|XP_006342147.1|/2.69565e-97/PREDICTED: protein canopy-1-like isoform X1 [Solanum tuberosum]
Sme2.5_02680.1_g00001.1	AT5G67090.1 | Symbols: | Subtilisin-like serine endopeptidase family protein | chr5:26774111-26776321 REVERSE LENGTH=736	1e-139	11.84	9.9	17.39	13.0433	82.57	40.03	146.2	89.6	11.51	16.71	26.47	18.23	28.07	12.08	19.55	19.9	2.78019	0.842363	0.483002	0.517773	0.609456	0.595821	-2.17073	0.82443	-2.29718	0.825873	0.126454	0.274857	gi|460408139|ref|XP_004249504.1|/0/PREDICTED: subtilisin-like protease [Solanum lycopersicum]
Sme2.5_01183.1_g00010.1	AT4G31550.2 | Symbols: WRKY11, ATWRKY11 | WRKY DNA-binding protein 11 | chr4:15290065-15291458 REVERSE LENGTH=324	1e-87	36.62	31.94	24.14	30.9	369.53	98.24	71.58	179.783	16.76	23.98	12.03	17.59	20.09	18.49	18.27	18.95	2.54058	0.841194	-0.812851	0.668363	-0.705409	0.654254	-3.24599	0.865275	-3.35343	0.868979	0.107442	0.255443	gi|565381372|ref|XP_006357046.1|/2.25121e-144/PREDICTED: probable WRKY transcription factor 11-like [Solanum tuberosum]
Sme2.5_04906.1_g00006.1	AT2G46600.1 | Symbols: | Calcium-binding EF-hand family protein | chr2:19136070-19136477 FORWARD LENGTH=135	1e-28	9.31	17.05	33.35	19.9033	196.12	4.22	25.46	75.2667	176.82	79.19	66.41	107.473	32.35	51.12	108.17	63.88	1.919	0.808406	2.4329	0.840524	1.68235	0.808664	-0.236647	0.427004	0.513896	0.592642	-0.750543	0.692649	gi|698458865|ref|XP_009781161.1|/2.82721e-53/PREDICTED: calcium-binding protein PBP1-like [Nicotiana sylvestris]
Sme2.5_02587.1_g00015.1	AT2G38470.1 | Symbols: WRKY33, ATWRKY33 | WRKY DNA-binding protein 33 | chr2:16108476-16110539 FORWARD LENGTH=519	1e-104	7.41	0.44	2.63	3.49333	219.12	20.93	35.86	91.97	0	0.35	0	0.123333	0	0	0	0.01	4.71849	0.912215	-4.82397	0.711534	-8.44846	0.799136	-13.1669	0.988893	-9.54246	0.987056	-3.62449	0.221529	gi|34484314|gb|AAQ72790.1|/0/WRKY-type transcription factor [Solanum chacoense]
Sme2.5_07635.1_g00003.1	AT3G03280.1 | Symbols: | unknown protein; FUNCTIONS IN: molecular_function unknown; INVOLVED IN: N-terminal protein myristoylation; LOCATED IN: cellular_component unknown; BEST Arabidopsis thaliana protein match is: unknown protein (TAIR:AT5G17350.1); Has 137 Blast hits to 137 proteins in 11 species: Archae - 0; Bacteria - 0; Metazoa - 0; Fungi - 0; Plants - 137; Viruses - 0; Other Eukaryotes - 0…	8e-28	3.1	6.28	0.4	3.26	100.44	29.17	9.08	46.23	3.2	0.84	3.18	2.40667	1.22	0	0	0.413333	3.82589	0.867633	-0.437836	0.315047	-2.97949	0.631199	-6.80538	0.963059	-4.26372	0.880848	-2.54166	0.529579	gi|697175308|ref|XP_009596594.1|/1.15003e-61/PREDICTED: uncharacterized protein LOC104092649 [Nicotiana tomentosiformis]
Sme2.5_02712.1_g00007.1	AT4G11660.1 | Symbols: AT-HSFB2B, HSFB2B | winged-helix DNA-binding transcription factor family protein | chr4:7043006-7044227 FORWARD LENGTH=377	4e-85	5.11	6.08	4.67	5.28667	54.12	32.24	22.05	36.1367	6.73	5.35	5.95	6.01	0.37	0.37	1.25	0.663333	2.77303	0.82432	0.185007	0.262538	-2.99455	0.706088	-5.76759	0.930442	-2.58803	0.817941	-3.17956	0.712313	gi|698528186|ref|XP_009760921.1|/3.54536e-118/PREDICTED: heat stress transcription factor B-2b [Nicotiana sylvestris]
Sme2.5_00678.1_g00013.1	AT5G62570.2 | Symbols: | Calmodulin binding protein-like | chr5:25114934-25116967 FORWARD LENGTH=494	1e-119	20.02	20.32	28.99	23.11	194.38	57	108.11	119.83	141.39	65.15	80.51	95.6833	50.26	37.08	57.11	48.15	2.3744	0.835501	2.04975	0.827653	1.05902	0.75061	-1.31538	0.777689	-0.32465	0.484138	-0.990732	0.738779	gi|565356322|ref|XP_006345017.1|/0/PREDICTED: uncharacterized protein LOC102583829 isoform X1 [Solanum tuberosum]
Sme2.5_05312.1_g00001.1	AT1G21010.1 | Symbols: | unknown protein; FUNCTIONS IN: molecular_function unknown; INVOLVED IN: N-terminal protein myristoylation; LOCATED IN: cellular_component unknown; EXPRESSED IN: 24 plant structures; EXPRESSED DURING: 14 growth stages; BEST Arabidopsis thaliana protein match is: unknown protein (TAIR:AT1G76600.1); Has 206 Blast hits to 206 proteins in 13 species: Archae - 0; Bacteria - 0; …	6e-35	23.61	46.56	15.86	28.6767	153.58	82.13	53	96.2367	6.34	4.22	5.97	5.51	5.08	4.03	6.26	5.12333	1.74671	0.805934	-2.37975	0.814331	-2.48472	0.819295	-4.23143	0.892394	-4.12646	0.888325	-0.10497	0.20516	gi|565350492|ref|XP_006342203.1|/1.68338e-59/PREDICTED: uncharacterized protein LOC102591626 [Solanum tuberosum]
Sme2.5_00049.1_g00018.1	AT3G16050.1 | Symbols: A37, ATPDX1.2, PDX1.2 | pyridoxine biosynthesis 1.2 | chr3:5444121-5445065 REVERSE LENGTH=314	1e-131	93.63	101.71	100.43	98.59	397.21	289.84	217.84	301.63	66.28	74.24	66.78	69.1	53.17	43.95	49.47	48.8633	1.61327	0.807981	-0.512756	0.616091	-1.01269	0.754179	-2.62596	0.850591	-2.12602	0.832269	-0.499933	0.598509	gi|460379935|ref|XP_004235714.1|/4.44083e-165/PREDICTED: probable pyridoxal biosynthesis protein PDX1.2 [Solanum lycopersicum]
Sme2.5_00399.1_g00010.1	AT3G07090.1 | Symbols: | PPPDE putative thiol peptidase family protein | chr3:2243153-2244476 REVERSE LENGTH=265	1e-101	57.25	70.65	61.9	63.2667	361.28	290.43	200.91	284.207	130.14	133.86	117.52	127.173	45.28	46.29	39.72	43.7633	2.16742	0.832296	1.00728	0.751668	-0.531723	0.623932	-2.69915	0.851145	-1.16014	0.765565	-1.539	0.802237	gi|460403215|ref|XP_004247089.1|/6.35088e-127/PREDICTED: desumoylating isopeptidase 1 [Solanum lycopersicum]
Sme2.5_01525.1_g00003.1	AT3G55430.1 | Symbols: | O-Glycosyl hydrolases family 17 protein | chr3:20549806-20552004 REVERSE LENGTH=449	1e-128	43.43	45.71	40.12	43.0867	264.98	245.09	269.65	259.907	40.52	53.63	85.76	59.97	47.33	32.33	75.7	51.7867	2.59268	0.84794	0.476999	0.58814	0.265339	0.468887	-2.32734	0.840581	-2.11568	0.831395	-0.21166	0.395451	gi|350534796|ref|NP_001234416.1|/0/beta-glucosidase 08 precursor [Solanum lycopersicum]
Sme2.5_01402.1_g00007.1	#	#	7.1	22.19	2.91	10.7333	179.38	55.39	38.99	91.2533	2.92	1.55	1.46	1.97667	0.74	0.73	0.73	0.733333	3.08778	0.853258	-2.44096	0.758571	-3.87149	0.815563	-6.95926	0.977034	-5.52874	0.939642	-1.43053	0.42111	gi|413968536|gb|AFW90605.1|/3.54118e-24/Avr9/Cf-9 rapidly elicited protein 65 [Solanum tuberosum]
Sme2.5_00014.1_g00027.1	AT1G06180.1 | Symbols: ATMYB13, ATMYBLFGN, MYB13 | myb domain protein 13 | chr1:1889510-1891089 FORWARD LENGTH=246	1e-59	24.66	18.71	29.87	24.4133	120.34	71.09	45.04	78.8233	17.6	17.26	17.72	17.5267	9.9	6.7	6.57	7.72333	1.69095	0.800495	-0.478118	0.541103	-1.66037	0.780881	-3.35133	0.861011	-2.16907	0.819997	-1.18226	0.701245	gi|565372317|ref|XP_006352742.1|/6.60395e-113/PREDICTED: myb-related protein Myb4-like [Solanum tuberosum]
Sme2.5_00057.1_g00018.1	AT5G64510.1 | Symbols: TIN1 | unknown protein; FUNCTIONS IN: molecular_function unknown; INVOLVED IN: biological_process unknown; LOCATED IN: endomembrane system; EXPRESSED IN: 17 plant structures; EXPRESSED DURING: 10 growth stages; Has 35333 Blast hits to 34131 proteins in 2444 species: Archae - 798; Bacteria - 22429; Metazoa - 974; Fungi - 991; Plants - 531; Viruses - 0; Other Eukaryotes - 961…	1e-160	67.75	75.61	80.49	74.6167	272.11	268.75	197.03	245.963	155.42	175.59	174.19	168.4	78.07	49.96	69.4	65.81	1.72087	0.812504	1.17432	0.775832	-0.181191	0.394511	-1.90206	0.821119	-0.546551	0.618228	-1.35551	0.792624	gi|565403259|ref|XP_006367080.1|/0/PREDICTED: uncharacterized protein LOC102585934 [Solanum tuberosum]
Sme2.5_09255.1_g00004.1	AT4G18690.1 | Symbols: | unknown protein; BEST Arabidopsis thaliana protein match is: unknown protein (TAIR:AT4G18680.1); Has 522 Blast hits to 522 proteins in 39 species: Archae - 0; Bacteria - 0; Metazoa - 9; Fungi - 0; Plants - 513; Viruses - 0; Other Eukaryotes - 0 (source: NCBI BLink). | chr4:10282788-10283636 FORWARD LENGTH=282	5e-43	79.04	40.47	40.21	53.24	7.45	14.12	12.3	11.29	3.99	13.38	18.34	11.9033	44.32	31.62	55.84	43.9267	-2.23747	0.816123	-2.16114	0.82155	-0.277414	0.478148	1.96005	0.7989	0.0763201	0.213727	1.88373	0.803453	gi|565384346|ref|XP_006358130.1|/6.06768e-105/PREDICTED: transcription factor TGA1-like [Solanum tuberosum]
[truncated: 13 more rows]
